# Supplementary material for: Rapid assay development for low input targeted proteomics using a versatile linear ion trap
Source: Nat Commun. 2025 Apr 23;16:3794. doi: 10.1038/s41467-025-58757-8 (PMC12015518; doi:10.1038/s41467-025-58757-8)
Supplement: Supplementary file 5 — Source Data [file 41467_2025_58757_MOESM5_ESM.xlsx]

## Sheet: Figure1b
Figure 1b	Number of proteins and peptides detected from HeLa at 1, 10 or 100 ng low input amounts
Analyzer	Amount (ng)	Detected	Level
LIT	1	6766	Peptide
LIT	1	7412	Peptide
LIT	5	8813	Peptide
LIT	5	9367	Peptide
LIT	10	18401	Peptide
LIT	10	18304	Peptide
LIT	50	20344	Peptide
LIT	50	20376	Peptide
LIT	100	23819	Peptide
LIT	100	23353	Peptide
LIT	500	24438	Peptide
LIT	500	24535	Peptide
Orbitrap	1	2289	Peptide
Orbitrap	1	1951	Peptide
Orbitrap	5	6562	Peptide
Orbitrap	5	6667	Peptide
Orbitrap	10	12855	Peptide
Orbitrap	10	12916	Peptide
Orbitrap	50	23048	Peptide
Orbitrap	50	22619	Peptide
Orbitrap	100	25739	Peptide
Orbitrap	100	25606	Peptide
Orbitrap	500	28680	Peptide
Orbitrap	500	28990	Peptide
LIT	1	3204	Protein
LIT	1	3268	Protein
LIT	5	3842	Protein
LIT	5	3617	Protein
LIT	10	6290	Protein
LIT	10	6267	Protein
LIT	50	6616	Protein
LIT	50	6314	Protein
LIT	100	7340	Protein
LIT	100	7050	Protein
LIT	500	7564	Protein
LIT	500	7204	Protein
Orbitrap	1	1282	Protein
Orbitrap	1	1048	Protein
Orbitrap	5	2584	Protein
Orbitrap	5	2613	Protein
Orbitrap	10	3820	Protein
Orbitrap	10	4121	Protein
Orbitrap	50	6360	Protein
Orbitrap	50	6288	Protein
Orbitrap	100	6907	Protein
Orbitrap	100	6844	Protein
Orbitrap	500	7647	Protein
Orbitrap	500	7813	Protein

## Sheet: Figure1c
Figure 1c	The signal from a dilution curve of PRTC peptides spiked into HeLa peptide standard mixture
Fractional Amount	Normalized Intensity	Peptide
2e-06	8.99478e-06	DIPVPKPK
1e-05	2.60401e-05	DIPVPKPK
2e-05	3.78604e-05	DIPVPKPK
0.0001	0.000122647	DIPVPKPK
0.0002	0.000243349	DIPVPKPK
0.001	0.00100969	DIPVPKPK
0.002	0.00195189	DIPVPKPK
0.01	0.0112115	DIPVPKPK
0.02	0.0254178	DIPVPKPK
0.1	0.154827	DIPVPKPK
0.2	0.315745	DIPVPKPK
1	1	DIPVPKPK
2e-06	1.61667e-05	ELASGLSFPVGFK
1e-05	2.24108e-05	ELASGLSFPVGFK
2e-05	2.68021e-05	ELASGLSFPVGFK
0.0001	7.73453e-05	ELASGLSFPVGFK
0.0002	0.000176667	ELASGLSFPVGFK
0.001	0.000867426	ELASGLSFPVGFK
0.002	0.00212658	ELASGLSFPVGFK
0.01	0.0102624	ELASGLSFPVGFK
0.02	0.02334	ELASGLSFPVGFK
0.1	0.120777	ELASGLSFPVGFK
0.2	0.266716	ELASGLSFPVGFK
1	1	ELASGLSFPVGFK
1	1	ELASGLSFPVGFK
2e-06	9.52093e-06	ELGQSGVDTYLQTK
1e-05	2.03337e-05	ELGQSGVDTYLQTK
2e-05	3.58351e-05	ELGQSGVDTYLQTK
0.0001	0.000143213	ELGQSGVDTYLQTK
0.0002	0.000329804	ELGQSGVDTYLQTK
0.001	0.00142221	ELGQSGVDTYLQTK
0.002	0.00278386	ELGQSGVDTYLQTK
0.01	0.0139936	ELGQSGVDTYLQTK
0.02	0.0289626	ELGQSGVDTYLQTK
0.1	0.154386	ELGQSGVDTYLQTK
0.2	0.344393	ELGQSGVDTYLQTK
1	1	ELGQSGVDTYLQTK
2e-06	0.000221503	GILFVGSGVSGGEEGAR
1e-05	0.000195885	GILFVGSGVSGGEEGAR
2e-05	0.000197437	GILFVGSGVSGGEEGAR
0.0001	0.000296448	GILFVGSGVSGGEEGAR
0.0002	0.000432113	GILFVGSGVSGGEEGAR
0.001	0.00160036	GILFVGSGVSGGEEGAR
0.002	0.00309208	GILFVGSGVSGGEEGAR
0.01	0.0151729	GILFVGSGVSGGEEGAR
0.02	0.0301949	GILFVGSGVSGGEEGAR
0.1	0.163615	GILFVGSGVSGGEEGAR
0.2	0.312243	GILFVGSGVSGGEEGAR
1	1	GILFVGSGVSGGEEGAR
2e-06	6.76787e-06	GISNEGQNASIK
1e-05	1.74504e-05	GISNEGQNASIK
2e-05	3.12543e-05	GISNEGQNASIK
0.0001	9.65477e-05	GISNEGQNASIK
0.0002	0.000321377	GISNEGQNASIK
0.001	0.00159665	GISNEGQNASIK
0.002	0.0030286	GISNEGQNASIK
0.01	0.0182119	GISNEGQNASIK
0.02	0.0426825	GISNEGQNASIK
0.1	0.158779	GISNEGQNASIK
0.2	0.346018	GISNEGQNASIK
1	1	GISNEGQNASIK
2e-06	7.51367e-06	GLILVGGYGTR
1e-05	2.33191e-05	GLILVGGYGTR
2e-05	2.70056e-05	GLILVGGYGTR
0.0001	0.000112953	GLILVGGYGTR
0.0002	0.000233856	GLILVGGYGTR
0.001	0.00107631	GLILVGGYGTR
0.002	0.00208597	GLILVGGYGTR
0.01	0.0103028	GLILVGGYGTR
0.02	0.0242636	GLILVGGYGTR
0.1	0.118724	GLILVGGYGTR
0.2	0.246859	GLILVGGYGTR
1	1	GLILVGGYGTR
2e-06	2.9153e-05	HVLTSIGEK
1e-05	4.48343e-05	HVLTSIGEK
2e-05	4.14238e-05	HVLTSIGEK
0.0001	0.000125685	HVLTSIGEK
0.0002	0.000249232	HVLTSIGEK
0.001	0.00126131	HVLTSIGEK
0.002	0.00220849	HVLTSIGEK
0.01	0.0132352	HVLTSIGEK
0.02	0.0302775	HVLTSIGEK
0.1	0.144178	HVLTSIGEK
0.2	0.356007	HVLTSIGEK
1	1	HVLTSIGEK
2e-06	6.88795e-06	IGDYAGIK
1e-05	1.80081e-05	IGDYAGIK
2e-05	2.70137e-05	IGDYAGIK
0.0001	8.21648e-05	IGDYAGIK
0.0002	0.000208788	IGDYAGIK
0.001	0.00090387	IGDYAGIK
0.002	0.00183674	IGDYAGIK
0.01	0.00905541	IGDYAGIK
0.02	0.0197432	IGDYAGIK
0.1	0.098849	IGDYAGIK
0.2	0.217811	IGDYAGIK
1	1	IGDYAGIK
2e-06	3.09473e-05	LSSEAPALFQFDLK
1e-05	5.75032e-05	LSSEAPALFQFDLK
2e-05	4.45223e-05	LSSEAPALFQFDLK
0.0001	0.000159735	LSSEAPALFQFDLK
0.0002	0.000317404	LSSEAPALFQFDLK
0.001	0.00152059	LSSEAPALFQFDLK
0.002	0.00307053	LSSEAPALFQFDLK
0.01	0.0150888	LSSEAPALFQFDLK
0.02	0.0275091	LSSEAPALFQFDLK
0.1	0.149868	LSSEAPALFQFDLK
0.2	0.357272	LSSEAPALFQFDLK
1	1	LSSEAPALFQFDLK
2e-06	2.15503e-05	LTILEELR
1e-05	0.000122357	LTILEELR
2e-05	7.16172e-05	LTILEELR
0.0001	0.000263945	LTILEELR
0.0002	0.000452066	LTILEELR
0.001	0.00199213	LTILEELR
0.002	0.00285218	LTILEELR
0.01	0.0144543	LTILEELR
0.02	0.026845	LTILEELR
0.1	0.144966	LTILEELR
0.2	0.314708	LTILEELR
1	1	LTILEELR
2e-06	1.83224e-05	NGFILDGFPR
1e-05	2.40818e-05	NGFILDGFPR
2e-05	2.22361e-05	NGFILDGFPR
0.0001	8.90102e-05	NGFILDGFPR
0.0002	0.000160591	NGFILDGFPR
0.001	0.000741441	NGFILDGFPR
0.002	0.00181403	NGFILDGFPR
0.01	0.00875167	NGFILDGFPR
0.02	0.020256	NGFILDGFPR
0.1	0.105631	NGFILDGFPR
0.2	0.237231	NGFILDGFPR
2e-06	5.397e-06	SAAGAFGPELSR
1e-05	1.6024e-05	SAAGAFGPELSR
2e-05	2.59624e-05	SAAGAFGPELSR
0.0001	0.00011131	SAAGAFGPELSR
0.0002	0.000232433	SAAGAFGPELSR
0.001	0.00100894	SAAGAFGPELSR
0.002	0.00215729	SAAGAFGPELSR
0.01	0.0104392	SAAGAFGPELSR
0.02	0.0222194	SAAGAFGPELSR
0.1	0.114784	SAAGAFGPELSR
0.2	0.235078	SAAGAFGPELSR
1	1	SAAGAFGPELSR
2e-06	1.02677e-05	SFANQPLEVVYSK
1e-05	1.80566e-05	SFANQPLEVVYSK
2e-05	2.48278e-05	SFANQPLEVVYSK
0.0001	9.11898e-05	SFANQPLEVVYSK
0.0002	0.00024668	SFANQPLEVVYSK
0.001	0.00105102	SFANQPLEVVYSK
0.002	0.00213412	SFANQPLEVVYSK
0.01	0.0112787	SFANQPLEVVYSK
0.02	0.0228944	SFANQPLEVVYSK
0.1	0.116919	SFANQPLEVVYSK
0.2	0.231584	SFANQPLEVVYSK
1	1	SFANQPLEVVYSK
2e-06	9.42652e-06	SSAAPPPPPR
1e-05	2.48547e-05	SSAAPPPPPR
2e-05	4.22796e-05	SSAAPPPPPR
0.0001	0.000182263	SSAAPPPPPR
0.0002	0.000348824	SSAAPPPPPR
0.001	0.00177136	SSAAPPPPPR
0.002	0.00336128	SSAAPPPPPR
0.01	0.0160295	SSAAPPPPPR
0.02	0.0330962	SSAAPPPPPR
0.1	0.147103	SSAAPPPPPR
0.2	0.321093	SSAAPPPPPR
1	1	SSAAPPPPPR
2e-06	1.17358e-05	TASEFDSAIAQDK
1e-05	2.34071e-05	TASEFDSAIAQDK
2e-05	3.61208e-05	TASEFDSAIAQDK
0.0001	0.000142592	TASEFDSAIAQDK
0.0002	0.000313867	TASEFDSAIAQDK
0.001	0.00147938	TASEFDSAIAQDK
0.002	0.00271874	TASEFDSAIAQDK
0.01	0.0144443	TASEFDSAIAQDK
0.02	0.0283935	TASEFDSAIAQDK
0.1	0.159991	TASEFDSAIAQDK
0.2	0.338433	TASEFDSAIAQDK
1	1	TASEFDSAIAQDK

## Sheet: Figure3a
Figure 3a	Fold Changes between ratios in a calibration curve to compare the measured signal to the expected at 100 ng input
Peptide	Protein	Precursor	Sample	FoldChange	Intensity
IGGVQQDTILAEGLHFR	sp|O35129|PHB2_MOUSE	3	1 to 0.4667	-1.27321	918491
IGGVQQDTILAEGLHFR	sp|O35129|PHB2_MOUSE	3	1 to 0.1	-3.80174	159189
IGGVQQDTILAEGLHFR	sp|O35129|PHB2_MOUSE	3	1 to 0.0467	-4.32953	110416
IGGVQQDTILAEGLHFR	sp|O35129|PHB2_MOUSE	3	1 to 0.01	-5.06179	66466
IGGVQQDTILAEGLHFR	sp|O35129|PHB2_MOUSE	3	1 to 0.00467	-5.42399	51709
IGGVQQDTILAEGLHFR	sp|O35129|PHB2_MOUSE	3	1 to 0.001	-6.37228	26798
IGGVQQDTILAEGLHFR	sp|O35129|PHB2_MOUSE	3	1 to 0.0001	-5.88175	37650
LGLDYEER	sp|O35129|PHB2_MOUSE	2	1 to 0.4667	-1.07846	1753046
LGLDYEER	sp|O35129|PHB2_MOUSE	2	1 to 0.1	-3.30562	374412
LGLDYEER	sp|O35129|PHB2_MOUSE	2	1 to 0.0467	-4.19351	202334
LGLDYEER	sp|O35129|PHB2_MOUSE	2	1 to 0.01	-5.9489	59930
LGLDYEER	sp|O35129|PHB2_MOUSE	2	1 to 0.00467	-7.06704	27609
LGLDYEER	sp|O35129|PHB2_MOUSE	2	1 to 0.001	-7.16363	25821
LGLDYEER	sp|O35129|PHB2_MOUSE	2	1 to 0.0001	-7.49206	20564
VLPSIVNEVLK	sp|O35129|PHB2_MOUSE	2	1 to 0.4667	-1.243	1405661
VLPSIVNEVLK	sp|O35129|PHB2_MOUSE	2	1 to 0.1	-3.29768	338346
VLPSIVNEVLK	sp|O35129|PHB2_MOUSE	2	1 to 0.0467	-3.97485	211599
VLPSIVNEVLK	sp|O35129|PHB2_MOUSE	2	1 to 0.01	-5.31159	83775
VLPSIVNEVLK	sp|O35129|PHB2_MOUSE	2	1 to 0.00467	-5.95071	53792
VLPSIVNEVLK	sp|O35129|PHB2_MOUSE	2	1 to 0.001	-5.82477	58699
VLPSIVNEVLK	sp|O35129|PHB2_MOUSE	2	1 to 0.0001	-6.64662	33207
FNASQLITQR	sp|O35129|PHB2_MOUSE	2	1 to 0.4667	-1.2344	1646268
FNASQLITQR	sp|O35129|PHB2_MOUSE	2	1 to 0.1	-3.5413	332700
FNASQLITQR	sp|O35129|PHB2_MOUSE	2	1 to 0.0467	-4.36378	188132
FNASQLITQR	sp|O35129|PHB2_MOUSE	2	1 to 0.01	-6.15905	54204
FNASQLITQR	sp|O35129|PHB2_MOUSE	2	1 to 0.00467	-7.18678	26586
FNASQLITQR	sp|O35129|PHB2_MOUSE	2	1 to 0.001	-7.12533	27743
FNASQLITQR	sp|O35129|PHB2_MOUSE	2	1 to 0.0001	-7.31181	24379
IVQAEGEAEAAK	sp|O35129|PHB2_MOUSE	2	1 to 0.4667	-1.20821	868301
IVQAEGEAEAAK	sp|O35129|PHB2_MOUSE	2	1 to 0.1	-3.53253	173373
IVQAEGEAEAAK	sp|O35129|PHB2_MOUSE	2	1 to 0.0467	-4.34526	98702
IVQAEGEAEAAK	sp|O35129|PHB2_MOUSE	2	1 to 0.01	-5.98426	31691
IVQAEGEAEAAK	sp|O35129|PHB2_MOUSE	2	1 to 0.00467	-7.00642	15604
IVQAEGEAEAAK	sp|O35129|PHB2_MOUSE	2	1 to 0.001	-7.31468	12602
IVQAEGEAEAAK	sp|O35129|PHB2_MOUSE	2	1 to 0.0001	-7.7193	9520
AHSQDENK	sp|A7XUX6|SKIT2_MOUSE	2	1 to 0.4667	-1.01189	357264
AHSQDENK	sp|A7XUX6|SKIT2_MOUSE	2	1 to 0.1	-3.07367	85572
AHSQDENK	sp|A7XUX6|SKIT2_MOUSE	2	1 to 0.0467	-3.28545	73889
AHSQDENK	sp|A7XUX6|SKIT2_MOUSE	2	1 to 0.01	-3.91157	47874
AHSQDENK	sp|A7XUX6|SKIT2_MOUSE	2	1 to 0.00467	-4.09847	42057
AHSQDENK	sp|A7XUX6|SKIT2_MOUSE	2	1 to 0.001	-3.86607	49408
AHSQDENK	sp|A7XUX6|SKIT2_MOUSE	2	1 to 0.0001	-3.78878	52127
VEMPDYHV	sp|D0QMC3|MNDAL_MOUSE	2	1 to 0.4667	-0.641589	358224
VEMPDYHV	sp|D0QMC3|MNDAL_MOUSE	2	1 to 0.1	-1.42278	208446
VEMPDYHV	sp|D0QMC3|MNDAL_MOUSE	2	1 to 0.0467	-1.39888	211928
VEMPDYHV	sp|D0QMC3|MNDAL_MOUSE	2	1 to 0.01	-1.99201	140487
VEMPDYHV	sp|D0QMC3|MNDAL_MOUSE	2	1 to 0.00467	-1.90049	149688
VEMPDYHV	sp|D0QMC3|MNDAL_MOUSE	2	1 to 0.001	-1.50743	196567
VEMPDYHV	sp|D0QMC3|MNDAL_MOUSE	2	1 to 0.0001	-1.54465	191561
HVMQLEK	sp|E9Q7E2|ARID2_MOUSE	2	1 to 0.4667	-1.4458	401120
HVMQLEK	sp|E9Q7E2|ARID2_MOUSE	2	1 to 0.1	-3.11607	126030
HVMQLEK	sp|E9Q7E2|ARID2_MOUSE	2	1 to 0.0467	-3.25704	114298
HVMQLEK	sp|E9Q7E2|ARID2_MOUSE	2	1 to 0.01	-3.61862	88959
HVMQLEK	sp|E9Q7E2|ARID2_MOUSE	2	1 to 0.00467	-3.83508	76565
HVMQLEK	sp|E9Q7E2|ARID2_MOUSE	2	1 to 0.001	-3.69904	84136
HVMQLEK	sp|E9Q7E2|ARID2_MOUSE	2	1 to 0.0001	-3.47913	97990
LPFPIIDDK	sp|O08709|PRDX6_MOUSE	2	1 to 0.4667	-1.11279	2654983
LPFPIIDDK	sp|O08709|PRDX6_MOUSE	2	1 to 0.1	-3.42565	534343
LPFPIIDDK	sp|O08709|PRDX6_MOUSE	2	1 to 0.0467	-4.33861	283788
LPFPIIDDK	sp|O08709|PRDX6_MOUSE	2	1 to 0.01	-5.9672	91778
LPFPIIDDK	sp|O08709|PRDX6_MOUSE	2	1 to 0.00467	-7.07192	42676
LPFPIIDDK	sp|O08709|PRDX6_MOUSE	2	1 to 0.001	-7.38954	34243
LPFPIIDDK	sp|O08709|PRDX6_MOUSE	2	1 to 0.0001	-7.30908	36207
AGGSASAMLQPLLDNQVGFK	sp|O09061|PSB1_MOUSE	3	1 to 0.4667	-1.26515	376609
AGGSASAMLQPLLDNQVGFK	sp|O09061|PSB1_MOUSE	3	1 to 0.1	-3.40405	85510
AGGSASAMLQPLLDNQVGFK	sp|O09061|PSB1_MOUSE	3	1 to 0.0467	-4.17917	49967
AGGSASAMLQPLLDNQVGFK	sp|O09061|PSB1_MOUSE	3	1 to 0.01	-5.2167	24342
AGGSASAMLQPLLDNQVGFK	sp|O09061|PSB1_MOUSE	3	1 to 0.00467	-5.23345	24061
AGGSASAMLQPLLDNQVGFK	sp|O09061|PSB1_MOUSE	3	1 to 0.001	-5.76177	16683
AGGSASAMLQPLLDNQVGFK	sp|O09061|PSB1_MOUSE	3	1 to 0.0001	-6.49266	10052
NMQNVEHVPLTLDR	sp|O09061|PSB1_MOUSE	3	1 to 0.4667	-1.18051	1927970
NMQNVEHVPLTLDR	sp|O09061|PSB1_MOUSE	3	1 to 0.1	-3.76802	320762
NMQNVEHVPLTLDR	sp|O09061|PSB1_MOUSE	3	1 to 0.0467	-4.65625	173300
NMQNVEHVPLTLDR	sp|O09061|PSB1_MOUSE	3	1 to 0.01	-6.63782	43882
NMQNVEHVPLTLDR	sp|O09061|PSB1_MOUSE	3	1 to 0.00467	-7.1318	31159
NMQNVEHVPLTLDR	sp|O09061|PSB1_MOUSE	3	1 to 0.001	-7.49841	24167
NMQNVEHVPLTLDR	sp|O09061|PSB1_MOUSE	3	1 to 0.0001	-7.88151	18531
DGIDDESYEAIFKPVMSK	sp|O09106|HDAC1_MOUSE	3	1 to 0.4667	-1.20945	377172
DGIDDESYEAIFKPVMSK	sp|O09106|HDAC1_MOUSE	3	1 to 0.1	-3.38313	83598
DGIDDESYEAIFKPVMSK	sp|O09106|HDAC1_MOUSE	3	1 to 0.0467	-3.76115	64328
DGIDDESYEAIFKPVMSK	sp|O09106|HDAC1_MOUSE	3	1 to 0.01	-4.94855	28246
DGIDDESYEAIFKPVMSK	sp|O09106|HDAC1_MOUSE	3	1 to 0.00467	-5.57688	18273
DGIDDESYEAIFKPVMSK	sp|O09106|HDAC1_MOUSE	3	1 to 0.001	-5.68625	16939
DGIDDESYEAIFKPVMSK	sp|O09106|HDAC1_MOUSE	3	1 to 0.0001	-6.42597	10144
LQAQQDAVNIVC[+57]HSK	sp|O35226|PSMD4_MOUSE	3	1 to 0.4667	-1.36277	417016
LQAQQDAVNIVC[+57]HSK	sp|O35226|PSMD4_MOUSE	3	1 to 0.1	-3.40929	100946
LQAQQDAVNIVC[+57]HSK	sp|O35226|PSMD4_MOUSE	3	1 to 0.0467	-4.29878	54491
LQAQQDAVNIVC[+57]HSK	sp|O35226|PSMD4_MOUSE	3	1 to 0.01	-5.48014	24027
LQAQQDAVNIVC[+57]HSK	sp|O35226|PSMD4_MOUSE	3	1 to 0.00467	-6.56414	11334
LQAQQDAVNIVC[+57]HSK	sp|O35226|PSMD4_MOUSE	3	1 to 0.001	-6.52298	11662
LQAQQDAVNIVC[+57]HSK	sp|O35226|PSMD4_MOUSE	3	1 to 0.0001	-6.82062	9488
VIDVFAMPQSGTGVSVEAVDPVFQAK	sp|O35593|PSDE_MOUSE	3	1 to 0.4667	-1.32649	148162
VIDVFAMPQSGTGVSVEAVDPVFQAK	sp|O35593|PSDE_MOUSE	3	1 to 0.1	-2.36818	71971
VIDVFAMPQSGTGVSVEAVDPVFQAK	sp|O35593|PSDE_MOUSE	3	1 to 0.0467	-2.35465	72649
VIDVFAMPQSGTGVSVEAVDPVFQAK	sp|O35593|PSDE_MOUSE	3	1 to 0.01	-2.59269	61599
VIDVFAMPQSGTGVSVEAVDPVFQAK	sp|O35593|PSDE_MOUSE	3	1 to 0.00467	-2.52493	64561
VIDVFAMPQSGTGVSVEAVDPVFQAK	sp|O35593|PSDE_MOUSE	3	1 to 0.001	-2.5077	65337
VIDVFAMPQSGTGVSVEAVDPVFQAK	sp|O35593|PSDE_MOUSE	3	1 to 0.0001	-2.19353	81233
AFVEFLTDEIKEEK	sp|O35658|C1QBP_MOUSE	3	1 to 0.4667	-1.1284	261791
AFVEFLTDEIKEEK	sp|O35658|C1QBP_MOUSE	3	1 to 0.1	-3.02569	70277
AFVEFLTDEIKEEK	sp|O35658|C1QBP_MOUSE	3	1 to 0.0467	-3.14266	64804
AFVEFLTDEIKEEK	sp|O35658|C1QBP_MOUSE	3	1 to 0.01	-3.96438	36664
AFVEFLTDEIKEEK	sp|O35658|C1QBP_MOUSE	3	1 to 0.00467	-3.88847	38645
AFVEFLTDEIKEEK	sp|O35658|C1QBP_MOUSE	3	1 to 0.001	-4.089	33630
AFVEFLTDEIKEEK	sp|O35658|C1QBP_MOUSE	3	1 to 0.0001	-3.62487	46392
LPFTALGSGQGAAVALLEDR	sp|O35955|PSB10_MOUSE	3	1 to 0.4667	-1.15252	493036
LPFTALGSGQGAAVALLEDR	sp|O35955|PSB10_MOUSE	3	1 to 0.1	-3.26898	113700
LPFTALGSGQGAAVALLEDR	sp|O35955|PSB10_MOUSE	3	1 to 0.0467	-4.12699	62730
LPFTALGSGQGAAVALLEDR	sp|O35955|PSB10_MOUSE	3	1 to 0.01	-3.50196	96745
LPFTALGSGQGAAVALLEDR	sp|O35955|PSB10_MOUSE	3	1 to 0.00467	-3.48242	98064
LPFTALGSGQGAAVALLEDR	sp|O35955|PSB10_MOUSE	3	1 to 0.001	-3.66198	86588
LPFTALGSGQGAAVALLEDR	sp|O35955|PSB10_MOUSE	3	1 to 0.0001	-3.33752	108425
SSLNPILFR	sp|O54734|OST48_MOUSE	2	1 to 0.4667	-1.05841	2947172
SSLNPILFR	sp|O54734|OST48_MOUSE	2	1 to 0.1	-3.29193	626685
SSLNPILFR	sp|O54734|OST48_MOUSE	2	1 to 0.0467	-4.19468	335191
SSLNPILFR	sp|O54734|OST48_MOUSE	2	1 to 0.01	-5.5896	127462
SSLNPILFR	sp|O54734|OST48_MOUSE	2	1 to 0.00467	-6.63745	61652
SSLNPILFR	sp|O54734|OST48_MOUSE	2	1 to 0.001	-6.77303	56122
SSLNPILFR	sp|O54734|OST48_MOUSE	2	1 to 0.0001	-6.75028	57014
NTLLIAGLQAR	sp|O54734|OST48_MOUSE	2	1 to 0.4667	-1.28279	1156091
NTLLIAGLQAR	sp|O54734|OST48_MOUSE	2	1 to 0.1	-3.64227	225278
NTLLIAGLQAR	sp|O54734|OST48_MOUSE	2	1 to 0.0467	-4.30888	141922
NTLLIAGLQAR	sp|O54734|OST48_MOUSE	2	1 to 0.01	-5.35809	68581
NTLLIAGLQAR	sp|O54734|OST48_MOUSE	2	1 to 0.00467	-6.33119	34936
NTLLIAGLQAR	sp|O54734|OST48_MOUSE	2	1 to 0.001	-5.74807	52337
NTLLIAGLQAR	sp|O54734|OST48_MOUSE	2	1 to 0.0001	-5.99212	44192
LPDVYGVFQFK	sp|O54734|OST48_MOUSE	2	1 to 0.4667	-1.10566	176736
LPDVYGVFQFK	sp|O54734|OST48_MOUSE	2	1 to 0.1	-2.93622	49690
LPDVYGVFQFK	sp|O54734|OST48_MOUSE	2	1 to 0.0467	-2.88296	51559
LPDVYGVFQFK	sp|O54734|OST48_MOUSE	2	1 to 0.01	-3.51435	33284
LPDVYGVFQFK	sp|O54734|OST48_MOUSE	2	1 to 0.00467	-3.315	38216
LPDVYGVFQFK	sp|O54734|OST48_MOUSE	2	1 to 0.001	-3.98627	23998
LPDVYGVFQFK	sp|O54734|OST48_MOUSE	2	1 to 0.0001	-3.61575	31025
DVTNNVHYENYR	sp|O55131|SEPT7_MOUSE	3	1 to 0.4667	-1.16835	1028740
DVTNNVHYENYR	sp|O55131|SEPT7_MOUSE	3	1 to 0.1	-3.49091	205657
DVTNNVHYENYR	sp|O55131|SEPT7_MOUSE	3	1 to 0.0467	-4.39991	109524
DVTNNVHYENYR	sp|O55131|SEPT7_MOUSE	3	1 to 0.01	-6.0348	35266
DVTNNVHYENYR	sp|O55131|SEPT7_MOUSE	3	1 to 0.00467	-6.98954	18195
DVTNNVHYENYR	sp|O55131|SEPT7_MOUSE	3	1 to 0.001	-7.71152	11031
DVTNNVHYENYR	sp|O55131|SEPT7_MOUSE	3	1 to 0.0001	-8.21487	7782
TTQVPQYILDDFIQNDR	sp|O70133|DHX9_MOUSE	3	1 to 0.4667	-1.04391	284678
TTQVPQYILDDFIQNDR	sp|O70133|DHX9_MOUSE	3	1 to 0.1	-3.10764	68094
TTQVPQYILDDFIQNDR	sp|O70133|DHX9_MOUSE	3	1 to 0.0467	-3.49816	51946
TTQVPQYILDDFIQNDR	sp|O70133|DHX9_MOUSE	3	1 to 0.01	-4.09389	34373
TTQVPQYILDDFIQNDR	sp|O70133|DHX9_MOUSE	3	1 to 0.00467	-4.67951	22905
TTQVPQYILDDFIQNDR	sp|O70133|DHX9_MOUSE	3	1 to 0.001	-4.85177	20327
TTQVPQYILDDFIQNDR	sp|O70133|DHX9_MOUSE	3	1 to 0.0001	-4.63418	23636
AAEC[+57]NIVVTQPR	sp|O70133|DHX9_MOUSE	2	1 to 0.4667	-1.12172	1169124
AAEC[+57]NIVVTQPR	sp|O70133|DHX9_MOUSE	2	1 to 0.1	-3.43572	235113
AAEC[+57]NIVVTQPR	sp|O70133|DHX9_MOUSE	2	1 to 0.0467	-4.26891	131966
AAEC[+57]NIVVTQPR	sp|O70133|DHX9_MOUSE	2	1 to 0.01	-6.26853	33000
AAEC[+57]NIVVTQPR	sp|O70133|DHX9_MOUSE	2	1 to 0.00467	-7.47539	14296
AAEC[+57]NIVVTQPR	sp|O70133|DHX9_MOUSE	2	1 to 0.001	-8.15217	8943
AAEC[+57]NIVVTQPR	sp|O70133|DHX9_MOUSE	2	1 to 0.0001	-8.29625	8093
ISAVAVAER	sp|O70133|DHX9_MOUSE	2	1 to 0.4667	-1.02592	1027382
ISAVAVAER	sp|O70133|DHX9_MOUSE	2	1 to 0.1	-2.96546	267838
ISAVAVAER	sp|O70133|DHX9_MOUSE	2	1 to 0.0467	-3.5466	179032
ISAVAVAER	sp|O70133|DHX9_MOUSE	2	1 to 0.01	-4.30097	106131
ISAVAVAER	sp|O70133|DHX9_MOUSE	2	1 to 0.00467	-4.57522	87758
ISAVAVAER	sp|O70133|DHX9_MOUSE	2	1 to 0.001	-4.45136	95625
ISAVAVAER	sp|O70133|DHX9_MOUSE	2	1 to 0.0001	-4.31085	105407
LGGIGQFLAK	sp|O70133|DHX9_MOUSE	2	1 to 0.4667	-0.623515	401913
LGGIGQFLAK	sp|O70133|DHX9_MOUSE	2	1 to 0.1	-2.75032	92024
LGGIGQFLAK	sp|O70133|DHX9_MOUSE	2	1 to 0.0467	-3.49507	54917
LGGIGQFLAK	sp|O70133|DHX9_MOUSE	2	1 to 0.01	-4.7907	22371
LGGIGQFLAK	sp|O70133|DHX9_MOUSE	2	1 to 0.00467	-4.16435	34533
LGGIGQFLAK	sp|O70133|DHX9_MOUSE	2	1 to 0.001	-5.03432	18895
LGGIGQFLAK	sp|O70133|DHX9_MOUSE	2	1 to 0.0001	-4.74518	23088
LGFGSFVDK	sp|O70309|ITB5_MOUSE	2	1 to 0.4667	-1.12698	905652
LGFGSFVDK	sp|O70309|ITB5_MOUSE	2	1 to 0.1	-3.36899	191447
LGFGSFVDK	sp|O70309|ITB5_MOUSE	2	1 to 0.0467	-4.13567	112527
LGFGSFVDK	sp|O70309|ITB5_MOUSE	2	1 to 0.01	-5.2907	50531
LGFGSFVDK	sp|O70309|ITB5_MOUSE	2	1 to 0.00467	-6.44638	22681
LGFGSFVDK	sp|O70309|ITB5_MOUSE	2	1 to 0.001	-6.38896	23602
LGFGSFVDK	sp|O70309|ITB5_MOUSE	2	1 to 0.0001	-6.69165	19135
AVENSSTAIGIR	sp|O70435|PSA3_MOUSE	2	1 to 0.4667	-1.21241	2061068
AVENSSTAIGIR	sp|O70435|PSA3_MOUSE	2	1 to 0.1	-3.47546	429386
AVENSSTAIGIR	sp|O70435|PSA3_MOUSE	2	1 to 0.0467	-4.43137	221354
AVENSSTAIGIR	sp|O70435|PSA3_MOUSE	2	1 to 0.01	-6.17233	66223
AVENSSTAIGIR	sp|O70435|PSA3_MOUSE	2	1 to 0.00467	-6.93448	39046
AVENSSTAIGIR	sp|O70435|PSA3_MOUSE	2	1 to 0.001	-7.27135	30915
AVENSSTAIGIR	sp|O70435|PSA3_MOUSE	2	1 to 0.0001	-7.17435	33065
QIQELVEAIVLPMNHK	sp|O88685|PRS6A_MOUSE	3	1 to 0.4667	-1.13291	92006
QIQELVEAIVLPMNHK	sp|O88685|PRS6A_MOUSE	3	1 to 0.1	-2.79367	29099
QIQELVEAIVLPMNHK	sp|O88685|PRS6A_MOUSE	3	1 to 0.0467	-2.85619	27865
QIQELVEAIVLPMNHK	sp|O88685|PRS6A_MOUSE	3	1 to 0.01	-3.59488	16699
QIQELVEAIVLPMNHK	sp|O88685|PRS6A_MOUSE	3	1 to 0.00467	-3.27058	20908
QIQELVEAIVLPMNHK	sp|O88685|PRS6A_MOUSE	3	1 to 0.001	-3.30982	20347
QIQELVEAIVLPMNHK	sp|O88685|PRS6A_MOUSE	3	1 to 0.0001	-2.79278	29117
VDILDPALLR	sp|O88685|PRS6A_MOUSE	2	1 to 0.4667	-1.14646	2286432
VDILDPALLR	sp|O88685|PRS6A_MOUSE	2	1 to 0.1	-3.40007	479463
VDILDPALLR	sp|O88685|PRS6A_MOUSE	2	1 to 0.0467	-4.31589	254136
VDILDPALLR	sp|O88685|PRS6A_MOUSE	2	1 to 0.01	-5.72723	95545
VDILDPALLR	sp|O88685|PRS6A_MOUSE	2	1 to 0.00467	-7.00782	39329
VDILDPALLR	sp|O88685|PRS6A_MOUSE	2	1 to 0.001	-7.45055	28936
VDILDPALLR	sp|O88685|PRS6A_MOUSE	2	1 to 0.0001	-7.4576	28795
VGQAVALR	sp|O88712|CTBP1_MOUSE	2	1 to 0.4667	-0.89488	843073
VGQAVALR	sp|O88712|CTBP1_MOUSE	2	1 to 0.1	-2.56161	265539
VGQAVALR	sp|O88712|CTBP1_MOUSE	2	1 to 0.0467	-3.01107	194459
VGQAVALR	sp|O88712|CTBP1_MOUSE	2	1 to 0.01	-4.03041	95935
VGQAVALR	sp|O88712|CTBP1_MOUSE	2	1 to 0.00467	-4.0808	92642
VGQAVALR	sp|O88712|CTBP1_MOUSE	2	1 to 0.001	-4.58236	65437
VGQAVALR	sp|O88712|CTBP1_MOUSE	2	1 to 0.0001	-4.03208	95824
HVFGQPAK	sp|O89053|COR1A_MOUSE	2	1 to 0.4667	-1.17374	9558015
HVFGQPAK	sp|O89053|COR1A_MOUSE	2	1 to 0.1	-3.87326	1471399
HVFGQPAK	sp|O89053|COR1A_MOUSE	2	1 to 0.0467	-4.77798	785927
HVFGQPAK	sp|O89053|COR1A_MOUSE	2	1 to 0.01	-6.73715	202122
HVFGQPAK	sp|O89053|COR1A_MOUSE	2	1 to 0.00467	-7.84782	93599
HVFGQPAK	sp|O89053|COR1A_MOUSE	2	1 to 0.001	-8.50028	59547
HVFGQPAK	sp|O89053|COR1A_MOUSE	2	1 to 0.0001	-9.04358	40861
ADQC[+57]YEDVR	sp|O89053|COR1A_MOUSE	2	1 to 0.4667	-1.10356	7763380
ADQC[+57]YEDVR	sp|O89053|COR1A_MOUSE	2	1 to 0.1	-3.42455	1553687
ADQC[+57]YEDVR	sp|O89053|COR1A_MOUSE	2	1 to 0.0467	-4.34845	818921
ADQC[+57]YEDVR	sp|O89053|COR1A_MOUSE	2	1 to 0.01	-6.31315	209801
ADQC[+57]YEDVR	sp|O89053|COR1A_MOUSE	2	1 to 0.00467	-7.70453	79976
ADQC[+57]YEDVR	sp|O89053|COR1A_MOUSE	2	1 to 0.001	-8.65262	41453
ADQC[+57]YEDVR	sp|O89053|COR1A_MOUSE	2	1 to 0.0001	-9.60057	21488
DGALIC[+57]TSC[+57]R	sp|O89053|COR1A_MOUSE	2	1 to 0.4667	-1.11835	19637520
DGALIC[+57]TSC[+57]R	sp|O89053|COR1A_MOUSE	2	1 to 0.1	-3.44904	3903711
DGALIC[+57]TSC[+57]R	sp|O89053|COR1A_MOUSE	2	1 to 0.0467	-4.46909	1924921
DGALIC[+57]TSC[+57]R	sp|O89053|COR1A_MOUSE	2	1 to 0.01	-6.49945	471208
DGALIC[+57]TSC[+57]R	sp|O89053|COR1A_MOUSE	2	1 to 0.00467	-7.89178	179506
DGALIC[+57]TSC[+57]R	sp|O89053|COR1A_MOUSE	2	1 to 0.001	-8.7592	98392
DGALIC[+57]TSC[+57]R	sp|O89053|COR1A_MOUSE	2	1 to 0.0001	-9.56995	56092
RGLEVNK	sp|O89053|COR1A_MOUSE	2	1 to 0.4667	-1.11129	8825057
RGLEVNK	sp|O89053|COR1A_MOUSE	2	1 to 0.1	-3.39971	1806478
RGLEVNK	sp|O89053|COR1A_MOUSE	2	1 to 0.0467	-4.32394	951946
RGLEVNK	sp|O89053|COR1A_MOUSE	2	1 to 0.01	-5.95267	307834
RGLEVNK	sp|O89053|COR1A_MOUSE	2	1 to 0.00467	-6.65659	188980
RGLEVNK	sp|O89053|COR1A_MOUSE	2	1 to 0.001	-6.80966	169956
RGLEVNK	sp|O89053|COR1A_MOUSE	2	1 to 0.0001	-7.35042	116829
DAGPLLISLK	sp|O89053|COR1A_MOUSE	2	1 to 0.4667	-1.18087	18634738
DAGPLLISLK	sp|O89053|COR1A_MOUSE	2	1 to 0.1	-3.43443	3907819
DAGPLLISLK	sp|O89053|COR1A_MOUSE	2	1 to 0.0467	-4.50837	1856288
DAGPLLISLK	sp|O89053|COR1A_MOUSE	2	1 to 0.01	-6.51824	460908
DAGPLLISLK	sp|O89053|COR1A_MOUSE	2	1 to 0.00467	-8.10975	152941
DAGPLLISLK	sp|O89053|COR1A_MOUSE	2	1 to 0.001	-8.87768	89816
DAGPLLISLK	sp|O89053|COR1A_MOUSE	2	1 to 0.0001	-9.70247	50707
TPQIQVYSR	sp|P01887|B2MG_MOUSE	2	1 to 0.4667	-1.05257	2318076
TPQIQVYSR	sp|P01887|B2MG_MOUSE	2	1 to 0.1	-3.38081	461590
TPQIQVYSR	sp|P01887|B2MG_MOUSE	2	1 to 0.0467	-4.17208	266723
TPQIQVYSR	sp|P01887|B2MG_MOUSE	2	1 to 0.01	-6.0947	70355
TPQIQVYSR	sp|P01887|B2MG_MOUSE	2	1 to 0.00467	-7.08969	35300
TPQIQVYSR	sp|P01887|B2MG_MOUSE	2	1 to 0.001	-7.52083	26181
TPQIQVYSR	sp|P01887|B2MG_MOUSE	2	1 to 0.0001	-7.67314	23558
HASMAEPK	sp|P01887|B2MG_MOUSE	2	1 to 0.4667	-1.20022	926586
HASMAEPK	sp|P01887|B2MG_MOUSE	2	1 to 0.1	-3.89514	143098
HASMAEPK	sp|P01887|B2MG_MOUSE	2	1 to 0.0467	-4.34167	105006
HASMAEPK	sp|P01887|B2MG_MOUSE	2	1 to 0.01	-5.25614	55710
HASMAEPK	sp|P01887|B2MG_MOUSE	2	1 to 0.00467	-5.48712	47468
HASMAEPK	sp|P01887|B2MG_MOUSE	2	1 to 0.001	-5.29783	54123
HASMAEPK	sp|P01887|B2MG_MOUSE	2	1 to 0.0001	-5.92166	35123
TPSALAILENANVLAR	sp|P05063|ALDOC_MOUSE	3	1 to 0.4667	-1.13488	124237
TPSALAILENANVLAR	sp|P05063|ALDOC_MOUSE	3	1 to 0.1	-3.02316	33560
TPSALAILENANVLAR	sp|P05063|ALDOC_MOUSE	3	1 to 0.0467	-3.28695	27952
TPSALAILENANVLAR	sp|P05063|ALDOC_MOUSE	3	1 to 0.01	-4.11666	15727
TPSALAILENANVLAR	sp|P05063|ALDOC_MOUSE	3	1 to 0.00467	-3.51325	23894
TPSALAILENANVLAR	sp|P05063|ALDOC_MOUSE	3	1 to 0.001	-3.83444	19125
TPSALAILENANVLAR	sp|P05063|ALDOC_MOUSE	3	1 to 0.0001	-3.84664	18964
YSPEEIAMATVTALR	sp|P05063|ALDOC_MOUSE	3	1 to 0.4667	-1.0135	281722
YSPEEIAMATVTALR	sp|P05063|ALDOC_MOUSE	3	1 to 0.1	-2.48113	101864
YSPEEIAMATVTALR	sp|P05063|ALDOC_MOUSE	3	1 to 0.0467	-2.86625	77999
YSPEEIAMATVTALR	sp|P05063|ALDOC_MOUSE	3	1 to 0.01	-3.16923	63224
YSPEEIAMATVTALR	sp|P05063|ALDOC_MOUSE	3	1 to 0.00467	-3.4898	50627
YSPEEIAMATVTALR	sp|P05063|ALDOC_MOUSE	3	1 to 0.001	-3.33135	56504
YSPEEIAMATVTALR	sp|P05063|ALDOC_MOUSE	3	1 to 0.0001	-3.24864	59838
ELSDIAHR	sp|P05064|ALDOA_MOUSE	2	1 to 0.4667	-1.37377	6578839
ELSDIAHR	sp|P05064|ALDOA_MOUSE	2	1 to 0.1	-3.92044	1125961
ELSDIAHR	sp|P05064|ALDOA_MOUSE	2	1 to 0.0467	-4.9126	566051
ELSDIAHR	sp|P05064|ALDOA_MOUSE	2	1 to 0.01	-6.7696	156258
ELSDIAHR	sp|P05064|ALDOA_MOUSE	2	1 to 0.00467	-8.25127	55952
ELSDIAHR	sp|P05064|ALDOA_MOUSE	2	1 to 0.001	-8.46576	48222
ELSDIAHR	sp|P05064|ALDOA_MOUSE	2	1 to 0.0001	-8.84661	37034
LQSIGTENTEENRR	sp|P05064|ALDOA_MOUSE	3	1 to 0.4667	-1.3794	21640802
LQSIGTENTEENRR	sp|P05064|ALDOA_MOUSE	3	1 to 0.1	-3.60332	4632393
LQSIGTENTEENRR	sp|P05064|ALDOA_MOUSE	3	1 to 0.0467	-4.62461	2282270
LQSIGTENTEENRR	sp|P05064|ALDOA_MOUSE	3	1 to 0.01	-6.52017	613404
LQSIGTENTEENRR	sp|P05064|ALDOA_MOUSE	3	1 to 0.00467	-7.79538	253437
LQSIGTENTEENRR	sp|P05064|ALDOA_MOUSE	3	1 to 0.001	-9.03847	107069
LQSIGTENTEENRR	sp|P05064|ALDOA_MOUSE	3	1 to 0.0001	-10.1782	48594
QLLLTADDR	sp|P05064|ALDOA_MOUSE	2	1 to 0.4667	-1.0542	9332774
QLLLTADDR	sp|P05064|ALDOA_MOUSE	2	1 to 0.1	-3.41788	1813311
QLLLTADDR	sp|P05064|ALDOA_MOUSE	2	1 to 0.0467	-4.29421	987807
QLLLTADDR	sp|P05064|ALDOA_MOUSE	2	1 to 0.01	-6.13991	274828
QLLLTADDR	sp|P05064|ALDOA_MOUSE	2	1 to 0.00467	-7.3836	116057
QLLLTADDR	sp|P05064|ALDOA_MOUSE	2	1 to 0.001	-7.77699	88359
QLLLTADDR	sp|P05064|ALDOA_MOUSE	2	1 to 0.0001	-7.91741	80164
ADDGRPFPQVIK	sp|P05064|ALDOA_MOUSE	3	1 to 0.4667	-0.929186	6253548
ADDGRPFPQVIK	sp|P05064|ALDOA_MOUSE	3	1 to 0.1	-3.38085	1143144
ADDGRPFPQVIK	sp|P05064|ALDOA_MOUSE	3	1 to 0.0467	-4.3572	581019
ADDGRPFPQVIK	sp|P05064|ALDOA_MOUSE	3	1 to 0.01	-6.16441	166022
ADDGRPFPQVIK	sp|P05064|ALDOA_MOUSE	3	1 to 0.00467	-7.15177	83742
ADDGRPFPQVIK	sp|P05064|ALDOA_MOUSE	3	1 to 0.001	-7.41348	69849
ADDGRPFPQVIK	sp|P05064|ALDOA_MOUSE	3	1 to 0.0001	-8.05277	44845
ALANSLAC[+57]QGK	sp|P05064|ALDOA_MOUSE	2	1 to 0.4667	-1.049	19998192
ALANSLAC[+57]QGK	sp|P05064|ALDOA_MOUSE	2	1 to 0.1	-3.40067	3918026
ALANSLAC[+57]QGK	sp|P05064|ALDOA_MOUSE	2	1 to 0.0467	-4.46201	1877468
ALANSLAC[+57]QGK	sp|P05064|ALDOA_MOUSE	2	1 to 0.01	-6.44494	474952
ALANSLAC[+57]QGK	sp|P05064|ALDOA_MOUSE	2	1 to 0.00467	-7.9988	161768
ALANSLAC[+57]QGK	sp|P05064|ALDOA_MOUSE	2	1 to 0.001	-8.98223	81818
ALANSLAC[+57]QGK	sp|P05064|ALDOA_MOUSE	2	1 to 0.0001	-10.1358	36779
DFDQNQGEVVK	sp|P06240|LCK_MOUSE	2	1 to 0.4667	-1.12558	371086
DFDQNQGEVVK	sp|P06240|LCK_MOUSE	2	1 to 0.1	-3.31666	81263
DFDQNQGEVVK	sp|P06240|LCK_MOUSE	2	1 to 0.0467	-3.96527	51837
DFDQNQGEVVK	sp|P06240|LCK_MOUSE	2	1 to 0.01	-6.02242	12456
DFDQNQGEVVK	sp|P06240|LCK_MOUSE	2	1 to 0.00467	-7.25112	5315
DFDQNQGEVVK	sp|P06240|LCK_MOUSE	2	1 to 0.001	-6.07743	11990
DFDQNQGEVVK	sp|P06240|LCK_MOUSE	2	1 to 0.0001	-6.52746	8777
ELFEADPER	sp|P06745|G6PI_MOUSE	2	1 to 0.4667	-0.992078	5594179
ELFEADPER	sp|P06745|G6PI_MOUSE	2	1 to 0.1	-3.14747	1255736
ELFEADPER	sp|P06745|G6PI_MOUSE	2	1 to 0.0467	-4.0963	650537
ELFEADPER	sp|P06745|G6PI_MOUSE	2	1 to 0.01	-5.90849	185246
ELFEADPER	sp|P06745|G6PI_MOUSE	2	1 to 0.00467	-7.20696	75313
ELFEADPER	sp|P06745|G6PI_MOUSE	2	1 to 0.001	-7.55578	59138
ELFEADPER	sp|P06745|G6PI_MOUSE	2	1 to 0.0001	-7.95003	44997
DNMFSGSK	sp|P06745|G6PI_MOUSE	2	1 to 0.4667	-1.04132	1371489
DNMFSGSK	sp|P06745|G6PI_MOUSE	2	1 to 0.1	-3.37933	271257
DNMFSGSK	sp|P06745|G6PI_MOUSE	2	1 to 0.0467	-4.2122	152287
DNMFSGSK	sp|P06745|G6PI_MOUSE	2	1 to 0.01	-5.34625	69387
DNMFSGSK	sp|P06745|G6PI_MOUSE	2	1 to 0.00467	-6.08458	41593
DNMFSGSK	sp|P06745|G6PI_MOUSE	2	1 to 0.001	-5.78008	51367
DNMFSGSK	sp|P06745|G6PI_MOUSE	2	1 to 0.0001	-6.07232	41948
INYTENR	sp|P06745|G6PI_MOUSE	2	1 to 0.4667	-1.1243	2664050
INYTENR	sp|P06745|G6PI_MOUSE	2	1 to 0.1	-3.48318	519338
INYTENR	sp|P06745|G6PI_MOUSE	2	1 to 0.0467	-3.90588	387439
INYTENR	sp|P06745|G6PI_MOUSE	2	1 to 0.01	-5.87169	99183
INYTENR	sp|P06745|G6PI_MOUSE	2	1 to 0.00467	-7.17383	40221
INYTENR	sp|P06745|G6PI_MOUSE	2	1 to 0.001	-6.90011	48624
INYTENR	sp|P06745|G6PI_MOUSE	2	1 to 0.0001	-7.02632	44551
EWFLEAAK	sp|P06745|G6PI_MOUSE	2	1 to 0.4667	-1.14875	2654037
EWFLEAAK	sp|P06745|G6PI_MOUSE	2	1 to 0.1	-3.62426	477207
EWFLEAAK	sp|P06745|G6PI_MOUSE	2	1 to 0.0467	-4.52303	255947
EWFLEAAK	sp|P06745|G6PI_MOUSE	2	1 to 0.01	-6.26587	76472
EWFLEAAK	sp|P06745|G6PI_MOUSE	2	1 to 0.00467	-6.83555	51524
EWFLEAAK	sp|P06745|G6PI_MOUSE	2	1 to 0.001	-7.54019	31615
EWFLEAAK	sp|P06745|G6PI_MOUSE	2	1 to 0.0001	-7.49323	32661
VFEGNRPTNSIVFTK	sp|P06745|G6PI_MOUSE	3	1 to 0.4667	-1.07546	5460678
VFEGNRPTNSIVFTK	sp|P06745|G6PI_MOUSE	3	1 to 0.1	-3.43315	1065390
VFEGNRPTNSIVFTK	sp|P06745|G6PI_MOUSE	3	1 to 0.0467	-4.46108	522483
VFEGNRPTNSIVFTK	sp|P06745|G6PI_MOUSE	3	1 to 0.01	-6.56596	121462
VFEGNRPTNSIVFTK	sp|P06745|G6PI_MOUSE	3	1 to 0.00467	-6.97367	91560
VFEGNRPTNSIVFTK	sp|P06745|G6PI_MOUSE	3	1 to 0.001	-7.46206	65266
VFEGNRPTNSIVFTK	sp|P06745|G6PI_MOUSE	3	1 to 0.0001	-7.70844	55020
DALNIETAVK	sp|P07356|ANXA2_MOUSE	2	1 to 0.4667	-1.2675	4316687
DALNIETAVK	sp|P07356|ANXA2_MOUSE	2	1 to 0.1	-3.62182	844171
DALNIETAVK	sp|P07356|ANXA2_MOUSE	2	1 to 0.0467	-4.59775	429185
DALNIETAVK	sp|P07356|ANXA2_MOUSE	2	1 to 0.01	-6.30681	131270
DALNIETAVK	sp|P07356|ANXA2_MOUSE	2	1 to 0.00467	-7.9864	40979
DALNIETAVK	sp|P07356|ANXA2_MOUSE	2	1 to 0.001	-8.31778	32569
DALNIETAVK	sp|P07356|ANXA2_MOUSE	2	1 to 0.0001	-8.37553	31291
GVDEVTIVNILTNR	sp|P07356|ANXA2_MOUSE	3	1 to 0.4667	-1.10713	266976
GVDEVTIVNILTNR	sp|P07356|ANXA2_MOUSE	3	1 to 0.1	-3.28437	59028
GVDEVTIVNILTNR	sp|P07356|ANXA2_MOUSE	3	1 to 0.0467	-4.17765	31780
GVDEVTIVNILTNR	sp|P07356|ANXA2_MOUSE	3	1 to 0.01	-5.34445	14155
GVDEVTIVNILTNR	sp|P07356|ANXA2_MOUSE	3	1 to 0.00467	-5.33795	14219
GVDEVTIVNILTNR	sp|P07356|ANXA2_MOUSE	3	1 to 0.001	-5.8287	10119
GVDEVTIVNILTNR	sp|P07356|ANXA2_MOUSE	3	1 to 0.0001	-5.76361	10586
QDIAFAYQR	sp|P07356|ANXA2_MOUSE	2	1 to 0.4667	-1.18817	2365661
QDIAFAYQR	sp|P07356|ANXA2_MOUSE	2	1 to 0.1	-3.43033	500027
QDIAFAYQR	sp|P07356|ANXA2_MOUSE	2	1 to 0.0467	-4.317	270445
QDIAFAYQR	sp|P07356|ANXA2_MOUSE	2	1 to 0.01	-6.01285	83479
QDIAFAYQR	sp|P07356|ANXA2_MOUSE	2	1 to 0.00467	-7.00058	42096
QDIAFAYQR	sp|P07356|ANXA2_MOUSE	2	1 to 0.001	-6.85443	46584
QDIAFAYQR	sp|P07356|ANXA2_MOUSE	2	1 to 0.0001	-6.74276	50333
RAEDGSVIDYELIDQDAR	sp|P07356|ANXA2_MOUSE	3	1 to 0.4667	-1.14356	2131309
RAEDGSVIDYELIDQDAR	sp|P07356|ANXA2_MOUSE	3	1 to 0.1	-3.66546	371090
RAEDGSVIDYELIDQDAR	sp|P07356|ANXA2_MOUSE	3	1 to 0.0467	-4.36283	228850
RAEDGSVIDYELIDQDAR	sp|P07356|ANXA2_MOUSE	3	1 to 0.01	-5.92899	77284
RAEDGSVIDYELIDQDAR	sp|P07356|ANXA2_MOUSE	3	1 to 0.00467	-6.35912	57360
RAEDGSVIDYELIDQDAR	sp|P07356|ANXA2_MOUSE	3	1 to 0.001	-7.02022	36274
RAEDGSVIDYELIDQDAR	sp|P07356|ANXA2_MOUSE	3	1 to 0.0001	-6.63906	47243
ELYDAGVK	sp|P07356|ANXA2_MOUSE	2	1 to 0.4667	-1.16724	5933723
ELYDAGVK	sp|P07356|ANXA2_MOUSE	2	1 to 0.1	-3.40757	1255806
ELYDAGVK	sp|P07356|ANXA2_MOUSE	2	1 to 0.0467	-4.37458	642425
ELYDAGVK	sp|P07356|ANXA2_MOUSE	2	1 to 0.01	-6.32645	166055
ELYDAGVK	sp|P07356|ANXA2_MOUSE	2	1 to 0.00467	-7.57708	69787
ELYDAGVK	sp|P07356|ANXA2_MOUSE	2	1 to 0.001	-8.0701	49586
ELYDAGVK	sp|P07356|ANXA2_MOUSE	2	1 to 0.0001	-8.22714	44472
TDTGEPMGR	sp|P07901|HS90A_MOUSE	2	1 to 0.4667	-1.21075	2667833
TDTGEPMGR	sp|P07901|HS90A_MOUSE	2	1 to 0.1	-3.44891	565463
TDTGEPMGR	sp|P07901|HS90A_MOUSE	2	1 to 0.0467	-4.35504	301739
TDTGEPMGR	sp|P07901|HS90A_MOUSE	2	1 to 0.01	-5.74225	115356
TDTGEPMGR	sp|P07901|HS90A_MOUSE	2	1 to 0.00467	-6.6341	62168
TDTGEPMGR	sp|P07901|HS90A_MOUSE	2	1 to 0.001	-6.85657	53284
TDTGEPMGR	sp|P07901|HS90A_MOUSE	2	1 to 0.0001	-6.74935	57395
NPDDITNEEYGEFYK	sp|P07901|HS90A_MOUSE	2	1 to 0.4667	-1.08747	1627489
NPDDITNEEYGEFYK	sp|P07901|HS90A_MOUSE	2	1 to 0.1	-3.46928	312264
NPDDITNEEYGEFYK	sp|P07901|HS90A_MOUSE	2	1 to 0.0467	-4.33927	170856
NPDDITNEEYGEFYK	sp|P07901|HS90A_MOUSE	2	1 to 0.01	-6.28059	44487
NPDDITNEEYGEFYK	sp|P07901|HS90A_MOUSE	2	1 to 0.00467	-7.66302	17064
NPDDITNEEYGEFYK	sp|P07901|HS90A_MOUSE	2	1 to 0.001	-8.29451	11015
NPDDITNEEYGEFYK	sp|P07901|HS90A_MOUSE	2	1 to 0.0001	-9.59079	4485
SLTNDWEEHLAVK	sp|P07901|HS90A_MOUSE	3	1 to 0.4667	-1.25129	1464126
SLTNDWEEHLAVK	sp|P07901|HS90A_MOUSE	3	1 to 0.1	-3.68317	271338
SLTNDWEEHLAVK	sp|P07901|HS90A_MOUSE	3	1 to 0.0467	-4.43047	161641
SLTNDWEEHLAVK	sp|P07901|HS90A_MOUSE	3	1 to 0.01	-5.91917	57598
SLTNDWEEHLAVK	sp|P07901|HS90A_MOUSE	3	1 to 0.00467	-7.17317	24150
SLTNDWEEHLAVK	sp|P07901|HS90A_MOUSE	3	1 to 0.001	-7.36133	21197
SLTNDWEEHLAVK	sp|P07901|HS90A_MOUSE	3	1 to 0.0001	-7.45416	19876
APFDLFENR	sp|P07901|HS90A_MOUSE	2	1 to 0.4667	-1.04054	2710010
APFDLFENR	sp|P07901|HS90A_MOUSE	2	1 to 0.1	-3.42909	517541
APFDLFENR	sp|P07901|HS90A_MOUSE	2	1 to 0.0467	-4.2374	295543
APFDLFENR	sp|P07901|HS90A_MOUSE	2	1 to 0.01	-6.03742	84871
APFDLFENR	sp|P07901|HS90A_MOUSE	2	1 to 0.00467	-7.27406	36016
APFDLFENR	sp|P07901|HS90A_MOUSE	2	1 to 0.001	-7.41729	32612
APFDLFENR	sp|P07901|HS90A_MOUSE	2	1 to 0.0001	-8.31213	17539
FYEQFSK	sp|P07901|HS90A_MOUSE	2	1 to 0.4667	-1.1367	3298980
FYEQFSK	sp|P07901|HS90A_MOUSE	2	1 to 0.1	-3.56104	614583
FYEQFSK	sp|P07901|HS90A_MOUSE	2	1 to 0.0467	-4.48203	324591
FYEQFSK	sp|P07901|HS90A_MOUSE	2	1 to 0.01	-6.31048	91394
FYEQFSK	sp|P07901|HS90A_MOUSE	2	1 to 0.00467	-6.98118	57414
FYEQFSK	sp|P07901|HS90A_MOUSE	2	1 to 0.001	-7.02622	55649
FYEQFSK	sp|P07901|HS90A_MOUSE	2	1 to 0.0001	-7.65422	36009
DISPLLKDPDSFR	sp|P08030|APT_MOUSE	3	1 to 0.4667	-1.15231	1121862
DISPLLKDPDSFR	sp|P08030|APT_MOUSE	3	1 to 0.1	-3.32177	249383
DISPLLKDPDSFR	sp|P08030|APT_MOUSE	3	1 to 0.0467	-3.9365	162860
DISPLLKDPDSFR	sp|P08030|APT_MOUSE	3	1 to 0.01	-5.22602	66624
DISPLLKDPDSFR	sp|P08030|APT_MOUSE	3	1 to 0.00467	-5.88574	42173
DISPLLKDPDSFR	sp|P08030|APT_MOUSE	3	1 to 0.001	-5.88882	42083
DISPLLKDPDSFR	sp|P08030|APT_MOUSE	3	1 to 0.0001	-5.85705	43020
FAFQAEVNR	sp|P08113|ENPL_MOUSE	2	1 to 0.4667	-1.14348	4717705
FAFQAEVNR	sp|P08113|ENPL_MOUSE	2	1 to 0.1	-3.5883	866496
FAFQAEVNR	sp|P08113|ENPL_MOUSE	2	1 to 0.0467	-4.47312	469256
FAFQAEVNR	sp|P08113|ENPL_MOUSE	2	1 to 0.01	-6.1338	148421
FAFQAEVNR	sp|P08113|ENPL_MOUSE	2	1 to 0.00467	-7.54565	55781
FAFQAEVNR	sp|P08113|ENPL_MOUSE	2	1 to 0.001	-7.90288	43546
FAFQAEVNR	sp|P08113|ENPL_MOUSE	2	1 to 0.0001	-8.00879	40464
SILFVPTSAPR	sp|P08113|ENPL_MOUSE	2	1 to 0.4667	-1.00074	9278108
SILFVPTSAPR	sp|P08113|ENPL_MOUSE	2	1 to 0.1	-3.27478	1918250
SILFVPTSAPR	sp|P08113|ENPL_MOUSE	2	1 to 0.0467	-4.28537	952109
SILFVPTSAPR	sp|P08113|ENPL_MOUSE	2	1 to 0.01	-6.21855	249310
SILFVPTSAPR	sp|P08113|ENPL_MOUSE	2	1 to 0.00467	-7.55301	98862
SILFVPTSAPR	sp|P08113|ENPL_MOUSE	2	1 to 0.001	-8.1862	63741
SILFVPTSAPR	sp|P08113|ENPL_MOUSE	2	1 to 0.0001	-8.94244	37737
GLFDEYGSK	sp|P08113|ENPL_MOUSE	2	1 to 0.4667	-1.06565	3034583
GLFDEYGSK	sp|P08113|ENPL_MOUSE	2	1 to 0.1	-3.38507	607972
GLFDEYGSK	sp|P08113|ENPL_MOUSE	2	1 to 0.0467	-4.24978	333872
GLFDEYGSK	sp|P08113|ENPL_MOUSE	2	1 to 0.01	-5.79795	114165
GLFDEYGSK	sp|P08113|ENPL_MOUSE	2	1 to 0.00467	-7.05037	47920
GLFDEYGSK	sp|P08113|ENPL_MOUSE	2	1 to 0.001	-6.85506	54867
GLFDEYGSK	sp|P08113|ENPL_MOUSE	2	1 to 0.0001	-7.28017	40864
IYFMAGSSR	sp|P08113|ENPL_MOUSE	2	1 to 0.4667	-1.16775	2803575
IYFMAGSSR	sp|P08113|ENPL_MOUSE	2	1 to 0.1	-3.58316	525536
IYFMAGSSR	sp|P08113|ENPL_MOUSE	2	1 to 0.0467	-4.4405	290079
IYFMAGSSR	sp|P08113|ENPL_MOUSE	2	1 to 0.01	-6.21791	84618
IYFMAGSSR	sp|P08113|ENPL_MOUSE	2	1 to 0.00467	-7.20393	42721
IYFMAGSSR	sp|P08113|ENPL_MOUSE	2	1 to 0.001	-7.09536	46060
IYFMAGSSR	sp|P08113|ENPL_MOUSE	2	1 to 0.0001	-7.48757	35096
EAESSPFVER	sp|P08113|ENPL_MOUSE	2	1 to 0.4667	-1.15272	4007539
EAESSPFVER	sp|P08113|ENPL_MOUSE	2	1 to 0.1	-3.4739	801921
EAESSPFVER	sp|P08113|ENPL_MOUSE	2	1 to 0.0467	-4.40837	419592
EAESSPFVER	sp|P08113|ENPL_MOUSE	2	1 to 0.01	-6.26585	115790
EAESSPFVER	sp|P08113|ENPL_MOUSE	2	1 to 0.00467	-7.40736	52486
EAESSPFVER	sp|P08113|ENPL_MOUSE	2	1 to 0.001	-8.42873	25857
EAESSPFVER	sp|P08113|ENPL_MOUSE	2	1 to 0.0001	-8.61507	22724
HVGDLGNVTAGK	sp|P08228|SODC_MOUSE	2	1 to 0.4667	-1.28441	3139396
HVGDLGNVTAGK	sp|P08228|SODC_MOUSE	2	1 to 0.1	-3.73308	575070
HVGDLGNVTAGK	sp|P08228|SODC_MOUSE	2	1 to 0.0467	-4.72231	289690
HVGDLGNVTAGK	sp|P08228|SODC_MOUSE	2	1 to 0.01	-6.80199	68531
HVGDLGNVTAGK	sp|P08228|SODC_MOUSE	2	1 to 0.00467	-8.20318	25947
HVGDLGNVTAGK	sp|P08228|SODC_MOUSE	2	1 to 0.001	-9.08224	14108
HVGDLGNVTAGK	sp|P08228|SODC_MOUSE	2	1 to 0.0001	-10.3933	5686
DGVANVSIEDR	sp|P08228|SODC_MOUSE	2	1 to 0.4667	-1.10552	3900422
DGVANVSIEDR	sp|P08228|SODC_MOUSE	2	1 to 0.1	-3.34411	826471
DGVANVSIEDR	sp|P08228|SODC_MOUSE	2	1 to 0.0467	-4.32453	418883
DGVANVSIEDR	sp|P08228|SODC_MOUSE	2	1 to 0.01	-5.88166	142347
DGVANVSIEDR	sp|P08228|SODC_MOUSE	2	1 to 0.00467	-7.05729	63016
DGVANVSIEDR	sp|P08228|SODC_MOUSE	2	1 to 0.001	-7.18181	57805
DGVANVSIEDR	sp|P08228|SODC_MOUSE	2	1 to 0.0001	-7.31871	52572
VISLSGEHSIIGR	sp|P08228|SODC_MOUSE	3	1 to 0.4667	-1.14896	6536078
VISLSGEHSIIGR	sp|P08228|SODC_MOUSE	3	1 to 0.1	-3.4637	1313745
VISLSGEHSIIGR	sp|P08228|SODC_MOUSE	3	1 to 0.0467	-4.38522	693596
VISLSGEHSIIGR	sp|P08228|SODC_MOUSE	3	1 to 0.01	-6.32881	180313
VISLSGEHSIIGR	sp|P08228|SODC_MOUSE	3	1 to 0.00467	-7.71251	69102
VISLSGEHSIIGR	sp|P08228|SODC_MOUSE	3	1 to 0.001	-8.84657	31485
VISLSGEHSIIGR	sp|P08228|SODC_MOUSE	3	1 to 0.0001	-9.00616	28188
YYVTIIDAPGHR	sp|P10126|EF1A1_MOUSE	3	1 to 0.4667	-1.11035	7992635
YYVTIIDAPGHR	sp|P10126|EF1A1_MOUSE	3	1 to 0.1	-3.80457	1234948
YYVTIIDAPGHR	sp|P10126|EF1A1_MOUSE	3	1 to 0.0467	-8.14544	60942
YYVTIIDAPGHR	sp|P10126|EF1A1_MOUSE	3	1 to 0.01	-6.31506	216728
YYVTIIDAPGHR	sp|P10126|EF1A1_MOUSE	3	1 to 0.00467	-6.64207	172773
YYVTIIDAPGHR	sp|P10126|EF1A1_MOUSE	3	1 to 0.001	-8.16909	59951
YYVTIIDAPGHR	sp|P10126|EF1A1_MOUSE	3	1 to 0.0001	-8.36204	52446
C[+57]MPTFQFYK	sp|P10639|THIO_MOUSE	2	1 to 0.4667	-1.1978	1777271
C[+57]MPTFQFYK	sp|P10639|THIO_MOUSE	2	1 to 0.1	-3.73449	306290
C[+57]MPTFQFYK	sp|P10639|THIO_MOUSE	2	1 to 0.0467	-4.49384	180945
C[+57]MPTFQFYK	sp|P10639|THIO_MOUSE	2	1 to 0.01	-5.5649	86124
C[+57]MPTFQFYK	sp|P10639|THIO_MOUSE	2	1 to 0.00467	-5.99021	64135
C[+57]MPTFQFYK	sp|P10639|THIO_MOUSE	2	1 to 0.001	-6.34956	49994
C[+57]MPTFQFYK	sp|P10639|THIO_MOUSE	2	1 to 0.0001	-6.65361	40494
VGEFSGANK	sp|P10639|THIO_MOUSE	2	1 to 0.4667	-1.07541	8329227
VGEFSGANK	sp|P10639|THIO_MOUSE	2	1 to 0.1	-3.35265	1718250
VGEFSGANK	sp|P10639|THIO_MOUSE	2	1 to 0.0467	-4.33597	869117
VGEFSGANK	sp|P10639|THIO_MOUSE	2	1 to 0.01	-6.2843	225201
VGEFSGANK	sp|P10639|THIO_MOUSE	2	1 to 0.00467	-7.52682	95178
VGEFSGANK	sp|P10639|THIO_MOUSE	2	1 to 0.001	-8.20572	59452
VGEFSGANK	sp|P10639|THIO_MOUSE	2	1 to 0.0001	-8.93314	35908
SLTNDWEDHLAVK	sp|P11499|HS90B_MOUSE	3	1 to 0.4667	-0.963432	2895357
SLTNDWEDHLAVK	sp|P11499|HS90B_MOUSE	3	1 to 0.1	-3.41345	529873
SLTNDWEDHLAVK	sp|P11499|HS90B_MOUSE	3	1 to 0.0467	-4.47393	254061
SLTNDWEDHLAVK	sp|P11499|HS90B_MOUSE	3	1 to 0.01	-6.11531	81439
SLTNDWEDHLAVK	sp|P11499|HS90B_MOUSE	3	1 to 0.00467	-7.02996	43201
SLTNDWEDHLAVK	sp|P11499|HS90B_MOUSE	3	1 to 0.001	-7.35268	34542
SLTNDWEDHLAVK	sp|P11499|HS90B_MOUSE	3	1 to 0.0001	-7.95124	22812
APFDLFENK	sp|P11499|HS90B_MOUSE	2	1 to 0.4667	-1.0702	2146221
APFDLFENK	sp|P11499|HS90B_MOUSE	2	1 to 0.1	-3.28208	463268
APFDLFENK	sp|P11499|HS90B_MOUSE	2	1 to 0.0467	-4.14949	253931
APFDLFENK	sp|P11499|HS90B_MOUSE	2	1 to 0.01	-5.80461	80626
APFDLFENK	sp|P11499|HS90B_MOUSE	2	1 to 0.00467	-6.49474	49972
APFDLFENK	sp|P11499|HS90B_MOUSE	2	1 to 0.001	-7.06012	33770
APFDLFENK	sp|P11499|HS90B_MOUSE	2	1 to 0.0001	-7.95255	18192
LGIHEDSTNR	sp|P11499|HS90B_MOUSE	2	1 to 0.4667	-1.40766	2958822
LGIHEDSTNR	sp|P11499|HS90B_MOUSE	2	1 to 0.1	-4.19208	429464
LGIHEDSTNR	sp|P11499|HS90B_MOUSE	2	1 to 0.0467	-5.33674	194245
LGIHEDSTNR	sp|P11499|HS90B_MOUSE	2	1 to 0.01	-7.37065	47433
LGIHEDSTNR	sp|P11499|HS90B_MOUSE	2	1 to 0.00467	-8.67672	19183
LGIHEDSTNR	sp|P11499|HS90B_MOUSE	2	1 to 0.001	-9.2559	12840
LGIHEDSTNR	sp|P11499|HS90B_MOUSE	2	1 to 0.0001	-9.88989	8274
HLEINPDHPIVETLR	sp|P11499|HS90B_MOUSE	3	1 to 0.4667	-1.22979	7980420
HLEINPDHPIVETLR	sp|P11499|HS90B_MOUSE	3	1 to 0.1	-4.25711	978837
HLEINPDHPIVETLR	sp|P11499|HS90B_MOUSE	3	1 to 0.0467	-4.8493	649299
HLEINPDHPIVETLR	sp|P11499|HS90B_MOUSE	3	1 to 0.01	-6.67509	183159
HLEINPDHPIVETLR	sp|P11499|HS90B_MOUSE	3	1 to 0.00467	-7.25011	122950
HLEINPDHPIVETLR	sp|P11499|HS90B_MOUSE	3	1 to 0.001	-7.62705	94680
HLEINPDHPIVETLR	sp|P11499|HS90B_MOUSE	3	1 to 0.0001	-8.03746	71238
LGGDLLQALNEITESGR	sp|P11835|ITB2_MOUSE	2	1 to 0.4667	-1.35441	229197
LGGDLLQALNEITESGR	sp|P11835|ITB2_MOUSE	2	1 to 0.1	-3.92773	38509
LGGDLLQALNEITESGR	sp|P11835|ITB2_MOUSE	2	1 to 0.0467	-3.93269	38377
LGGDLLQALNEITESGR	sp|P11835|ITB2_MOUSE	2	1 to 0.01	-4.56078	24831
LGGDLLQALNEITESGR	sp|P11835|ITB2_MOUSE	2	1 to 0.00467	-4.32454	29249
LGGDLLQALNEITESGR	sp|P11835|ITB2_MOUSE	2	1 to 0.001	-5.51127	12849
LGGDLLQALNEITESGR	sp|P11835|ITB2_MOUSE	2	1 to 0.0001	-5.44532	13450
LGAILTPNDGR	sp|P11835|ITB2_MOUSE	2	1 to 0.4667	-1.01797	2619299
LGAILTPNDGR	sp|P11835|ITB2_MOUSE	2	1 to 0.1	-3.16291	592233
LGAILTPNDGR	sp|P11835|ITB2_MOUSE	2	1 to 0.0467	-4.11309	306521
LGAILTPNDGR	sp|P11835|ITB2_MOUSE	2	1 to 0.01	-6.37336	63981
LGAILTPNDGR	sp|P11835|ITB2_MOUSE	2	1 to 0.00467	-6.14931	74730
LGAILTPNDGR	sp|P11835|ITB2_MOUSE	2	1 to 0.001	-6.0748	78691
LGAILTPNDGR	sp|P11835|ITB2_MOUSE	2	1 to 0.0001	-6.72789	50041
TNVLGHLQQGGAPTPFDR	sp|P12382|PFKAL_MOUSE	3	1 to 0.4667	-1.02451	892668
TNVLGHLQQGGAPTPFDR	sp|P12382|PFKAL_MOUSE	3	1 to 0.1	-3.44378	166884
TNVLGHLQQGGAPTPFDR	sp|P12382|PFKAL_MOUSE	3	1 to 0.0467	-3.94538	117874
TNVLGHLQQGGAPTPFDR	sp|P12382|PFKAL_MOUSE	3	1 to 0.01	-5.59233	37639
TNVLGHLQQGGAPTPFDR	sp|P12382|PFKAL_MOUSE	3	1 to 0.00467	-5.82423	32050
TNVLGHLQQGGAPTPFDR	sp|P12382|PFKAL_MOUSE	3	1 to 0.001	-6.35049	22254
TNVLGHLQQGGAPTPFDR	sp|P12382|PFKAL_MOUSE	3	1 to 0.0001	-6.61937	18470
ISMADYVSGELEHVTR	sp|P12382|PFKAL_MOUSE	3	1 to 0.4667	-1.4519	278922
ISMADYVSGELEHVTR	sp|P12382|PFKAL_MOUSE	3	1 to 0.1	-3.80281	54675
ISMADYVSGELEHVTR	sp|P12382|PFKAL_MOUSE	3	1 to 0.0467	-4.94405	24788
ISMADYVSGELEHVTR	sp|P12382|PFKAL_MOUSE	3	1 to 0.01	-5.9693	12179
ISMADYVSGELEHVTR	sp|P12382|PFKAL_MOUSE	3	1 to 0.00467	-6.04505	11556
ISMADYVSGELEHVTR	sp|P12382|PFKAL_MOUSE	3	1 to 0.001	-5.59724	15762
ISMADYVSGELEHVTR	sp|P12382|PFKAL_MOUSE	3	1 to 0.0001	-6.86303	6555
GLQTSQDAR	sp|P14211|CALR_MOUSE	2	1 to 0.4667	-1.14611	2354599
GLQTSQDAR	sp|P14211|CALR_MOUSE	2	1 to 0.1	-3.40933	490478
GLQTSQDAR	sp|P14211|CALR_MOUSE	2	1 to 0.0467	-4.42015	243407
GLQTSQDAR	sp|P14211|CALR_MOUSE	2	1 to 0.01	-6.41098	61240
GLQTSQDAR	sp|P14211|CALR_MOUSE	2	1 to 0.00467	-7.52271	28338
GLQTSQDAR	sp|P14211|CALR_MOUSE	2	1 to 0.001	-8.37221	15727
GLQTSQDAR	sp|P14211|CALR_MOUSE	2	1 to 0.0001	-8.71965	12361
HEQNIDC[+57]GGGYVK	sp|P14211|CALR_MOUSE	3	1 to 0.4667	-1.00337	764380
HEQNIDC[+57]GGGYVK	sp|P14211|CALR_MOUSE	3	1 to 0.1	-3.28836	156841
HEQNIDC[+57]GGGYVK	sp|P14211|CALR_MOUSE	3	1 to 0.0467	-4.30454	77546
HEQNIDC[+57]GGGYVK	sp|P14211|CALR_MOUSE	3	1 to 0.01	-5.3162	38461
HEQNIDC[+57]GGGYVK	sp|P14211|CALR_MOUSE	3	1 to 0.00467	-6.17376	21226
HEQNIDC[+57]GGGYVK	sp|P14211|CALR_MOUSE	3	1 to 0.001	-5.61058	31362
HEQNIDC[+57]GGGYVK	sp|P14211|CALR_MOUSE	3	1 to 0.0001	-5.75828	28310
DMHGDSEYNIMFGPDIC[+57]GPGTK	sp|P14211|CALR_MOUSE	3	1 to 0.4667	-1.10829	1101159
DMHGDSEYNIMFGPDIC[+57]GPGTK	sp|P14211|CALR_MOUSE	3	1 to 0.1	-3.78718	171959
DMHGDSEYNIMFGPDIC[+57]GPGTK	sp|P14211|CALR_MOUSE	3	1 to 0.0467	-4.56036	100618
DMHGDSEYNIMFGPDIC[+57]GPGTK	sp|P14211|CALR_MOUSE	3	1 to 0.01	-6.05634	35673
DMHGDSEYNIMFGPDIC[+57]GPGTK	sp|P14211|CALR_MOUSE	3	1 to 0.00467	-7.22287	15892
DMHGDSEYNIMFGPDIC[+57]GPGTK	sp|P14211|CALR_MOUSE	3	1 to 0.001	-7.91137	9861
DMHGDSEYNIMFGPDIC[+57]GPGTK	sp|P14211|CALR_MOUSE	3	1 to 0.0001	-8.31663	7446
IKDPDAAKPEDWDER	sp|P14211|CALR_MOUSE	3	1 to 0.4667	-1.14057	2968591
IKDPDAAKPEDWDER	sp|P14211|CALR_MOUSE	3	1 to 0.1	-3.61195	535294
IKDPDAAKPEDWDER	sp|P14211|CALR_MOUSE	3	1 to 0.0467	-4.89532	219917
IKDPDAAKPEDWDER	sp|P14211|CALR_MOUSE	3	1 to 0.01	-6.31734	82071
IKDPDAAKPEDWDER	sp|P14211|CALR_MOUSE	3	1 to 0.00467	-7.28464	41976
IKDPDAAKPEDWDER	sp|P14211|CALR_MOUSE	3	1 to 0.001	-8.34608	20113
IKDPDAAKPEDWDER	sp|P14211|CALR_MOUSE	3	1 to 0.0001	-8.97126	13040
KPEDWDEEMDGEWEPPVIQNPEYK	sp|P14211|CALR_MOUSE	3	1 to 0.4667	-0.991929	1830043
KPEDWDEEMDGEWEPPVIQNPEYK	sp|P14211|CALR_MOUSE	3	1 to 0.1	-3.95746	234286
KPEDWDEEMDGEWEPPVIQNPEYK	sp|P14211|CALR_MOUSE	3	1 to 0.0467	-4.35286	178123
KPEDWDEEMDGEWEPPVIQNPEYK	sp|P14211|CALR_MOUSE	3	1 to 0.01	-5.96261	58363
KPEDWDEEMDGEWEPPVIQNPEYK	sp|P14211|CALR_MOUSE	3	1 to 0.00467	-6.30848	45922
KPEDWDEEMDGEWEPPVIQNPEYK	sp|P14211|CALR_MOUSE	3	1 to 0.001	-8.29615	11579
KPEDWDEEMDGEWEPPVIQNPEYK	sp|P14211|CALR_MOUSE	3	1 to 0.0001	-9.19965	6190
SLMPYFLLTQAVR	sp|P14685|PSMD3_MOUSE	3	1 to 0.4667	-1.04703	24519
SLMPYFLLTQAVR	sp|P14685|PSMD3_MOUSE	3	1 to 0.1	-2.60992	8299
SLMPYFLLTQAVR	sp|P14685|PSMD3_MOUSE	3	1 to 0.0467	-3.09556	5927
SLMPYFLLTQAVR	sp|P14685|PSMD3_MOUSE	3	1 to 0.01	-2.93407	6629
SLMPYFLLTQAVR	sp|P14685|PSMD3_MOUSE	3	1 to 0.00467	-3.98164	3207
SLMPYFLLTQAVR	sp|P14685|PSMD3_MOUSE	3	1 to 0.001	-3.33202	5031
SLMPYFLLTQAVR	sp|P14685|PSMD3_MOUSE	3	1 to 0.0001	-3.9496	3279
MLITIMGTVKPNANR	sp|P16110|LEG3_MOUSE	3	1 to 0.4667	-1.39364	1061074
MLITIMGTVKPNANR	sp|P16110|LEG3_MOUSE	3	1 to 0.1	-4.35583	136157
MLITIMGTVKPNANR	sp|P16110|LEG3_MOUSE	3	1 to 0.0467	-4.48396	124586
MLITIMGTVKPNANR	sp|P16110|LEG3_MOUSE	3	1 to 0.01	-5.6631	55019
MLITIMGTVKPNANR	sp|P16110|LEG3_MOUSE	3	1 to 0.00467	-5.92375	45925
MLITIMGTVKPNANR	sp|P16110|LEG3_MOUSE	3	1 to 0.001	-6.41418	32690
MLITIMGTVKPNANR	sp|P16110|LEG3_MOUSE	3	1 to 0.0001	-6.03004	42663
GNDVAFHFNPR	sp|P16110|LEG3_MOUSE	3	1 to 0.4667	-1.03994	2820303
GNDVAFHFNPR	sp|P16110|LEG3_MOUSE	3	1 to 0.1	-3.39353	551817
GNDVAFHFNPR	sp|P16110|LEG3_MOUSE	3	1 to 0.0467	-4.29384	295648
GNDVAFHFNPR	sp|P16110|LEG3_MOUSE	3	1 to 0.01	-6.13085	82752
GNDVAFHFNPR	sp|P16110|LEG3_MOUSE	3	1 to 0.00467	-7.12685	41491
GNDVAFHFNPR	sp|P16110|LEG3_MOUSE	3	1 to 0.001	-7.37803	34861
GNDVAFHFNPR	sp|P16110|LEG3_MOUSE	3	1 to 0.0001	-7.81462	25758
QSAFPFESGKPFK	sp|P16110|LEG3_MOUSE	3	1 to 0.4667	-1.04384	1533668
QSAFPFESGKPFK	sp|P16110|LEG3_MOUSE	3	1 to 0.1	-3.30145	320718
QSAFPFESGKPFK	sp|P16110|LEG3_MOUSE	3	1 to 0.0467	-4.03092	193432
QSAFPFESGKPFK	sp|P16110|LEG3_MOUSE	3	1 to 0.01	-5.45322	72173
QSAFPFESGKPFK	sp|P16110|LEG3_MOUSE	3	1 to 0.00467	-6.1021	46030
QSAFPFESGKPFK	sp|P16110|LEG3_MOUSE	3	1 to 0.001	-6.10873	45819
QSAFPFESGKPFK	sp|P16110|LEG3_MOUSE	3	1 to 0.0001	-6.51033	34686
IQVLVEADHFK	sp|P16110|LEG3_MOUSE	3	1 to 0.4667	-1.3267	1163728
IQVLVEADHFK	sp|P16110|LEG3_MOUSE	3	1 to 0.1	-3.96353	187106
IQVLVEADHFK	sp|P16110|LEG3_MOUSE	3	1 to 0.0467	-4.77403	106685
IQVLVEADHFK	sp|P16110|LEG3_MOUSE	3	1 to 0.01	-6.37653	35132
IQVLVEADHFK	sp|P16110|LEG3_MOUSE	3	1 to 0.00467	-7.1746	20205
IQVLVEADHFK	sp|P16110|LEG3_MOUSE	3	1 to 0.001	-7.70018	14036
IQVLVEADHFK	sp|P16110|LEG3_MOUSE	3	1 to 0.0001	-7.64542	14579
VAVNDAHLLQYNHR	sp|P16110|LEG3_MOUSE	3	1 to 0.4667	-1.32372	894081
VAVNDAHLLQYNHR	sp|P16110|LEG3_MOUSE	3	1 to 0.1	-3.97113	142701
VAVNDAHLLQYNHR	sp|P16110|LEG3_MOUSE	3	1 to 0.0467	-4.48174	100165
VAVNDAHLLQYNHR	sp|P16110|LEG3_MOUSE	3	1 to 0.01	-5.9734	35619
VAVNDAHLLQYNHR	sp|P16110|LEG3_MOUSE	3	1 to 0.00467	-6.45742	25467
VAVNDAHLLQYNHR	sp|P16110|LEG3_MOUSE	3	1 to 0.001	-6.93074	18344
VAVNDAHLLQYNHR	sp|P16110|LEG3_MOUSE	3	1 to 0.0001	-6.97539	17785
DLASVQALLR	sp|P16546|SPTN1_MOUSE	2	1 to 0.4667	-1.31815	489351
DLASVQALLR	sp|P16546|SPTN1_MOUSE	2	1 to 0.1	-3.65812	96654
DLASVQALLR	sp|P16546|SPTN1_MOUSE	2	1 to 0.0467	-4.87592	41555
DLASVQALLR	sp|P16546|SPTN1_MOUSE	2	1 to 0.01	-5.36389	29630
DLASVQALLR	sp|P16546|SPTN1_MOUSE	2	1 to 0.00467	-5.77701	22252
DLASVQALLR	sp|P16546|SPTN1_MOUSE	2	1 to 0.001	-6.26965	15815
DLASVQALLR	sp|P16546|SPTN1_MOUSE	2	1 to 0.0001	-5.94844	19759
LVINGKPITIFQER	sp|P16858|G3P_MOUSE	3	1 to 0.4667	-1.05271	23613252
LVINGKPITIFQER	sp|P16858|G3P_MOUSE	3	1 to 0.1	-3.37765	4712798
LVINGKPITIFQER	sp|P16858|G3P_MOUSE	3	1 to 0.0467	-4.32203	2449014
LVINGKPITIFQER	sp|P16858|G3P_MOUSE	3	1 to 0.01	-6.20411	664397
LVINGKPITIFQER	sp|P16858|G3P_MOUSE	3	1 to 0.00467	-7.78292	222413
LVINGKPITIFQER	sp|P16858|G3P_MOUSE	3	1 to 0.001	-8.80204	109742
LVINGKPITIFQER	sp|P16858|G3P_MOUSE	3	1 to 0.0001	-10.0307	46828
WGEAGAEYVVESTGVFTTMEK	sp|P16858|G3P_MOUSE	3	1 to 0.4667	-0.977207	588277
WGEAGAEYVVESTGVFTTMEK	sp|P16858|G3P_MOUSE	3	1 to 0.1	-3.53378	99995
WGEAGAEYVVESTGVFTTMEK	sp|P16858|G3P_MOUSE	3	1 to 0.0467	-3.68553	90011
WGEAGAEYVVESTGVFTTMEK	sp|P16858|G3P_MOUSE	3	1 to 0.01	-4.23134	61658
WGEAGAEYVVESTGVFTTMEK	sp|P16858|G3P_MOUSE	3	1 to 0.00467	-4.31747	58085
WGEAGAEYVVESTGVFTTMEK	sp|P16858|G3P_MOUSE	3	1 to 0.001	-4.50304	51074
WGEAGAEYVVESTGVFTTMEK	sp|P16858|G3P_MOUSE	3	1 to 0.0001	-4.31737	58089
QASEGPLK	sp|P16858|G3P_MOUSE	2	1 to 0.4667	-1.08936	9066576
QASEGPLK	sp|P16858|G3P_MOUSE	2	1 to 0.1	-3.41993	1802486
QASEGPLK	sp|P16858|G3P_MOUSE	2	1 to 0.0467	-4.30848	973625
QASEGPLK	sp|P16858|G3P_MOUSE	2	1 to 0.01	-6.15185	271321
QASEGPLK	sp|P16858|G3P_MOUSE	2	1 to 0.00467	-7.38609	115329
QASEGPLK	sp|P16858|G3P_MOUSE	2	1 to 0.001	-7.46923	108871
QASEGPLK	sp|P16858|G3P_MOUSE	2	1 to 0.0001	-8.18679	66207
VVDLMAYMASKE	sp|P16858|G3P_MOUSE	2	1 to 0.4667	-1.30106	3798368
VVDLMAYMASKE	sp|P16858|G3P_MOUSE	2	1 to 0.1	-3.8128	666022
VVDLMAYMASKE	sp|P16858|G3P_MOUSE	2	1 to 0.0467	-4.7522	347296
VVDLMAYMASKE	sp|P16858|G3P_MOUSE	2	1 to 0.01	-6.58719	97345
VVDLMAYMASKE	sp|P16858|G3P_MOUSE	2	1 to 0.00467	-7.81826	41469
VVDLMAYMASKE	sp|P16858|G3P_MOUSE	2	1 to 0.001	-8.64663	23354
VVDLMAYMASKE	sp|P16858|G3P_MOUSE	2	1 to 0.0001	-8.76656	21491
IIPGFMC[+57]QGGDFTR	sp|P17742|PPIA_MOUSE	3	1 to 0.4667	-1.09357	1007358
IIPGFMC[+57]QGGDFTR	sp|P17742|PPIA_MOUSE	3	1 to 0.1	-3.1849	236391
IIPGFMC[+57]QGGDFTR	sp|P17742|PPIA_MOUSE	3	1 to 0.0467	-4.04706	130045
IIPGFMC[+57]QGGDFTR	sp|P17742|PPIA_MOUSE	3	1 to 0.01	-5.48608	47963
IIPGFMC[+57]QGGDFTR	sp|P17742|PPIA_MOUSE	3	1 to 0.00467	-6.26856	27884
IIPGFMC[+57]QGGDFTR	sp|P17742|PPIA_MOUSE	3	1 to 0.001	-6.4017	25426
IIPGFMC[+57]QGGDFTR	sp|P17742|PPIA_MOUSE	3	1 to 0.0001	-6.39603	25526
VKEGMNIVEAMER	sp|P17742|PPIA_MOUSE	3	1 to 0.4667	-1.14189	10615848
VKEGMNIVEAMER	sp|P17742|PPIA_MOUSE	3	1 to 0.1	-3.9088	1559665
VKEGMNIVEAMER	sp|P17742|PPIA_MOUSE	3	1 to 0.0467	-4.61655	954940
VKEGMNIVEAMER	sp|P17742|PPIA_MOUSE	3	1 to 0.01	-6.56794	246917
VKEGMNIVEAMER	sp|P17742|PPIA_MOUSE	3	1 to 0.00467	-7.83063	102906
VKEGMNIVEAMER	sp|P17742|PPIA_MOUSE	3	1 to 0.001	-8.67349	57374
VKEGMNIVEAMER	sp|P17742|PPIA_MOUSE	3	1 to 0.0001	-9.24761	38538
KITISDC[+57]GQL	sp|P17742|PPIA_MOUSE	2	1 to 0.4667	-1.4219	6786531
KITISDC[+57]GQL	sp|P17742|PPIA_MOUSE	2	1 to 0.1	-3.85866	1253463
KITISDC[+57]GQL	sp|P17742|PPIA_MOUSE	2	1 to 0.0467	-4.99509	570178
KITISDC[+57]GQL	sp|P17742|PPIA_MOUSE	2	1 to 0.01	-6.78359	165051
KITISDC[+57]GQL	sp|P17742|PPIA_MOUSE	2	1 to 0.00467	-8.32201	56821
KITISDC[+57]GQL	sp|P17742|PPIA_MOUSE	2	1 to 0.001	-8.56949	47864
KITISDC[+57]GQL	sp|P17742|PPIA_MOUSE	2	1 to 0.0001	-9.30302	28787
SEGFDTYR	sp|P17918|PCNA_MOUSE	2	1 to 0.4667	-1.12952	7176984
SEGFDTYR	sp|P17918|PCNA_MOUSE	2	1 to 0.1	-3.42149	1465509
SEGFDTYR	sp|P17918|PCNA_MOUSE	2	1 to 0.0467	-4.386	751007
SEGFDTYR	sp|P17918|PCNA_MOUSE	2	1 to 0.01	-6.12421	225107
SEGFDTYR	sp|P17918|PCNA_MOUSE	2	1 to 0.00467	-7.50943	86178
SEGFDTYR	sp|P17918|PCNA_MOUSE	2	1 to 0.001	-8.19215	53688
SEGFDTYR	sp|P17918|PCNA_MOUSE	2	1 to 0.0001	-8.96071	31515
NLAMGVNLTSMSK	sp|P17918|PCNA_MOUSE	2	1 to 0.4667	-1.32864	1897739
NLAMGVNLTSMSK	sp|P17918|PCNA_MOUSE	2	1 to 0.1	-3.90672	317804
NLAMGVNLTSMSK	sp|P17918|PCNA_MOUSE	2	1 to 0.0467	-4.68089	185827
NLAMGVNLTSMSK	sp|P17918|PCNA_MOUSE	2	1 to 0.01	-6.42862	55334
NLAMGVNLTSMSK	sp|P17918|PCNA_MOUSE	2	1 to 0.00467	-7.34849	29247
NLAMGVNLTSMSK	sp|P17918|PCNA_MOUSE	2	1 to 0.001	-7.05135	35936
NLAMGVNLTSMSK	sp|P17918|PCNA_MOUSE	2	1 to 0.0001	-7.01234	36921
DLSHIGDAVVISC[+57]AK	sp|P17918|PCNA_MOUSE	3	1 to 0.4667	-1.20321	3970914
DLSHIGDAVVISC[+57]AK	sp|P17918|PCNA_MOUSE	3	1 to 0.1	-3.62872	739160
DLSHIGDAVVISC[+57]AK	sp|P17918|PCNA_MOUSE	3	1 to 0.0467	-4.48119	409372
DLSHIGDAVVISC[+57]AK	sp|P17918|PCNA_MOUSE	3	1 to 0.01	-6.17612	126443
DLSHIGDAVVISC[+57]AK	sp|P17918|PCNA_MOUSE	3	1 to 0.00467	-7.30486	57824
DLSHIGDAVVISC[+57]AK	sp|P17918|PCNA_MOUSE	3	1 to 0.001	-8.13694	32481
DLSHIGDAVVISC[+57]AK	sp|P17918|PCNA_MOUSE	3	1 to 0.0001	-8.37218	27594
FSASGELGNGNIK	sp|P17918|PCNA_MOUSE	2	1 to 0.4667	-1.0499	2187186
FSASGELGNGNIK	sp|P17918|PCNA_MOUSE	2	1 to 0.1	-3.37101	437686
FSASGELGNGNIK	sp|P17918|PCNA_MOUSE	2	1 to 0.0467	-4.26489	235547
FSASGELGNGNIK	sp|P17918|PCNA_MOUSE	2	1 to 0.01	-6.19075	61992
FSASGELGNGNIK	sp|P17918|PCNA_MOUSE	2	1 to 0.00467	-7.6302	22857
FSASGELGNGNIK	sp|P17918|PCNA_MOUSE	2	1 to 0.001	-8.47415	12734
FSASGELGNGNIK	sp|P17918|PCNA_MOUSE	2	1 to 0.0001	-9.34754	6951
YLNFFTK	sp|P17918|PCNA_MOUSE	2	1 to 0.4667	-1.13583	3197902
YLNFFTK	sp|P17918|PCNA_MOUSE	2	1 to 0.1	-3.60845	576149
YLNFFTK	sp|P17918|PCNA_MOUSE	2	1 to 0.0467	-4.46245	318753
YLNFFTK	sp|P17918|PCNA_MOUSE	2	1 to 0.01	-6.26979	91073
YLNFFTK	sp|P17918|PCNA_MOUSE	2	1 to 0.00467	-6.59778	72553
YLNFFTK	sp|P17918|PCNA_MOUSE	2	1 to 0.001	-7.40423	41485
YLNFFTK	sp|P17918|PCNA_MOUSE	2	1 to 0.0001	-7.57852	36764
GGC[+57]EAIVDTGTSLLVGPVEEVK	sp|P18242|CATD_MOUSE	3	1 to 0.4667	-1.25724	853622
GGC[+57]EAIVDTGTSLLVGPVEEVK	sp|P18242|CATD_MOUSE	3	1 to 0.1	-3.49	181610
GGC[+57]EAIVDTGTSLLVGPVEEVK	sp|P18242|CATD_MOUSE	3	1 to 0.0467	-4.27439	105442
GGC[+57]EAIVDTGTSLLVGPVEEVK	sp|P18242|CATD_MOUSE	3	1 to 0.01	-5.89145	34374
GGC[+57]EAIVDTGTSLLVGPVEEVK	sp|P18242|CATD_MOUSE	3	1 to 0.00467	-6.79299	18401
GGC[+57]EAIVDTGTSLLVGPVEEVK	sp|P18242|CATD_MOUSE	3	1 to 0.001	-7.11118	14759
GGC[+57]EAIVDTGTSLLVGPVEEVK	sp|P18242|CATD_MOUSE	3	1 to 0.0001	-6.60747	20926
AVLFC[+57]LSEDK	sp|P18760|COF1_MOUSE	2	1 to 0.4667	-1.27277	1238969
AVLFC[+57]LSEDK	sp|P18760|COF1_MOUSE	2	1 to 0.1	-3.52743	259621
AVLFC[+57]LSEDK	sp|P18760|COF1_MOUSE	2	1 to 0.0467	-4.44932	137033
AVLFC[+57]LSEDK	sp|P18760|COF1_MOUSE	2	1 to 0.01	-5.9783	47485
AVLFC[+57]LSEDK	sp|P18760|COF1_MOUSE	2	1 to 0.00467	-6.76733	27481
AVLFC[+57]LSEDK	sp|P18760|COF1_MOUSE	2	1 to 0.001	-7.2894	19137
AVLFC[+57]LSEDK	sp|P18760|COF1_MOUSE	2	1 to 0.0001	-6.81434	26600
AVLFC[+57]LSEDKK	sp|P18760|COF1_MOUSE	3	1 to 0.4667	-1.12674	4292921
AVLFC[+57]LSEDKK	sp|P18760|COF1_MOUSE	3	1 to 0.1	-3.64403	749848
AVLFC[+57]LSEDKK	sp|P18760|COF1_MOUSE	3	1 to 0.0467	-4.60461	385311
AVLFC[+57]LSEDKK	sp|P18760|COF1_MOUSE	3	1 to 0.01	-6.3795	112594
AVLFC[+57]LSEDKK	sp|P18760|COF1_MOUSE	3	1 to 0.00467	-7.74697	43638
AVLFC[+57]LSEDKK	sp|P18760|COF1_MOUSE	3	1 to 0.001	-8.46325	26561
AVLFC[+57]LSEDKK	sp|P18760|COF1_MOUSE	3	1 to 0.0001	-9.01984	18059
HELQANC[+57]YEEVK	sp|P18760|COF1_MOUSE	3	1 to 0.4667	-1.15592	817181
HELQANC[+57]YEEVK	sp|P18760|COF1_MOUSE	3	1 to 0.1	-3.49452	161558
HELQANC[+57]YEEVK	sp|P18760|COF1_MOUSE	3	1 to 0.0467	-4.40371	86027
HELQANC[+57]YEEVK	sp|P18760|COF1_MOUSE	3	1 to 0.01	-5.65414	36159
HELQANC[+57]YEEVK	sp|P18760|COF1_MOUSE	3	1 to 0.00467	-6.27682	23484
HELQANC[+57]YEEVK	sp|P18760|COF1_MOUSE	3	1 to 0.001	-6.53118	19688
HELQANC[+57]YEEVK	sp|P18760|COF1_MOUSE	3	1 to 0.0001	-6.40255	21524
HELQANC[+57]YEEVKDR	sp|P18760|COF1_MOUSE	3	1 to 0.4667	-0.974852	2762740
HELQANC[+57]YEEVKDR	sp|P18760|COF1_MOUSE	3	1 to 0.1	-4.0347	331310
HELQANC[+57]YEEVKDR	sp|P18760|COF1_MOUSE	3	1 to 0.0467	-4.55652	230755
HELQANC[+57]YEEVKDR	sp|P18760|COF1_MOUSE	3	1 to 0.01	-6.1656	75643
HELQANC[+57]YEEVKDR	sp|P18760|COF1_MOUSE	3	1 to 0.00467	-6.69968	52239
HELQANC[+57]YEEVKDR	sp|P18760|COF1_MOUSE	3	1 to 0.001	-7.59198	28144
HELQANC[+57]YEEVKDR	sp|P18760|COF1_MOUSE	3	1 to 0.0001	-8.34306	16722
EAAQMDMVNDGVEDLR	sp|P19157|GSTP1_MOUSE	2	1 to 0.4667	-1.11098	958787
EAAQMDMVNDGVEDLR	sp|P19157|GSTP1_MOUSE	2	1 to 0.1	-3.42933	192233
EAAQMDMVNDGVEDLR	sp|P19157|GSTP1_MOUSE	2	1 to 0.0467	-4.28793	106014
EAAQMDMVNDGVEDLR	sp|P19157|GSTP1_MOUSE	2	1 to 0.01	-6.18508	28462
EAAQMDMVNDGVEDLR	sp|P19157|GSTP1_MOUSE	2	1 to 0.00467	-7.65203	10296
EAAQMDMVNDGVEDLR	sp|P19157|GSTP1_MOUSE	2	1 to 0.001	-8.30786	6535
EAAQMDMVNDGVEDLR	sp|P19157|GSTP1_MOUSE	2	1 to 0.0001	-8.9935	4063
VTHAVVTVPAYFNDAQR	sp|P20029|BIP_MOUSE	3	1 to 0.4667	-1.14007	2406619
VTHAVVTVPAYFNDAQR	sp|P20029|BIP_MOUSE	3	1 to 0.1	-3.32231	530260
VTHAVVTVPAYFNDAQR	sp|P20029|BIP_MOUSE	3	1 to 0.0467	-4.36323	257715
VTHAVVTVPAYFNDAQR	sp|P20029|BIP_MOUSE	3	1 to 0.01	-6.21888	71209
VTHAVVTVPAYFNDAQR	sp|P20029|BIP_MOUSE	3	1 to 0.00467	-7.3672	32126
VTHAVVTVPAYFNDAQR	sp|P20029|BIP_MOUSE	3	1 to 0.001	-7.57233	27868
VTHAVVTVPAYFNDAQR	sp|P20029|BIP_MOUSE	3	1 to 0.0001	-8.65423	13165
IINEPTAAAIAYGLDKR	sp|P20029|BIP_MOUSE	3	1 to 0.4667	-1.17257	4795672
IINEPTAAAIAYGLDKR	sp|P20029|BIP_MOUSE	3	1 to 0.1	-3.51651	944608
IINEPTAAAIAYGLDKR	sp|P20029|BIP_MOUSE	3	1 to 0.0467	-4.41778	505760
IINEPTAAAIAYGLDKR	sp|P20029|BIP_MOUSE	3	1 to 0.01	-6.25423	141618
IINEPTAAAIAYGLDKR	sp|P20029|BIP_MOUSE	3	1 to 0.00467	-7.46706	61097
IINEPTAAAIAYGLDKR	sp|P20029|BIP_MOUSE	3	1 to 0.001	-8.44347	31052
IINEPTAAAIAYGLDKR	sp|P20029|BIP_MOUSE	3	1 to 0.0001	-8.6791	26373
SQIFSTASDNQPTVTIK	sp|P20029|BIP_MOUSE	2	1 to 0.4667	-1.06749	1429046
SQIFSTASDNQPTVTIK	sp|P20029|BIP_MOUSE	2	1 to 0.1	-3.33431	296939
SQIFSTASDNQPTVTIK	sp|P20029|BIP_MOUSE	2	1 to 0.0467	-4.17885	165361
SQIFSTASDNQPTVTIK	sp|P20029|BIP_MOUSE	2	1 to 0.01	-6.28924	38295
SQIFSTASDNQPTVTIK	sp|P20029|BIP_MOUSE	2	1 to 0.00467	-7.63434	15074
SQIFSTASDNQPTVTIK	sp|P20029|BIP_MOUSE	2	1 to 0.001	-8.86194	6437
SQIFSTASDNQPTVTIK	sp|P20029|BIP_MOUSE	2	1 to 0.0001	-10.2299	2494
ITITNDQNR	sp|P20029|BIP_MOUSE	2	1 to 0.4667	-0.976304	5053823
ITITNDQNR	sp|P20029|BIP_MOUSE	2	1 to 0.1	-3.27555	1026785
ITITNDQNR	sp|P20029|BIP_MOUSE	2	1 to 0.0467	-4.22597	531340
ITITNDQNR	sp|P20029|BIP_MOUSE	2	1 to 0.01	-6.12329	142634
ITITNDQNR	sp|P20029|BIP_MOUSE	2	1 to 0.00467	-7.57636	52096
ITITNDQNR	sp|P20029|BIP_MOUSE	2	1 to 0.001	-8.35285	30413
ITITNDQNR	sp|P20029|BIP_MOUSE	2	1 to 0.0001	-9.4599	14119
IEWLESHQDADIEDFK	sp|P20029|BIP_MOUSE	3	1 to 0.4667	-1.22567	889646
IEWLESHQDADIEDFK	sp|P20029|BIP_MOUSE	3	1 to 0.1	-3.55065	177552
IEWLESHQDADIEDFK	sp|P20029|BIP_MOUSE	3	1 to 0.0467	-4.20942	112465
IEWLESHQDADIEDFK	sp|P20029|BIP_MOUSE	3	1 to 0.01	-5.10905	60284
IEWLESHQDADIEDFK	sp|P20029|BIP_MOUSE	3	1 to 0.00467	-5.95103	33631
IEWLESHQDADIEDFK	sp|P20029|BIP_MOUSE	3	1 to 0.001	-6.44478	23884
IEWLESHQDADIEDFK	sp|P20029|BIP_MOUSE	3	1 to 0.0001	-5.51027	45648
WAILGLGVR	sp|P21958|TAP1_MOUSE	2	1 to 0.4667	-1.45202	125206
WAILGLGVR	sp|P21958|TAP1_MOUSE	2	1 to 0.1	-3.80159	24566
WAILGLGVR	sp|P21958|TAP1_MOUSE	2	1 to 0.0467	-4.06883	20412
WAILGLGVR	sp|P21958|TAP1_MOUSE	2	1 to 0.01	-3.96811	21888
WAILGLGVR	sp|P21958|TAP1_MOUSE	2	1 to 0.00467	-4.54578	14666
WAILGLGVR	sp|P21958|TAP1_MOUSE	2	1 to 0.001	-4.49295	15213
WAILGLGVR	sp|P21958|TAP1_MOUSE	2	1 to 0.0001	-4.58628	14260
NGQELPQKHDK	sp|P22646|CD3E_MOUSE	2	1 to 0.4667	-1.87562	9419
NGQELPQKHDK	sp|P22646|CD3E_MOUSE	2	1 to 0.1	-2.85027	4793
NGQELPQKHDK	sp|P22646|CD3E_MOUSE	2	1 to 0.0467	-2.9945	4337
NGQELPQKHDK	sp|P22646|CD3E_MOUSE	2	1 to 0.01	-2.80348	4951
NGQELPQKHDK	sp|P22646|CD3E_MOUSE	2	1 to 0.00467	-2.95383	4461
NGQELPQKHDK	sp|P22646|CD3E_MOUSE	2	1 to 0.001	-2.78035	5031
NGQELPQKHDK	sp|P22646|CD3E_MOUSE	2	1 to 0.0001	-2.79621	4976
WKDSDEADLVLAK	sp|P23198|CBX3_MOUSE	3	1 to 0.4667	-1.10996	2454357
WKDSDEADLVLAK	sp|P23198|CBX3_MOUSE	3	1 to 0.1	-3.33232	525947
WKDSDEADLVLAK	sp|P23198|CBX3_MOUSE	3	1 to 0.0467	-4.19093	290050
WKDSDEADLVLAK	sp|P23198|CBX3_MOUSE	3	1 to 0.01	-5.45972	120373
WKDSDEADLVLAK	sp|P23198|CBX3_MOUSE	3	1 to 0.00467	-5.95324	85500
WKDSDEADLVLAK	sp|P23198|CBX3_MOUSE	3	1 to 0.001	-6.28233	68061
WKDSDEADLVLAK	sp|P23198|CBX3_MOUSE	3	1 to 0.0001	-6.34327	65246
VFGFSLITNK	sp|P23492|PNPH_MOUSE	2	1 to 0.4667	-1.21761	438122
VFGFSLITNK	sp|P23492|PNPH_MOUSE	2	1 to 0.1	-3.49551	90340
VFGFSLITNK	sp|P23492|PNPH_MOUSE	2	1 to 0.0467	-4.36161	49563
VFGFSLITNK	sp|P23492|PNPH_MOUSE	2	1 to 0.01	-5.78624	18463
VFGFSLITNK	sp|P23492|PNPH_MOUSE	2	1 to 0.00467	-5.77798	18569
VFGFSLITNK	sp|P23492|PNPH_MOUSE	2	1 to 0.001	-6.02278	15671
VFGFSLITNK	sp|P23492|PNPH_MOUSE	2	1 to 0.0001	-5.64004	20432
TLHIFASEPVEEFVK	sp|P24063|ITAL_MOUSE	3	1 to 0.4667	-1.20079	457038
TLHIFASEPVEEFVK	sp|P24063|ITAL_MOUSE	3	1 to 0.1	-3.78526	76199
TLHIFASEPVEEFVK	sp|P24063|ITAL_MOUSE	3	1 to 0.0467	-3.96098	67461
TLHIFASEPVEEFVK	sp|P24063|ITAL_MOUSE	3	1 to 0.01	-4.25928	54860
TLHIFASEPVEEFVK	sp|P24063|ITAL_MOUSE	3	1 to 0.00467	-4.87001	35926
TLHIFASEPVEEFVK	sp|P24063|ITAL_MOUSE	3	1 to 0.001	-5.03399	32066
TLHIFASEPVEEFVK	sp|P24063|ITAL_MOUSE	3	1 to 0.0001	-4.25957	54849
DWAGGFLDLR	sp|P24063|ITAL_MOUSE	2	1 to 0.4667	-1.18969	417775
DWAGGFLDLR	sp|P24063|ITAL_MOUSE	2	1 to 0.1	-3.70735	72954
DWAGGFLDLR	sp|P24063|ITAL_MOUSE	2	1 to 0.0467	-4.52862	41288
DWAGGFLDLR	sp|P24063|ITAL_MOUSE	2	1 to 0.01	-5.28498	24442
DWAGGFLDLR	sp|P24063|ITAL_MOUSE	2	1 to 0.00467	-5.44559	21867
DWAGGFLDLR	sp|P24063|ITAL_MOUSE	2	1 to 0.001	-5.9146	15798
DWAGGFLDLR	sp|P24063|ITAL_MOUSE	2	1 to 0.0001	-5.84211	16612
LADVVVGAEGR	sp|P24063|ITAL_MOUSE	2	1 to 0.4667	-1.03423	1759075
LADVVVGAEGR	sp|P24063|ITAL_MOUSE	2	1 to 0.1	-3.36893	348714
LADVVVGAEGR	sp|P24063|ITAL_MOUSE	2	1 to 0.0467	-4.23804	190916
LADVVVGAEGR	sp|P24063|ITAL_MOUSE	2	1 to 0.01	-5.0038	112286
LADVVVGAEGR	sp|P24063|ITAL_MOUSE	2	1 to 0.00467	-5.84122	62840
LADVVVGAEGR	sp|P24063|ITAL_MOUSE	2	1 to 0.001	-5.9827	56970
LADVVVGAEGR	sp|P24063|ITAL_MOUSE	2	1 to 0.0001	-5.80526	64426
GSPMEISLPIALSK	sp|P24527|LKHA4_MOUSE	2	1 to 0.4667	-1.21702	676389
GSPMEISLPIALSK	sp|P24527|LKHA4_MOUSE	2	1 to 0.1	-3.67055	123484
GSPMEISLPIALSK	sp|P24527|LKHA4_MOUSE	2	1 to 0.0467	-4.30888	79333
GSPMEISLPIALSK	sp|P24527|LKHA4_MOUSE	2	1 to 0.01	-5.78185	28579
GSPMEISLPIALSK	sp|P24527|LKHA4_MOUSE	2	1 to 0.00467	-6.10284	22878
GSPMEISLPIALSK	sp|P24527|LKHA4_MOUSE	2	1 to 0.001	-6.43279	18201
GSPMEISLPIALSK	sp|P24527|LKHA4_MOUSE	2	1 to 0.0001	-6.59592	16255
ELVALMSAIR	sp|P24527|LKHA4_MOUSE	2	1 to 0.4667	-1.12584	1006738
ELVALMSAIR	sp|P24527|LKHA4_MOUSE	2	1 to 0.1	-3.70887	168014
ELVALMSAIR	sp|P24527|LKHA4_MOUSE	2	1 to 0.0467	-4.35719	107197
ELVALMSAIR	sp|P24527|LKHA4_MOUSE	2	1 to 0.01	-5.6084	45033
ELVALMSAIR	sp|P24527|LKHA4_MOUSE	2	1 to 0.00467	-6.19355	30018
ELVALMSAIR	sp|P24527|LKHA4_MOUSE	2	1 to 0.001	-6.01878	33884
ELVALMSAIR	sp|P24527|LKHA4_MOUSE	2	1 to 0.0001	-5.85293	38012
DLSSHQLNEFLAQVLQK	sp|P24527|LKHA4_MOUSE	3	1 to 0.4667	-1.43456	72465
DLSSHQLNEFLAQVLQK	sp|P24527|LKHA4_MOUSE	3	1 to 0.1	-3.10123	22825
DLSSHQLNEFLAQVLQK	sp|P24527|LKHA4_MOUSE	3	1 to 0.0467	-3.09386	22942
DLSSHQLNEFLAQVLQK	sp|P24527|LKHA4_MOUSE	3	1 to 0.01	-4.20969	10586
DLSSHQLNEFLAQVLQK	sp|P24527|LKHA4_MOUSE	3	1 to 0.00467	-3.27921	20176
DLSSHQLNEFLAQVLQK	sp|P24527|LKHA4_MOUSE	3	1 to 0.001	-2.9104	26053
DLSSHQLNEFLAQVLQK	sp|P24527|LKHA4_MOUSE	3	1 to 0.0001	-3.13493	22298
FGVPVIADGGIQNVGHIAK	sp|P24547|IMDH2_MOUSE	3	1 to 0.4667	-0.936033	1580666
FGVPVIADGGIQNVGHIAK	sp|P24547|IMDH2_MOUSE	3	1 to 0.1	-3.00457	376832
FGVPVIADGGIQNVGHIAK	sp|P24547|IMDH2_MOUSE	3	1 to 0.0467	-3.48	271038
FGVPVIADGGIQNVGHIAK	sp|P24547|IMDH2_MOUSE	3	1 to 0.01	-5.23425	80343
FGVPVIADGGIQNVGHIAK	sp|P24547|IMDH2_MOUSE	3	1 to 0.00467	-5.86624	51844
FGVPVIADGGIQNVGHIAK	sp|P24547|IMDH2_MOUSE	3	1 to 0.001	-6.34454	37215
FGVPVIADGGIQNVGHIAK	sp|P24547|IMDH2_MOUSE	3	1 to 0.0001	-5.60527	62124
VAQGVSGAVQDK	sp|P24547|IMDH2_MOUSE	2	1 to 0.4667	-1.02308	2519994
VAQGVSGAVQDK	sp|P24547|IMDH2_MOUSE	2	1 to 0.1	-3.43085	474884
VAQGVSGAVQDK	sp|P24547|IMDH2_MOUSE	2	1 to 0.0467	-6.43118	59347
VAQGVSGAVQDK	sp|P24547|IMDH2_MOUSE	2	1 to 0.01	-6.19201	70048
VAQGVSGAVQDK	sp|P24547|IMDH2_MOUSE	2	1 to 0.00467	-7.5043	28207
VAQGVSGAVQDK	sp|P24547|IMDH2_MOUSE	2	1 to 0.001	-8.64771	12769
VAQGVSGAVQDK	sp|P24547|IMDH2_MOUSE	2	1 to 0.0001	-7.86956	21898
LGLGILNNAFR	sp|P25799|NFKB1_MOUSE	2	1 to 0.4667	-1.23106	155778
LGLGILNNAFR	sp|P25799|NFKB1_MOUSE	2	1 to 0.1	-3.55802	31047
LGLGILNNAFR	sp|P25799|NFKB1_MOUSE	2	1 to 0.0467	-4.27761	18854
LGLGILNNAFR	sp|P25799|NFKB1_MOUSE	2	1 to 0.01	-5.24253	9659
LGLGILNNAFR	sp|P25799|NFKB1_MOUSE	2	1 to 0.00467	-4.69249	14142
LGLGILNNAFR	sp|P25799|NFKB1_MOUSE	2	1 to 0.001	-5.50596	8047
LGLGILNNAFR	sp|P25799|NFKB1_MOUSE	2	1 to 0.0001	-5.48637	8157
KEVVEEAENGR	sp|P26350|PTMA_MOUSE	3	1 to 0.4667	-1.09307	1485948
KEVVEEAENGR	sp|P26350|PTMA_MOUSE	3	1 to 0.1	-3.41135	297943
KEVVEEAENGR	sp|P26350|PTMA_MOUSE	3	1 to 0.0467	-4.03435	193459
KEVVEEAENGR	sp|P26350|PTMA_MOUSE	3	1 to 0.01	-5.51637	69256
KEVVEEAENGR	sp|P26350|PTMA_MOUSE	3	1 to 0.00467	-5.61973	64468
KEVVEEAENGR	sp|P26350|PTMA_MOUSE	3	1 to 0.001	-5.79765	56988
KEVVEEAENGR	sp|P26350|PTMA_MOUSE	3	1 to 0.0001	-6.11725	45664
EVVEEAENGR	sp|P26350|PTMA_MOUSE	2	1 to 0.4667	-1.10906	14425132
EVVEEAENGR	sp|P26350|PTMA_MOUSE	2	1 to 0.1	-3.46302	2821678
EVVEEAENGR	sp|P26350|PTMA_MOUSE	2	1 to 0.0467	-4.42836	1445148
EVVEEAENGR	sp|P26350|PTMA_MOUSE	2	1 to 0.01	-6.4188	363688
EVVEEAENGR	sp|P26350|PTMA_MOUSE	2	1 to 0.00467	-7.91525	128900
EVVEEAENGR	sp|P26350|PTMA_MOUSE	2	1 to 0.001	-8.8944	65388
EVVEEAENGR	sp|P26350|PTMA_MOUSE	2	1 to 0.0001	-9.9045	32466
RVAEDDEDDDVDTK	sp|P26350|PTMA_MOUSE	3	1 to 0.4667	-0.547004	711636
RVAEDDEDDDVDTK	sp|P26350|PTMA_MOUSE	3	1 to 0.1	-2.43953	191669
RVAEDDEDDDVDTK	sp|P26350|PTMA_MOUSE	3	1 to 0.0467	-3.42474	96822
RVAEDDEDDDVDTK	sp|P26350|PTMA_MOUSE	3	1 to 0.01	-4.64835	41460
RVAEDDEDDDVDTK	sp|P26350|PTMA_MOUSE	3	1 to 0.00467	-5.36659	25201
RVAEDDEDDDVDTK	sp|P26350|PTMA_MOUSE	3	1 to 0.001	-5.89908	17423
RVAEDDEDDDVDTK	sp|P26350|PTMA_MOUSE	3	1 to 0.0001	-5.83455	18220
VAEDDEDDDVDTKK	sp|P26350|PTMA_MOUSE	3	1 to 0.4667	-0.489768	6788750
VAEDDEDDDVDTKK	sp|P26350|PTMA_MOUSE	3	1 to 0.1	-2.9424	1240152
VAEDDEDDDVDTKK	sp|P26350|PTMA_MOUSE	3	1 to 0.0467	-3.54419	817179
VAEDDEDDDVDTKK	sp|P26350|PTMA_MOUSE	3	1 to 0.01	-5.58969	197952
VAEDDEDDDVDTKK	sp|P26350|PTMA_MOUSE	3	1 to 0.00467	-6.67642	93201
VAEDDEDDDVDTKK	sp|P26350|PTMA_MOUSE	3	1 to 0.001	-7.35214	58346
VAEDDEDDDVDTKK	sp|P26350|PTMA_MOUSE	3	1 to 0.0001	-7.7097	45538
VVGVLLGSWQK	sp|P26516|PSMD7_MOUSE	2	1 to 0.4667	-1.19359	798699
VVGVLLGSWQK	sp|P26516|PSMD7_MOUSE	2	1 to 0.1	-3.29414	186232
VVGVLLGSWQK	sp|P26516|PSMD7_MOUSE	2	1 to 0.0467	-4.24587	96284
VVGVLLGSWQK	sp|P26516|PSMD7_MOUSE	2	1 to 0.01	-5.91252	30328
VVGVLLGSWQK	sp|P26516|PSMD7_MOUSE	2	1 to 0.00467	-6.20533	24757
VVGVLLGSWQK	sp|P26516|PSMD7_MOUSE	2	1 to 0.001	-6.68218	17789
VVGVLLGSWQK	sp|P26516|PSMD7_MOUSE	2	1 to 0.0001	-6.28444	23436
YGVSGYPTLK	sp|P27773|PDIA3_MOUSE	2	1 to 0.4667	-1.04864	3104461
YGVSGYPTLK	sp|P27773|PDIA3_MOUSE	2	1 to 0.1	-3.27503	663402
YGVSGYPTLK	sp|P27773|PDIA3_MOUSE	2	1 to 0.0467	-4.04378	389368
YGVSGYPTLK	sp|P27773|PDIA3_MOUSE	2	1 to 0.01	-5.52204	139752
YGVSGYPTLK	sp|P27773|PDIA3_MOUSE	2	1 to 0.00467	-6.43018	74470
YGVSGYPTLK	sp|P27773|PDIA3_MOUSE	2	1 to 0.001	-6.71133	61284
YGVSGYPTLK	sp|P27773|PDIA3_MOUSE	2	1 to 0.0001	-7.36233	39028
QAGPASVPLR	sp|P27773|PDIA3_MOUSE	2	1 to 0.4667	-1.09679	2853195
QAGPASVPLR	sp|P27773|PDIA3_MOUSE	2	1 to 0.1	-3.21595	656750
QAGPASVPLR	sp|P27773|PDIA3_MOUSE	2	1 to 0.0467	-4.19349	333527
QAGPASVPLR	sp|P27773|PDIA3_MOUSE	2	1 to 0.01	-5.85119	105710
QAGPASVPLR	sp|P27773|PDIA3_MOUSE	2	1 to 0.00467	-6.7797	55540
QAGPASVPLR	sp|P27773|PDIA3_MOUSE	2	1 to 0.001	-7.52239	33192
QAGPASVPLR	sp|P27773|PDIA3_MOUSE	2	1 to 0.0001	-7.94446	24773
DLFSDGHSEFLK	sp|P27773|PDIA3_MOUSE	3	1 to 0.4667	-1.0233	2080660
DLFSDGHSEFLK	sp|P27773|PDIA3_MOUSE	3	1 to 0.1	-3.58039	353541
DLFSDGHSEFLK	sp|P27773|PDIA3_MOUSE	3	1 to 0.0467	-4.29846	214921
DLFSDGHSEFLK	sp|P27773|PDIA3_MOUSE	3	1 to 0.01	-6.08993	62086
DLFSDGHSEFLK	sp|P27773|PDIA3_MOUSE	3	1 to 0.00467	-7.30947	26661
DLFSDGHSEFLK	sp|P27773|PDIA3_MOUSE	3	1 to 0.001	-7.10244	30775
DLFSDGHSEFLK	sp|P27773|PDIA3_MOUSE	3	1 to 0.0001	-7.46044	24012
LNFAVASR	sp|P27773|PDIA3_MOUSE	2	1 to 0.4667	-1.13106	5873281
LNFAVASR	sp|P27773|PDIA3_MOUSE	2	1 to 0.1	-3.4197	1202071
LNFAVASR	sp|P27773|PDIA3_MOUSE	2	1 to 0.0467	-4.40274	608142
LNFAVASR	sp|P27773|PDIA3_MOUSE	2	1 to 0.01	-5.94116	209361
LNFAVASR	sp|P27773|PDIA3_MOUSE	2	1 to 0.00467	-7.12401	92219
LNFAVASR	sp|P27773|PDIA3_MOUSE	2	1 to 0.001	-7.26922	83389
LNFAVASR	sp|P27773|PDIA3_MOUSE	2	1 to 0.0001	-7.54211	69018
FVMQEEFSR	sp|P27773|PDIA3_MOUSE	2	1 to 0.4667	-1.1367	5702431
FVMQEEFSR	sp|P27773|PDIA3_MOUSE	2	1 to 0.1	-3.71125	957293
FVMQEEFSR	sp|P27773|PDIA3_MOUSE	2	1 to 0.0467	-4.48242	560917
FVMQEEFSR	sp|P27773|PDIA3_MOUSE	2	1 to 0.01	-6.33484	155333
FVMQEEFSR	sp|P27773|PDIA3_MOUSE	2	1 to 0.00467	-7.70326	60163
FVMQEEFSR	sp|P27773|PDIA3_MOUSE	2	1 to 0.001	-8.74119	29301
FVMQEEFSR	sp|P27773|PDIA3_MOUSE	2	1 to 0.0001	-9.11843	22559
ATAGSYISSLR	sp|P28063|PSB8_MOUSE	2	1 to 0.4667	-1.05454	3166640
ATAGSYISSLR	sp|P28063|PSB8_MOUSE	2	1 to 0.1	-3.42748	611327
ATAGSYISSLR	sp|P28063|PSB8_MOUSE	2	1 to 0.0467	-4.67738	257049
ATAGSYISSLR	sp|P28063|PSB8_MOUSE	2	1 to 0.01	-6.14799	92751
ATAGSYISSLR	sp|P28063|PSB8_MOUSE	2	1 to 0.00467	-7.12415	47148
ATAGSYISSLR	sp|P28063|PSB8_MOUSE	2	1 to 0.001	-7.54009	35339
ATAGSYISSLR	sp|P28063|PSB8_MOUSE	2	1 to 0.0001	-7.28151	42276
KGPGLYYVDDNGTR	sp|P28063|PSB8_MOUSE	3	1 to 0.4667	-1.02618	1720049
KGPGLYYVDDNGTR	sp|P28063|PSB8_MOUSE	3	1 to 0.1	-3.02397	430671
KGPGLYYVDDNGTR	sp|P28063|PSB8_MOUSE	3	1 to 0.0467	-3.44803	320988
KGPGLYYVDDNGTR	sp|P28063|PSB8_MOUSE	3	1 to 0.01	-4.62796	141676
KGPGLYYVDDNGTR	sp|P28063|PSB8_MOUSE	3	1 to 0.00467	-4.33854	173149
KGPGLYYVDDNGTR	sp|P28063|PSB8_MOUSE	3	1 to 0.001	-4.2291	186795
KGPGLYYVDDNGTR	sp|P28063|PSB8_MOUSE	3	1 to 0.0001	-4.15623	196472
AIAYATHR	sp|P28063|PSB8_MOUSE	2	1 to 0.4667	-1.04826	1410334
AIAYATHR	sp|P28063|PSB8_MOUSE	2	1 to 0.1	-3.1933	318860
AIAYATHR	sp|P28063|PSB8_MOUSE	2	1 to 0.0467	-3.72207	221017
AIAYATHR	sp|P28063|PSB8_MOUSE	2	1 to 0.01	-4.40895	137295
AIAYATHR	sp|P28063|PSB8_MOUSE	2	1 to 0.00467	-5.13186	83183
AIAYATHR	sp|P28063|PSB8_MOUSE	2	1 to 0.001	-5.29196	74446
AIAYATHR	sp|P28063|PSB8_MOUSE	2	1 to 0.0001	-4.88061	99008
VSAGTAVVNR	sp|P28076|PSB9_MOUSE	2	1 to 0.4667	-1.07715	1858819
VSAGTAVVNR	sp|P28076|PSB9_MOUSE	2	1 to 0.1	-3.11797	451738
VSAGTAVVNR	sp|P28076|PSB9_MOUSE	2	1 to 0.0467	-3.79144	283239
VSAGTAVVNR	sp|P28076|PSB9_MOUSE	2	1 to 0.01	-4.91232	130237
VSAGTAVVNR	sp|P28076|PSB9_MOUSE	2	1 to 0.00467	-5.44017	90331
VSAGTAVVNR	sp|P28076|PSB9_MOUSE	2	1 to 0.001	-5.37952	94209
VSAGTAVVNR	sp|P28076|PSB9_MOUSE	2	1 to 0.0001	-5.71563	74630
AGFWEEFESLQK	sp|P29351|PTN6_MOUSE	2	1 to 0.4667	-0.996063	179813
AGFWEEFESLQK	sp|P29351|PTN6_MOUSE	2	1 to 0.1	-3.32542	35778
AGFWEEFESLQK	sp|P29351|PTN6_MOUSE	2	1 to 0.0467	-3.40142	33942
AGFWEEFESLQK	sp|P29351|PTN6_MOUSE	2	1 to 0.01	-4.69346	13861
AGFWEEFESLQK	sp|P29351|PTN6_MOUSE	2	1 to 0.00467	-3.74231	26799
AGFWEEFESLQK	sp|P29351|PTN6_MOUSE	2	1 to 0.001	-4.35006	17586
AGFWEEFESLQK	sp|P29351|PTN6_MOUSE	2	1 to 0.0001	-3.8629	24650
DSNIPGSDYINANYVK	sp|P29351|PTN6_MOUSE	2	1 to 0.4667	-1.22555	658963
DSNIPGSDYINANYVK	sp|P29351|PTN6_MOUSE	2	1 to 0.1	-3.6054	126606
DSNIPGSDYINANYVK	sp|P29351|PTN6_MOUSE	2	1 to 0.0467	-4.59084	63945
DSNIPGSDYINANYVK	sp|P29351|PTN6_MOUSE	2	1 to 0.01	-6.59285	15964
DSNIPGSDYINANYVK	sp|P29351|PTN6_MOUSE	2	1 to 0.00467	-7.70403	7390
DSNIPGSDYINANYVK	sp|P29351|PTN6_MOUSE	2	1 to 0.001	-7.31833	9655
DSNIPGSDYINANYVK	sp|P29351|PTN6_MOUSE	2	1 to 0.0001	-7.8556	6653
VYGLYSVTNSR	sp|P29351|PTN6_MOUSE	2	1 to 0.4667	-1.16311	1412951
VYGLYSVTNSR	sp|P29351|PTN6_MOUSE	2	1 to 0.1	-3.3759	304796
VYGLYSVTNSR	sp|P29351|PTN6_MOUSE	2	1 to 0.0467	-4.28833	161935
VYGLYSVTNSR	sp|P29351|PTN6_MOUSE	2	1 to 0.01	-6.00508	49266
VYGLYSVTNSR	sp|P29351|PTN6_MOUSE	2	1 to 0.00467	-7.75064	14692
VYGLYSVTNSR	sp|P29351|PTN6_MOUSE	2	1 to 0.001	-8.31784	9916
VYGLYSVTNSR	sp|P29351|PTN6_MOUSE	2	1 to 0.0001	-8.26907	10257
KHPDSSVNFAEFSK	sp|P30681|HMGB2_MOUSE	3	1 to 0.4667	-1.31099	2642922
KHPDSSVNFAEFSK	sp|P30681|HMGB2_MOUSE	3	1 to 0.1	-4.68246	255370
KHPDSSVNFAEFSK	sp|P30681|HMGB2_MOUSE	3	1 to 0.0467	-4.71953	248891
KHPDSSVNFAEFSK	sp|P30681|HMGB2_MOUSE	3	1 to 0.01	-6.36535	79537
KHPDSSVNFAEFSK	sp|P30681|HMGB2_MOUSE	3	1 to 0.00467	-6.65534	65054
KHPDSSVNFAEFSK	sp|P30681|HMGB2_MOUSE	3	1 to 0.001	-7.05477	49321
KHPDSSVNFAEFSK	sp|P30681|HMGB2_MOUSE	3	1 to 0.0001	-6.89988	54911
SKFEDLAK	sp|P30681|HMGB2_MOUSE	2	1 to 0.4667	-1.27971	7485282
SKFEDLAK	sp|P30681|HMGB2_MOUSE	2	1 to 0.1	-3.88308	1231732
SKFEDLAK	sp|P30681|HMGB2_MOUSE	2	1 to 0.0467	-4.8162	645088
SKFEDLAK	sp|P30681|HMGB2_MOUSE	2	1 to 0.01	-6.7811	165244
SKFEDLAK	sp|P30681|HMGB2_MOUSE	2	1 to 0.00467	-8.12326	65177
SKFEDLAK	sp|P30681|HMGB2_MOUSE	2	1 to 0.001	-8.87202	38788
SKFEDLAK	sp|P30681|HMGB2_MOUSE	2	1 to 0.0001	-9.64627	22679
IEHPGLSIGDTAK	sp|P30681|HMGB2_MOUSE	3	1 to 0.4667	-1.11367	7715608
IEHPGLSIGDTAK	sp|P30681|HMGB2_MOUSE	3	1 to 0.1	-3.45165	1526048
IEHPGLSIGDTAK	sp|P30681|HMGB2_MOUSE	3	1 to 0.0467	-4.33033	829963
IEHPGLSIGDTAK	sp|P30681|HMGB2_MOUSE	3	1 to 0.01	-6.17378	231273
IEHPGLSIGDTAK	sp|P30681|HMGB2_MOUSE	3	1 to 0.00467	-7.53633	89941
IEHPGLSIGDTAK	sp|P30681|HMGB2_MOUSE	3	1 to 0.001	-7.75517	77282
IEHPGLSIGDTAK	sp|P30681|HMGB2_MOUSE	3	1 to 0.0001	-8.56679	44031
LGEMWSEQSAK	sp|P30681|HMGB2_MOUSE	2	1 to 0.4667	-1.16185	9333979
LGEMWSEQSAK	sp|P30681|HMGB2_MOUSE	2	1 to 0.1	-3.65314	1660024
LGEMWSEQSAK	sp|P30681|HMGB2_MOUSE	2	1 to 0.0467	-4.58804	868326
LGEMWSEQSAK	sp|P30681|HMGB2_MOUSE	2	1 to 0.01	-6.64129	209215
LGEMWSEQSAK	sp|P30681|HMGB2_MOUSE	2	1 to 0.00467	-8.04196	79241
LGEMWSEQSAK	sp|P30681|HMGB2_MOUSE	2	1 to 0.001	-8.71452	49715
LGEMWSEQSAK	sp|P30681|HMGB2_MOUSE	2	1 to 0.0001	-9.74061	24412
LHISPDR	sp|P34884|MIF_MOUSE	2	1 to 0.4667	-1.13107	9681576
LHISPDR	sp|P34884|MIF_MOUSE	2	1 to 0.1	-3.52237	1845403
LHISPDR	sp|P34884|MIF_MOUSE	2	1 to 0.0467	-3.3055	2144744
LHISPDR	sp|P34884|MIF_MOUSE	2	1 to 0.01	-5.20606	574447
LHISPDR	sp|P34884|MIF_MOUSE	2	1 to 0.00467	-6.46342	240296
LHISPDR	sp|P34884|MIF_MOUSE	2	1 to 0.001	-6.98866	166969
LHISPDR	sp|P34884|MIF_MOUSE	2	1 to 0.0001	-7.40146	125421
NEPQNAAGAPGR	sp|P35278|RAB5C_MOUSE	2	1 to 0.4667	-0.991163	611553
NEPQNAAGAPGR	sp|P35278|RAB5C_MOUSE	2	1 to 0.1	-3.73295	91427
NEPQNAAGAPGR	sp|P35278|RAB5C_MOUSE	2	1 to 0.0467	-4.30888	61334
NEPQNAAGAPGR	sp|P35278|RAB5C_MOUSE	2	1 to 0.01	-6.22371	16266
NEPQNAAGAPGR	sp|P35278|RAB5C_MOUSE	2	1 to 0.00467	-6.76982	11140
NEPQNAAGAPGR	sp|P35278|RAB5C_MOUSE	2	1 to 0.001	-7.56044	6440
NEPQNAAGAPGR	sp|P35278|RAB5C_MOUSE	2	1 to 0.0001	-8.0213	4679
GVDLQESNPASR	sp|P35278|RAB5C_MOUSE	2	1 to 0.4667	-0.899251	606258
GVDLQESNPASR	sp|P35278|RAB5C_MOUSE	2	1 to 0.1	-3.03059	138376
GVDLQESNPASR	sp|P35278|RAB5C_MOUSE	2	1 to 0.0467	-3.91159	75137
GVDLQESNPASR	sp|P35278|RAB5C_MOUSE	2	1 to 0.01	-6.03552	17238
GVDLQESNPASR	sp|P35278|RAB5C_MOUSE	2	1 to 0.00467	-6.44327	12994
GVDLQESNPASR	sp|P35278|RAB5C_MOUSE	2	1 to 0.001	-6.8782	9612
GVDLQESNPASR	sp|P35278|RAB5C_MOUSE	2	1 to 0.0001	-6.81348	10053
LAAAILGGVDQIHIKPGAK	sp|P35550|FBRL_MOUSE	4	1 to 0.4667	-1.28727	1150862
LAAAILGGVDQIHIKPGAK	sp|P35550|FBRL_MOUSE	4	1 to 0.1	-5.25733	73437
LAAAILGGVDQIHIKPGAK	sp|P35550|FBRL_MOUSE	4	1 to 0.0467	-5.2761	72488
LAAAILGGVDQIHIKPGAK	sp|P35550|FBRL_MOUSE	4	1 to 0.01	-5.13845	79745
LAAAILGGVDQIHIKPGAK	sp|P35550|FBRL_MOUSE	4	1 to 0.00467	-5.63495	56525
LAAAILGGVDQIHIKPGAK	sp|P35550|FBRL_MOUSE	4	1 to 0.001	-5.24096	74275
LAAAILGGVDQIHIKPGAK	sp|P35550|FBRL_MOUSE	4	1 to 0.0001	-5.2851	72037
TNIIPVIEDAR	sp|P35550|FBRL_MOUSE	2	1 to 0.4667	-1.04624	6968791
TNIIPVIEDAR	sp|P35550|FBRL_MOUSE	2	1 to 0.1	-3.41341	1350733
TNIIPVIEDAR	sp|P35550|FBRL_MOUSE	2	1 to 0.0467	-4.27086	745508
TNIIPVIEDAR	sp|P35550|FBRL_MOUSE	2	1 to 0.01	-6.03909	218857
TNIIPVIEDAR	sp|P35550|FBRL_MOUSE	2	1 to 0.00467	-7.84974	62388
TNIIPVIEDAR	sp|P35550|FBRL_MOUSE	2	1 to 0.001	-8.27356	46507
TNIIPVIEDAR	sp|P35550|FBRL_MOUSE	2	1 to 0.0001	-8.08075	53157
SDASTPPSPK	sp|P35564|CALX_MOUSE	2	1 to 0.4667	-1.0427	2999560
SDASTPPSPK	sp|P35564|CALX_MOUSE	2	1 to 0.1	-3.32648	615990
SDASTPPSPK	sp|P35564|CALX_MOUSE	2	1 to 0.0467	-4.32879	307501
SDASTPPSPK	sp|P35564|CALX_MOUSE	2	1 to 0.01	-5.64118	123816
SDASTPPSPK	sp|P35564|CALX_MOUSE	2	1 to 0.00467	-6.84167	53876
SDASTPPSPK	sp|P35564|CALX_MOUSE	2	1 to 0.001	-6.99714	48372
SDASTPPSPK	sp|P35564|CALX_MOUSE	2	1 to 0.0001	-7.72287	29250
TGVYEEK	sp|P35564|CALX_MOUSE	2	1 to 0.4667	-0.716622	1636352
TGVYEEK	sp|P35564|CALX_MOUSE	2	1 to 0.1	-2.459	489067
TGVYEEK	sp|P35564|CALX_MOUSE	2	1 to 0.0467	-3.11387	310622
TGVYEEK	sp|P35564|CALX_MOUSE	2	1 to 0.01	-3.82392	189883
TGVYEEK	sp|P35564|CALX_MOUSE	2	1 to 0.00467	-4.01289	166572
TGVYEEK	sp|P35564|CALX_MOUSE	2	1 to 0.001	-3.92021	177623
TGVYEEK	sp|P35564|CALX_MOUSE	2	1 to 0.0001	-3.59306	222835
EIEDPEDR	sp|P35564|CALX_MOUSE	2	1 to 0.4667	-0.862575	3083294
EIEDPEDR	sp|P35564|CALX_MOUSE	2	1 to 0.1	-3.01575	693177
EIEDPEDR	sp|P35564|CALX_MOUSE	2	1 to 0.0467	-3.46294	508426
EIEDPEDR	sp|P35564|CALX_MOUSE	2	1 to 0.01	-5.40366	132438
EIEDPEDR	sp|P35564|CALX_MOUSE	2	1 to 0.00467	-5.31074	141249
EIEDPEDR	sp|P35564|CALX_MOUSE	2	1 to 0.001	-5.52997	121336
EIEDPEDR	sp|P35564|CALX_MOUSE	2	1 to 0.0001	-6.33547	69424
VVDDWANDGWGLK	sp|P35564|CALX_MOUSE	2	1 to 0.4667	-1.15271	1059658
VVDDWANDGWGLK	sp|P35564|CALX_MOUSE	2	1 to 0.1	-3.58368	196504
VVDDWANDGWGLK	sp|P35564|CALX_MOUSE	2	1 to 0.0467	-4.31234	118583
VVDDWANDGWGLK	sp|P35564|CALX_MOUSE	2	1 to 0.01	-5.72024	44689
VVDDWANDGWGLK	sp|P35564|CALX_MOUSE	2	1 to 0.00467	-6.40814	27741
VVDDWANDGWGLK	sp|P35564|CALX_MOUSE	2	1 to 0.001	-6.84341	20516
VVDDWANDGWGLK	sp|P35564|CALX_MOUSE	2	1 to 0.0001	-6.98991	18535
AEEDEILNR	sp|P35564|CALX_MOUSE	2	1 to 0.4667	-0.983803	2447565
AEEDEILNR	sp|P35564|CALX_MOUSE	2	1 to 0.1	-3.31202	487383
AEEDEILNR	sp|P35564|CALX_MOUSE	2	1 to 0.0467	-3.87151	330711
AEEDEILNR	sp|P35564|CALX_MOUSE	2	1 to 0.01	-5.62193	98292
AEEDEILNR	sp|P35564|CALX_MOUSE	2	1 to 0.00467	-5.88094	82139
AEEDEILNR	sp|P35564|CALX_MOUSE	2	1 to 0.001	-6.26414	62979
AEEDEILNR	sp|P35564|CALX_MOUSE	2	1 to 0.0001	-5.73331	90989
EAVGGLQTVR	sp|P36371|TAP2_MOUSE	2	1 to 0.4667	-1.03144	2113775
EAVGGLQTVR	sp|P36371|TAP2_MOUSE	2	1 to 0.1	-3.26606	449129
EAVGGLQTVR	sp|P36371|TAP2_MOUSE	2	1 to 0.0467	-4.16542	240789
EAVGGLQTVR	sp|P36371|TAP2_MOUSE	2	1 to 0.01	-5.68389	84049
EAVGGLQTVR	sp|P36371|TAP2_MOUSE	2	1 to 0.00467	-6.09349	63275
EAVGGLQTVR	sp|P36371|TAP2_MOUSE	2	1 to 0.001	-5.57305	90761
EAVGGLQTVR	sp|P36371|TAP2_MOUSE	2	1 to 0.0001	-6.00864	67108
SALFAQINQGESITHALK	sp|P40124|CAP1_MOUSE	3	1 to 0.4667	-1.24816	1338878
SALFAQINQGESITHALK	sp|P40124|CAP1_MOUSE	3	1 to 0.1	-3.71703	241846
SALFAQINQGESITHALK	sp|P40124|CAP1_MOUSE	3	1 to 0.0467	-4.47291	143217
SALFAQINQGESITHALK	sp|P40124|CAP1_MOUSE	3	1 to 0.01	-6.19495	43412
SALFAQINQGESITHALK	sp|P40124|CAP1_MOUSE	3	1 to 0.00467	-7.09401	23279
SALFAQINQGESITHALK	sp|P40124|CAP1_MOUSE	3	1 to 0.001	-7.99008	12509
SALFAQINQGESITHALK	sp|P40124|CAP1_MOUSE	3	1 to 0.0001	-7.68534	15451
KEPALLELEGK	sp|P40124|CAP1_MOUSE	3	1 to 0.4667	-1.13226	1966067
KEPALLELEGK	sp|P40124|CAP1_MOUSE	3	1 to 0.1	-3.44096	396837
KEPALLELEGK	sp|P40124|CAP1_MOUSE	3	1 to 0.0467	-4.28776	220648
KEPALLELEGK	sp|P40124|CAP1_MOUSE	3	1 to 0.01	-5.52693	93470
KEPALLELEGK	sp|P40124|CAP1_MOUSE	3	1 to 0.00467	-6.3173	54044
KEPALLELEGK	sp|P40124|CAP1_MOUSE	3	1 to 0.001	-5.77119	78912
KEPALLELEGK	sp|P40124|CAP1_MOUSE	3	1 to 0.0001	-6.10949	62417
NSLDC[+57]EIVSAK	sp|P40124|CAP1_MOUSE	2	1 to 0.4667	-1.134	4407372
NSLDC[+57]EIVSAK	sp|P40124|CAP1_MOUSE	2	1 to 0.1	-3.4753	869717
NSLDC[+57]EIVSAK	sp|P40124|CAP1_MOUSE	2	1 to 0.0467	-4.42261	451035
NSLDC[+57]EIVSAK	sp|P40124|CAP1_MOUSE	2	1 to 0.01	-6.42862	112290
NSLDC[+57]EIVSAK	sp|P40124|CAP1_MOUSE	2	1 to 0.00467	-7.83327	42413
NSLDC[+57]EIVSAK	sp|P40124|CAP1_MOUSE	2	1 to 0.001	-8.57402	25381
NSLDC[+57]EIVSAK	sp|P40124|CAP1_MOUSE	2	1 to 0.0001	-9.35667	14754
SSEMNVLIPTEGGDFNEFPVPEQFK	sp|P40124|CAP1_MOUSE	3	1 to 0.4667	-1.17166	530896
SSEMNVLIPTEGGDFNEFPVPEQFK	sp|P40124|CAP1_MOUSE	3	1 to 0.1	-3.55774	101561
SSEMNVLIPTEGGDFNEFPVPEQFK	sp|P40124|CAP1_MOUSE	3	1 to 0.0467	-4.18911	65564
SSEMNVLIPTEGGDFNEFPVPEQFK	sp|P40124|CAP1_MOUSE	3	1 to 0.01	-5.59593	24727
SSEMNVLIPTEGGDFNEFPVPEQFK	sp|P40124|CAP1_MOUSE	3	1 to 0.00467	-6.33136	14852
SSEMNVLIPTEGGDFNEFPVPEQFK	sp|P40124|CAP1_MOUSE	3	1 to 0.001	-6.83782	10455
SSEMNVLIPTEGGDFNEFPVPEQFK	sp|P40124|CAP1_MOUSE	3	1 to 0.0001	-7.98883	4708
GLRPLDVAFLR	sp|P42209|SEPT1_MOUSE	3	1 to 0.4667	-1.14204	1559208
GLRPLDVAFLR	sp|P42209|SEPT1_MOUSE	3	1 to 0.1	-3.83329	241410
GLRPLDVAFLR	sp|P42209|SEPT1_MOUSE	3	1 to 0.0467	-4.43611	158961
GLRPLDVAFLR	sp|P42209|SEPT1_MOUSE	3	1 to 0.01	-6.26534	44734
GLRPLDVAFLR	sp|P42209|SEPT1_MOUSE	3	1 to 0.00467	-7.04953	25976
GLRPLDVAFLR	sp|P42209|SEPT1_MOUSE	3	1 to 0.001	-7.27109	22278
GLRPLDVAFLR	sp|P42209|SEPT1_MOUSE	3	1 to 0.0001	-7.23376	22862
VNIIPVIGK	sp|P42209|SEPT1_MOUSE	2	1 to 0.4667	-1.11821	2673122
VNIIPVIGK	sp|P42209|SEPT1_MOUSE	2	1 to 0.1	-3.35945	565375
VNIIPVIGK	sp|P42209|SEPT1_MOUSE	2	1 to 0.0467	-4.38796	277157
VNIIPVIGK	sp|P42209|SEPT1_MOUSE	2	1 to 0.01	-6.04767	87721
VNIIPVIGK	sp|P42209|SEPT1_MOUSE	2	1 to 0.00467	-6.94848	46982
VNIIPVIGK	sp|P42209|SEPT1_MOUSE	2	1 to 0.001	-7.38258	34774
VNIIPVIGK	sp|P42209|SEPT1_MOUSE	2	1 to 0.0001	-7.99434	22756
FSLENNFLLQHNIR	sp|P42225|STAT1_MOUSE	3	1 to 0.4667	-1.25418	489311
FSLENNFLLQHNIR	sp|P42225|STAT1_MOUSE	3	1 to 0.1	-3.98161	73883
FSLENNFLLQHNIR	sp|P42225|STAT1_MOUSE	3	1 to 0.0467	-4.416	54674
FSLENNFLLQHNIR	sp|P42225|STAT1_MOUSE	3	1 to 0.01	-6.2537	15296
FSLENNFLLQHNIR	sp|P42225|STAT1_MOUSE	3	1 to 0.00467	-6.3837	13978
FSLENNFLLQHNIR	sp|P42225|STAT1_MOUSE	3	1 to 0.001	-6.27508	15071
FSLENNFLLQHNIR	sp|P42225|STAT1_MOUSE	3	1 to 0.0001	-5.87699	19860
LLGPNAGPDGLIPWTR	sp|P42225|STAT1_MOUSE	2	1 to 0.4667	-1.13229	1652316
LLGPNAGPDGLIPWTR	sp|P42225|STAT1_MOUSE	2	1 to 0.1	-3.54878	309496
LLGPNAGPDGLIPWTR	sp|P42225|STAT1_MOUSE	2	1 to 0.0467	-4.1911	198289
LLGPNAGPDGLIPWTR	sp|P42225|STAT1_MOUSE	2	1 to 0.01	-5.85705	62488
LLGPNAGPDGLIPWTR	sp|P42225|STAT1_MOUSE	2	1 to 0.00467	-6.56193	38336
LLGPNAGPDGLIPWTR	sp|P42225|STAT1_MOUSE	2	1 to 0.001	-7.34644	22256
LLGPNAGPDGLIPWTR	sp|P42225|STAT1_MOUSE	2	1 to 0.0001	-7.80803	16162
EAPEPMELDDPKR	sp|P42225|STAT1_MOUSE	3	1 to 0.4667	-0.939807	1389656
EAPEPMELDDPKR	sp|P42225|STAT1_MOUSE	3	1 to 0.1	-3.32412	266169
EAPEPMELDDPKR	sp|P42225|STAT1_MOUSE	3	1 to 0.0467	-4.17799	147271
EAPEPMELDDPKR	sp|P42225|STAT1_MOUSE	3	1 to 0.01	-5.45914	60597
EAPEPMELDDPKR	sp|P42225|STAT1_MOUSE	3	1 to 0.00467	-6.74805	24800
EAPEPMELDDPKR	sp|P42225|STAT1_MOUSE	3	1 to 0.001	-6.84489	23190
EAPEPMELDDPKR	sp|P42225|STAT1_MOUSE	3	1 to 0.0001	-7.26213	17366
DVDEVSSLLR	sp|P42932|TCPQ_MOUSE	2	1 to 0.4667	-1.16907	3852267
DVDEVSSLLR	sp|P42932|TCPQ_MOUSE	2	1 to 0.1	-3.41728	810844
DVDEVSSLLR	sp|P42932|TCPQ_MOUSE	2	1 to 0.0467	-4.32579	431964
DVDEVSSLLR	sp|P42932|TCPQ_MOUSE	2	1 to 0.01	-6.05746	130066
DVDEVSSLLR	sp|P42932|TCPQ_MOUSE	2	1 to 0.00467	-7.21571	58277
DVDEVSSLLR	sp|P42932|TCPQ_MOUSE	2	1 to 0.001	-7.98282	34243
DVDEVSSLLR	sp|P42932|TCPQ_MOUSE	2	1 to 0.0001	-8.61035	22165
VADIALHYANK	sp|P42932|TCPQ_MOUSE	3	1 to 0.4667	-1.01217	553020
VADIALHYANK	sp|P42932|TCPQ_MOUSE	3	1 to 0.1	-3.25197	117083
VADIALHYANK	sp|P42932|TCPQ_MOUSE	3	1 to 0.0467	-4.08706	65631
VADIALHYANK	sp|P42932|TCPQ_MOUSE	3	1 to 0.01	-5.7997	20024
VADIALHYANK	sp|P42932|TCPQ_MOUSE	3	1 to 0.00467	-6.71859	10591
VADIALHYANK	sp|P42932|TCPQ_MOUSE	3	1 to 0.001	-6.9668	8917
VADIALHYANK	sp|P42932|TCPQ_MOUSE	3	1 to 0.0001	-6.85104	9662
YNIMLVR	sp|P42932|TCPQ_MOUSE	2	1 to 0.4667	-1.13155	1704665
YNIMLVR	sp|P42932|TCPQ_MOUSE	2	1 to 0.1	-3.38548	357388
YNIMLVR	sp|P42932|TCPQ_MOUSE	2	1 to 0.0467	-4.10777	216624
YNIMLVR	sp|P42932|TCPQ_MOUSE	2	1 to 0.01	-4.76113	137730
YNIMLVR	sp|P42932|TCPQ_MOUSE	2	1 to 0.00467	-6.97662	29655
YNIMLVR	sp|P42932|TCPQ_MOUSE	2	1 to 0.001	-6.12355	53567
YNIMLVR	sp|P42932|TCPQ_MOUSE	2	1 to 0.0001	-6.38753	44610
FAEAFEAIPR	sp|P42932|TCPQ_MOUSE	2	1 to 0.4667	-1.06204	3092598
FAEAFEAIPR	sp|P42932|TCPQ_MOUSE	2	1 to 0.1	-3.3956	613554
FAEAFEAIPR	sp|P42932|TCPQ_MOUSE	2	1 to 0.0467	-4.35032	316558
FAEAFEAIPR	sp|P42932|TCPQ_MOUSE	2	1 to 0.01	-6.07662	95672
FAEAFEAIPR	sp|P42932|TCPQ_MOUSE	2	1 to 0.00467	-6.61617	65821
FAEAFEAIPR	sp|P42932|TCPQ_MOUSE	2	1 to 0.001	-7.70082	31035
FAEAFEAIPR	sp|P42932|TCPQ_MOUSE	2	1 to 0.0001	-8.21191	21777
LATNAAVTVLR	sp|P42932|TCPQ_MOUSE	2	1 to 0.4667	-1.13106	1940309
LATNAAVTVLR	sp|P42932|TCPQ_MOUSE	2	1 to 0.1	-3.2951	432944
LATNAAVTVLR	sp|P42932|TCPQ_MOUSE	2	1 to 0.0467	-4.14466	240264
LATNAAVTVLR	sp|P42932|TCPQ_MOUSE	2	1 to 0.01	-4.7938	153207
LATNAAVTVLR	sp|P42932|TCPQ_MOUSE	2	1 to 0.00467	-5.69593	81980
LATNAAVTVLR	sp|P42932|TCPQ_MOUSE	2	1 to 0.001	-5.42658	98808
LATNAAVTVLR	sp|P42932|TCPQ_MOUSE	2	1 to 0.0001	-5.43378	98316
ALDEGDIALLK	sp|P46471|PRS7_MOUSE	2	1 to 0.4667	-1.06827	1191181
ALDEGDIALLK	sp|P46471|PRS7_MOUSE	2	1 to 0.1	-3.27077	258798
ALDEGDIALLK	sp|P46471|PRS7_MOUSE	2	1 to 0.0467	-4.08702	146975
ALDEGDIALLK	sp|P46471|PRS7_MOUSE	2	1 to 0.01	-5.4116	58682
ALDEGDIALLK	sp|P46471|PRS7_MOUSE	2	1 to 0.00467	-5.43138	57883
ALDEGDIALLK	sp|P46471|PRS7_MOUSE	2	1 to 0.001	-6.10023	36409
ALDEGDIALLK	sp|P46471|PRS7_MOUSE	2	1 to 0.0001	-5.97038	39838
GVLLFGPPGTGK	sp|P46471|PRS7_MOUSE	2	1 to 0.4667	-1.04779	1805657
GVLLFGPPGTGK	sp|P46471|PRS7_MOUSE	2	1 to 0.1	-3.39955	353741
GVLLFGPPGTGK	sp|P46471|PRS7_MOUSE	2	1 to 0.0467	-3.99711	233777
GVLLFGPPGTGK	sp|P46471|PRS7_MOUSE	2	1 to 0.01	-4.9687	119213
GVLLFGPPGTGK	sp|P46471|PRS7_MOUSE	2	1 to 0.00467	-6.20205	50705
GVLLFGPPGTGK	sp|P46471|PRS7_MOUSE	2	1 to 0.001	-7.14807	26319
GVLLFGPPGTGK	sp|P46471|PRS7_MOUSE	2	1 to 0.0001	-6.12009	53669
TDAC[+57]FIR	sp|P46471|PRS7_MOUSE	2	1 to 0.4667	-1.38699	1088169
TDAC[+57]FIR	sp|P46471|PRS7_MOUSE	2	1 to 0.1	-3.4325	263595
TDAC[+57]FIR	sp|P46471|PRS7_MOUSE	2	1 to 0.0467	-4.28976	145504
TDAC[+57]FIR	sp|P46471|PRS7_MOUSE	2	1 to 0.01	-5.24018	75296
TDAC[+57]FIR	sp|P46471|PRS7_MOUSE	2	1 to 0.00467	-6.53583	30672
TDAC[+57]FIR	sp|P46471|PRS7_MOUSE	2	1 to 0.001	-5.8952	47818
TDAC[+57]FIR	sp|P46471|PRS7_MOUSE	2	1 to 0.0001	-6.05879	42692
ESC[+57]DSALR	sp|P47753|CAZA1_MOUSE	2	1 to 0.4667	-1.08633	1560385
ESC[+57]DSALR	sp|P47753|CAZA1_MOUSE	2	1 to 0.1	-3.3766	319000
ESC[+57]DSALR	sp|P47753|CAZA1_MOUSE	2	1 to 0.0467	-4.0897	194593
ESC[+57]DSALR	sp|P47753|CAZA1_MOUSE	2	1 to 0.01	-5.26052	86432
ESC[+57]DSALR	sp|P47753|CAZA1_MOUSE	2	1 to 0.00467	-6.26987	42937
ESC[+57]DSALR	sp|P47753|CAZA1_MOUSE	2	1 to 0.001	-5.8535	57302
ESC[+57]DSALR	sp|P47753|CAZA1_MOUSE	2	1 to 0.0001	-6.32665	41280
EGAAHAFAQYNLDQFTPVK	sp|P47754|CAZA2_MOUSE	3	1 to 0.4667	-1.11319	525525
EGAAHAFAQYNLDQFTPVK	sp|P47754|CAZA2_MOUSE	3	1 to 0.1	-2.96639	145454
EGAAHAFAQYNLDQFTPVK	sp|P47754|CAZA2_MOUSE	3	1 to 0.0467	-3.65355	90338
EGAAHAFAQYNLDQFTPVK	sp|P47754|CAZA2_MOUSE	3	1 to 0.01	-5.71852	21590
EGAAHAFAQYNLDQFTPVK	sp|P47754|CAZA2_MOUSE	3	1 to 0.00467	-5.47375	25582
EGAAHAFAQYNLDQFTPVK	sp|P47754|CAZA2_MOUSE	3	1 to 0.001	-6.03903	17289
EGAAHAFAQYNLDQFTPVK	sp|P47754|CAZA2_MOUSE	3	1 to 0.0001	-5.42202	26516
TSVETALR	sp|P47754|CAZA2_MOUSE	2	1 to 0.4667	-0.992722	3061869
TSVETALR	sp|P47754|CAZA2_MOUSE	2	1 to 0.1	-3.26956	631815
TSVETALR	sp|P47754|CAZA2_MOUSE	2	1 to 0.0467	-4.17539	337216
TSVETALR	sp|P47754|CAZA2_MOUSE	2	1 to 0.01	-6.00179	95084
TSVETALR	sp|P47754|CAZA2_MOUSE	2	1 to 0.00467	-6.95844	48992
TSVETALR	sp|P47754|CAZA2_MOUSE	2	1 to 0.001	-7.02159	46894
TSVETALR	sp|P47754|CAZA2_MOUSE	2	1 to 0.0001	-6.93322	49856
LVEDMENK	sp|P47757|CAPZB_MOUSE	2	1 to 0.4667	-1.09317	3042746
LVEDMENK	sp|P47757|CAPZB_MOUSE	2	1 to 0.1	-3.51898	566269
LVEDMENK	sp|P47757|CAPZB_MOUSE	2	1 to 0.0467	-4.51336	284241
LVEDMENK	sp|P47757|CAPZB_MOUSE	2	1 to 0.01	-6.40332	76692
LVEDMENK	sp|P47757|CAPZB_MOUSE	2	1 to 0.00467	-6.98459	51259
LVEDMENK	sp|P47757|CAPZB_MOUSE	2	1 to 0.001	-7.4252	37769
LVEDMENK	sp|P47757|CAPZB_MOUSE	2	1 to 0.0001	-7.58743	33752
STLNEIYFGK	sp|P47757|CAPZB_MOUSE	2	1 to 0.4667	-1.15393	2761550
STLNEIYFGK	sp|P47757|CAPZB_MOUSE	2	1 to 0.1	-3.538	529025
STLNEIYFGK	sp|P47757|CAPZB_MOUSE	2	1 to 0.0467	-4.408	289453
STLNEIYFGK	sp|P47757|CAPZB_MOUSE	2	1 to 0.01	-5.91013	102186
STLNEIYFGK	sp|P47757|CAPZB_MOUSE	2	1 to 0.00467	-6.95027	49691
STLNEIYFGK	sp|P47757|CAPZB_MOUSE	2	1 to 0.001	-7.08022	45411
STLNEIYFGK	sp|P47757|CAPZB_MOUSE	2	1 to 0.0001	-7.51639	33563
LAQQYYLVYQEPIPTAQLVQR	sp|P49722|PSA2_MOUSE	3	1 to 0.4667	-1.13077	857709
LAQQYYLVYQEPIPTAQLVQR	sp|P49722|PSA2_MOUSE	3	1 to 0.1	-3.43282	173922
LAQQYYLVYQEPIPTAQLVQR	sp|P49722|PSA2_MOUSE	3	1 to 0.0467	-4.05783	112774
LAQQYYLVYQEPIPTAQLVQR	sp|P49722|PSA2_MOUSE	3	1 to 0.01	-5.62253	38123
LAQQYYLVYQEPIPTAQLVQR	sp|P49722|PSA2_MOUSE	3	1 to 0.00467	-4.82856	66099
LAQQYYLVYQEPIPTAQLVQR	sp|P49722|PSA2_MOUSE	3	1 to 0.001	-6.22971	25027
LAQQYYLVYQEPIPTAQLVQR	sp|P49722|PSA2_MOUSE	3	1 to 0.0001	-5.40846	44221
LVGIVTSR	sp|P50096|IMDH1_MOUSE	2	1 to 0.4667	-0.997495	3433405
LVGIVTSR	sp|P50096|IMDH1_MOUSE	2	1 to 0.1	-3.33593	678867
LVGIVTSR	sp|P50096|IMDH1_MOUSE	2	1 to 0.0467	-4.30393	347048
LVGIVTSR	sp|P50096|IMDH1_MOUSE	2	1 to 0.01	-6.37779	82432
LVGIVTSR	sp|P50096|IMDH1_MOUSE	2	1 to 0.00467	-7.83584	30004
LVGIVTSR	sp|P50096|IMDH1_MOUSE	2	1 to 0.001	-7.93845	27944
LVGIVTSR	sp|P50096|IMDH1_MOUSE	2	1 to 0.0001	-8.16658	23857
ARDDLITDLLNEAK	sp|P50518|VATE1_MOUSE	3	1 to 0.4667	-1.32516	189240
ARDDLITDLLNEAK	sp|P50518|VATE1_MOUSE	3	1 to 0.1	-2.96523	60716
ARDDLITDLLNEAK	sp|P50518|VATE1_MOUSE	3	1 to 0.0467	-3.44702	43478
ARDDLITDLLNEAK	sp|P50518|VATE1_MOUSE	3	1 to 0.01	-3.75079	35223
ARDDLITDLLNEAK	sp|P50518|VATE1_MOUSE	3	1 to 0.00467	-4.02168	29193
ARDDLITDLLNEAK	sp|P50518|VATE1_MOUSE	3	1 to 0.001	-4.1367	26956
ARDDLITDLLNEAK	sp|P50518|VATE1_MOUSE	3	1 to 0.0001	-4.08415	27956
GDAMIMEETGK	sp|P50580|PA2G4_MOUSE	2	1 to 0.4667	-1.13897	2375778
GDAMIMEETGK	sp|P50580|PA2G4_MOUSE	2	1 to 0.1	-3.52293	455157
GDAMIMEETGK	sp|P50580|PA2G4_MOUSE	2	1 to 0.0467	-4.48217	234100
GDAMIMEETGK	sp|P50580|PA2G4_MOUSE	2	1 to 0.01	-6.3571	63825
GDAMIMEETGK	sp|P50580|PA2G4_MOUSE	2	1 to 0.00467	-7.56186	27690
GDAMIMEETGK	sp|P50580|PA2G4_MOUSE	2	1 to 0.001	-7.91081	21741
GDAMIMEETGK	sp|P50580|PA2G4_MOUSE	2	1 to 0.0001	-8.8613	11250
LVKPGNQNTQVTEAWNK	sp|P50580|PA2G4_MOUSE	3	1 to 0.4667	-1.10297	2555034
LVKPGNQNTQVTEAWNK	sp|P50580|PA2G4_MOUSE	3	1 to 0.1	-3.57958	459055
LVKPGNQNTQVTEAWNK	sp|P50580|PA2G4_MOUSE	3	1 to 0.0467	-4.36977	265456
LVKPGNQNTQVTEAWNK	sp|P50580|PA2G4_MOUSE	3	1 to 0.01	-6.32175	68610
LVKPGNQNTQVTEAWNK	sp|P50580|PA2G4_MOUSE	3	1 to 0.00467	-7.42843	31860
LVKPGNQNTQVTEAWNK	sp|P50580|PA2G4_MOUSE	3	1 to 0.001	-8.3202	17171
LVKPGNQNTQVTEAWNK	sp|P50580|PA2G4_MOUSE	3	1 to 0.0001	-8.23631	18199
TIIQNPTDQQK	sp|P50580|PA2G4_MOUSE	2	1 to 0.4667	-1.04246	3373321
TIIQNPTDQQK	sp|P50580|PA2G4_MOUSE	2	1 to 0.1	-3.28115	714735
TIIQNPTDQQK	sp|P50580|PA2G4_MOUSE	2	1 to 0.0467	-4.19048	380549
TIIQNPTDQQK	sp|P50580|PA2G4_MOUSE	2	1 to 0.01	-6.00422	108248
TIIQNPTDQQK	sp|P50580|PA2G4_MOUSE	2	1 to 0.00467	-7.88144	29466
TIIQNPTDQQK	sp|P50580|PA2G4_MOUSE	2	1 to 0.001	-9.14594	12265
TIIQNPTDQQK	sp|P50580|PA2G4_MOUSE	2	1 to 0.0001	-9.69443	8386
AFFSEVER	sp|P50580|PA2G4_MOUSE	2	1 to 0.4667	-0.994113	7708867
AFFSEVER	sp|P50580|PA2G4_MOUSE	2	1 to 0.1	-3.42241	1432185
AFFSEVER	sp|P50580|PA2G4_MOUSE	2	1 to 0.0467	-4.2825	789020
AFFSEVER	sp|P50580|PA2G4_MOUSE	2	1 to 0.01	-6.08805	225716
AFFSEVER	sp|P50580|PA2G4_MOUSE	2	1 to 0.00467	-7.30567	97056
AFFSEVER	sp|P50580|PA2G4_MOUSE	2	1 to 0.001	-7.53305	82904
AFFSEVER	sp|P50580|PA2G4_MOUSE	2	1 to 0.0001	-7.9931	60268
ALLQSSASR	sp|P50580|PA2G4_MOUSE	2	1 to 0.4667	-0.987832	5691565
ALLQSSASR	sp|P50580|PA2G4_MOUSE	2	1 to 0.1	-3.22864	1204150
ALLQSSASR	sp|P50580|PA2G4_MOUSE	2	1 to 0.0467	-4.2011	613680
ALLQSSASR	sp|P50580|PA2G4_MOUSE	2	1 to 0.01	-5.83847	197262
ALLQSSASR	sp|P50580|PA2G4_MOUSE	2	1 to 0.00467	-7.12904	80639
ALLQSSASR	sp|P50580|PA2G4_MOUSE	2	1 to 0.001	-6.88228	95681
ALLQSSASR	sp|P50580|PA2G4_MOUSE	2	1 to 0.0001	-7.25474	73910
VIILGDSGVGK	sp|P51150|RAB7A_MOUSE	2	1 to 0.4667	-1.05874	2695823
VIILGDSGVGK	sp|P51150|RAB7A_MOUSE	2	1 to 0.1	-3.21567	604489
VIILGDSGVGK	sp|P51150|RAB7A_MOUSE	2	1 to 0.0467	-4.17615	310640
VIILGDSGVGK	sp|P51150|RAB7A_MOUSE	2	1 to 0.01	-5.62099	114108
VIILGDSGVGK	sp|P51150|RAB7A_MOUSE	2	1 to 0.00467	-7.34718	34489
VIILGDSGVGK	sp|P51150|RAB7A_MOUSE	2	1 to 0.001	-7.92968	23032
VIILGDSGVGK	sp|P51150|RAB7A_MOUSE	2	1 to 0.0001	-8.11625	20238
NKNPAPPLDAVEQILPTLVR	sp|P52293|IMA1_MOUSE	3	1 to 0.4667	-1.35732	657613
NKNPAPPLDAVEQILPTLVR	sp|P52293|IMA1_MOUSE	3	1 to 0.1	-2.79674	242473
NKNPAPPLDAVEQILPTLVR	sp|P52293|IMA1_MOUSE	3	1 to 0.0467	-3.10927	195246
NKNPAPPLDAVEQILPTLVR	sp|P52293|IMA1_MOUSE	3	1 to 0.01	-3.07456	200000
NKNPAPPLDAVEQILPTLVR	sp|P52293|IMA1_MOUSE	3	1 to 0.00467	-3.8272	118703
NKNPAPPLDAVEQILPTLVR	sp|P52293|IMA1_MOUSE	3	1 to 0.001	-3.4774	151274
NKNPAPPLDAVEQILPTLVR	sp|P52293|IMA1_MOUSE	3	1 to 0.0001	-3.30636	170315
VIDAGALAVFPSLLTNPK	sp|P52293|IMA1_MOUSE	3	1 to 0.4667	-1.16906	172696
VIDAGALAVFPSLLTNPK	sp|P52293|IMA1_MOUSE	3	1 to 0.1	-3.21766	41744
VIDAGALAVFPSLLTNPK	sp|P52293|IMA1_MOUSE	3	1 to 0.0467	-3.80528	27778
VIDAGALAVFPSLLTNPK	sp|P52293|IMA1_MOUSE	3	1 to 0.01	-4.2706	20120
VIDAGALAVFPSLLTNPK	sp|P52293|IMA1_MOUSE	3	1 to 0.00467	-4.5687	16364
VIDAGALAVFPSLLTNPK	sp|P52293|IMA1_MOUSE	3	1 to 0.001	-4.92952	12743
VIDAGALAVFPSLLTNPK	sp|P52293|IMA1_MOUSE	3	1 to 0.0001	-5.01139	12040
LDIDSAPITAR	sp|P52480|KPYM_MOUSE	2	1 to 0.4667	-1.15313	39224584
LDIDSAPITAR	sp|P52480|KPYM_MOUSE	2	1 to 0.1	-3.44434	8013737
LDIDSAPITAR	sp|P52480|KPYM_MOUSE	2	1 to 0.0467	-4.38594	4172421
LDIDSAPITAR	sp|P52480|KPYM_MOUSE	2	1 to 0.01	-6.3955	1036209
LDIDSAPITAR	sp|P52480|KPYM_MOUSE	2	1 to 0.00467	-7.76882	399979
LDIDSAPITAR	sp|P52480|KPYM_MOUSE	2	1 to 0.001	-8.72941	205528
LDIDSAPITAR	sp|P52480|KPYM_MOUSE	2	1 to 0.0001	-9.33741	134848
EATESFASDPILYRPVAVALDTK	sp|P52480|KPYM_MOUSE	3	1 to 0.4667	-1.14313	18460802
EATESFASDPILYRPVAVALDTK	sp|P52480|KPYM_MOUSE	3	1 to 0.1	-3.69896	3139554
EATESFASDPILYRPVAVALDTK	sp|P52480|KPYM_MOUSE	3	1 to 0.0467	-4.49927	1802816
EATESFASDPILYRPVAVALDTK	sp|P52480|KPYM_MOUSE	3	1 to 0.01	-6.28426	523139
EATESFASDPILYRPVAVALDTK	sp|P52480|KPYM_MOUSE	3	1 to 0.00467	-8.18058	140529
EATESFASDPILYRPVAVALDTK	sp|P52480|KPYM_MOUSE	3	1 to 0.001	-8.64994	101502
EATESFASDPILYRPVAVALDTK	sp|P52480|KPYM_MOUSE	3	1 to 0.0001	-9.8634	43771
KGVNLPGAAVDLPAVSEK	sp|P52480|KPYM_MOUSE	3	1 to 0.4667	-0.970405	11709196
KGVNLPGAAVDLPAVSEK	sp|P52480|KPYM_MOUSE	3	1 to 0.1	-3.30504	2321310
KGVNLPGAAVDLPAVSEK	sp|P52480|KPYM_MOUSE	3	1 to 0.0467	-4.26669	1191918
KGVNLPGAAVDLPAVSEK	sp|P52480|KPYM_MOUSE	3	1 to 0.01	-6.06717	342174
KGVNLPGAAVDLPAVSEK	sp|P52480|KPYM_MOUSE	3	1 to 0.00467	-7.41037	134867
KGVNLPGAAVDLPAVSEK	sp|P52480|KPYM_MOUSE	3	1 to 0.001	-8.36962	69365
KGVNLPGAAVDLPAVSEK	sp|P52480|KPYM_MOUSE	3	1 to 0.0001	-8.2973	72931
APIIAVTR	sp|P52480|KPYM_MOUSE	2	1 to 0.4667	-1.10874	43648052
APIIAVTR	sp|P52480|KPYM_MOUSE	2	1 to 0.1	-3.33936	9299944
APIIAVTR	sp|P52480|KPYM_MOUSE	2	1 to 0.0467	-4.34496	4631978
APIIAVTR	sp|P52480|KPYM_MOUSE	2	1 to 0.01	-6.37753	1132140
APIIAVTR	sp|P52480|KPYM_MOUSE	2	1 to 0.00467	-7.75705	435136
APIIAVTR	sp|P52480|KPYM_MOUSE	2	1 to 0.001	-8.59918	242727
APIIAVTR	sp|P52480|KPYM_MOUSE	2	1 to 0.0001	-9.42281	137145
ASGQAFELILSPR	sp|P54227|STMN1_MOUSE	2	1 to 0.4667	-1.33188	2255312
ASGQAFELILSPR	sp|P54227|STMN1_MOUSE	2	1 to 0.1	-3.81838	402436
ASGQAFELILSPR	sp|P54227|STMN1_MOUSE	2	1 to 0.0467	-4.74665	211474
ASGQAFELILSPR	sp|P54227|STMN1_MOUSE	2	1 to 0.01	-6.6235	57580
ASGQAFELILSPR	sp|P54227|STMN1_MOUSE	2	1 to 0.00467	-7.57148	29847
ASGQAFELILSPR	sp|P54227|STMN1_MOUSE	2	1 to 0.001	-7.71921	26942
ASGQAFELILSPR	sp|P54227|STMN1_MOUSE	2	1 to 0.0001	-7.6758	27765
ESVPDFPLSPPK	sp|P54227|STMN1_MOUSE	2	1 to 0.4667	-1.09516	2358383
ESVPDFPLSPPK	sp|P54227|STMN1_MOUSE	2	1 to 0.1	-3.02094	620722
ESVPDFPLSPPK	sp|P54227|STMN1_MOUSE	2	1 to 0.0467	-3.81876	357050
ESVPDFPLSPPK	sp|P54227|STMN1_MOUSE	2	1 to 0.01	-4.75999	185947
ESVPDFPLSPPK	sp|P54227|STMN1_MOUSE	2	1 to 0.00467	-5.44629	115556
ESVPDFPLSPPK	sp|P54227|STMN1_MOUSE	2	1 to 0.001	-5.52709	109262
ESVPDFPLSPPK	sp|P54227|STMN1_MOUSE	2	1 to 0.0001	-5.18344	138650
SHEAEVLK	sp|P54227|STMN1_MOUSE	2	1 to 0.4667	-1.15915	2562051
SHEAEVLK	sp|P54227|STMN1_MOUSE	2	1 to 0.1	-3.73879	428589
SHEAEVLK	sp|P54227|STMN1_MOUSE	2	1 to 0.0467	-4.58523	238361
SHEAEVLK	sp|P54227|STMN1_MOUSE	2	1 to 0.01	-6.30701	72265
SHEAEVLK	sp|P54227|STMN1_MOUSE	2	1 to 0.00467	-7.38978	34118
SHEAEVLK	sp|P54227|STMN1_MOUSE	2	1 to 0.001	-6.94413	46466
SHEAEVLK	sp|P54227|STMN1_MOUSE	2	1 to 0.0001	-7.06176	42828
AIEENNNFSK	sp|P54227|STMN1_MOUSE	2	1 to 0.4667	-1.09927	4259718
AIEENNNFSK	sp|P54227|STMN1_MOUSE	2	1 to 0.1	-3.37344	880617
AIEENNNFSK	sp|P54227|STMN1_MOUSE	2	1 to 0.0467	-4.33079	453521
AIEENNNFSK	sp|P54227|STMN1_MOUSE	2	1 to 0.01	-6.27613	117758
AIEENNNFSK	sp|P54227|STMN1_MOUSE	2	1 to 0.00467	-7.50393	50279
AIEENNNFSK	sp|P54227|STMN1_MOUSE	2	1 to 0.001	-8.32591	28441
AIEENNNFSK	sp|P54227|STMN1_MOUSE	2	1 to 0.0001	-9.17643	15773
ATAPQTQHVSPMR	sp|P57776|EF1D_MOUSE	3	1 to 0.4667	-1.12571	2044020
ATAPQTQHVSPMR	sp|P57776|EF1D_MOUSE	3	1 to 0.1	-3.38557	426776
ATAPQTQHVSPMR	sp|P57776|EF1D_MOUSE	3	1 to 0.0467	-4.31524	224049
ATAPQTQHVSPMR	sp|P57776|EF1D_MOUSE	3	1 to 0.01	-5.5463	95446
ATAPQTQHVSPMR	sp|P57776|EF1D_MOUSE	3	1 to 0.00467	-6.0774	66051
ATAPQTQHVSPMR	sp|P57776|EF1D_MOUSE	3	1 to 0.001	-6.02248	68614
ATAPQTQHVSPMR	sp|P57776|EF1D_MOUSE	3	1 to 0.0001	-6.02791	68356
STLTDSLVC[+57]K	sp|P58252|EF2_MOUSE	2	1 to 0.4667	-1.06052	11706800
STLTDSLVC[+57]K	sp|P58252|EF2_MOUSE	2	1 to 0.1	-3.32501	2436459
STLTDSLVC[+57]K	sp|P58252|EF2_MOUSE	2	1 to 0.0467	-4.36301	1186562
STLTDSLVC[+57]K	sp|P58252|EF2_MOUSE	2	1 to 0.01	-6.24017	323004
STLTDSLVC[+57]K	sp|P58252|EF2_MOUSE	2	1 to 0.00467	-7.64308	122149
STLTDSLVC[+57]K	sp|P58252|EF2_MOUSE	2	1 to 0.001	-8.53337	65900
STLTDSLVC[+57]K	sp|P58252|EF2_MOUSE	2	1 to 0.0001	-9.66231	30133
GEGQLSAAER	sp|P58252|EF2_MOUSE	2	1 to 0.4667	-1.07323	7319001
GEGQLSAAER	sp|P58252|EF2_MOUSE	2	1 to 0.1	-3.33897	1521929
GEGQLSAAER	sp|P58252|EF2_MOUSE	2	1 to 0.0467	-4.43208	713403
GEGQLSAAER	sp|P58252|EF2_MOUSE	2	1 to 0.01	-6.32968	191470
GEGQLSAAER	sp|P58252|EF2_MOUSE	2	1 to 0.00467	-7.75748	71169
GEGQLSAAER	sp|P58252|EF2_MOUSE	2	1 to 0.001	-8.26061	50215
GEGQLSAAER	sp|P58252|EF2_MOUSE	2	1 to 0.0001	-8.68708	37364
FSVSPVVR	sp|P58252|EF2_MOUSE	2	1 to 0.4667	-0.995157	14848891
FSVSPVVR	sp|P58252|EF2_MOUSE	2	1 to 0.1	-3.28053	3045995
FSVSPVVR	sp|P58252|EF2_MOUSE	2	1 to 0.0467	-4.23078	1576433
FSVSPVVR	sp|P58252|EF2_MOUSE	2	1 to 0.01	-9.63677	37180
FSVSPVVR	sp|P58252|EF2_MOUSE	2	1 to 0.00467	-7.57588	155131
FSVSPVVR	sp|P58252|EF2_MOUSE	2	1 to 0.001	-8.44394	84994
FSVSPVVR	sp|P58252|EF2_MOUSE	2	1 to 0.0001	-9.38217	44356
DLEEDHAC[+57]IPIKK	sp|P58252|EF2_MOUSE	3	1 to 0.4667	-1.32556	2250526
DLEEDHAC[+57]IPIKK	sp|P58252|EF2_MOUSE	3	1 to 0.1	-3.67738	440873
DLEEDHAC[+57]IPIKK	sp|P58252|EF2_MOUSE	3	1 to 0.0467	-4.36568	273599
DLEEDHAC[+57]IPIKK	sp|P58252|EF2_MOUSE	3	1 to 0.01	-5.16141	157607
DLEEDHAC[+57]IPIKK	sp|P58252|EF2_MOUSE	3	1 to 0.00467	-5.96603	90232
DLEEDHAC[+57]IPIKK	sp|P58252|EF2_MOUSE	3	1 to 0.001	-6.765	51862
DLEEDHAC[+57]IPIKK	sp|P58252|EF2_MOUSE	3	1 to 0.0001	-6.35865	68734
EGALC[+57]EENMR	sp|P58252|EF2_MOUSE	2	1 to 0.4667	-1.09516	8036573
EGALC[+57]EENMR	sp|P58252|EF2_MOUSE	2	1 to 0.1	-3.49558	1522206
EGALC[+57]EENMR	sp|P58252|EF2_MOUSE	2	1 to 0.0467	-4.43152	795661
EGALC[+57]EENMR	sp|P58252|EF2_MOUSE	2	1 to 0.01	-6.40121	203139
EGALC[+57]EENMR	sp|P58252|EF2_MOUSE	2	1 to 0.00467	-7.93087	70359
EGALC[+57]EENMR	sp|P58252|EF2_MOUSE	2	1 to 0.001	-8.78072	39038
EGALC[+57]EENMR	sp|P58252|EF2_MOUSE	2	1 to 0.0001	-9.80592	19181
VLIEGSINSVR	sp|P59999|ARPC4_MOUSE	2	1 to 0.4667	-1.20882	5090343
VLIEGSINSVR	sp|P59999|ARPC4_MOUSE	2	1 to 0.1	-3.52812	1019925
VLIEGSINSVR	sp|P59999|ARPC4_MOUSE	2	1 to 0.0467	-4.41467	551682
VLIEGSINSVR	sp|P59999|ARPC4_MOUSE	2	1 to 0.01	-6.47096	132643
VLIEGSINSVR	sp|P59999|ARPC4_MOUSE	2	1 to 0.00467	-7.64882	58629
VLIEGSINSVR	sp|P59999|ARPC4_MOUSE	2	1 to 0.001	-7.82245	51981
VLIEGSINSVR	sp|P59999|ARPC4_MOUSE	2	1 to 0.0001	-8.49309	32656
LDPSIFESLQK	sp|P60122|RUVB1_MOUSE	2	1 to 0.4667	-1.0084	858089
LDPSIFESLQK	sp|P60122|RUVB1_MOUSE	2	1 to 0.1	-3.08423	203538
LDPSIFESLQK	sp|P60122|RUVB1_MOUSE	2	1 to 0.0467	-3.64518	137969
LDPSIFESLQK	sp|P60122|RUVB1_MOUSE	2	1 to 0.01	-5.03584	52620
LDPSIFESLQK	sp|P60122|RUVB1_MOUSE	2	1 to 0.00467	-5.79361	31120
LDPSIFESLQK	sp|P60122|RUVB1_MOUSE	2	1 to 0.001	-6.08742	25386
LDPSIFESLQK	sp|P60122|RUVB1_MOUSE	2	1 to 0.0001	-5.98514	27251
ALESSIAPIVIFASNR	sp|P60122|RUVB1_MOUSE	3	1 to 0.4667	-1.12984	353183
ALESSIAPIVIFASNR	sp|P60122|RUVB1_MOUSE	3	1 to 0.1	-3.36314	75112
ALESSIAPIVIFASNR	sp|P60122|RUVB1_MOUSE	3	1 to 0.0467	-4.00882	48011
ALESSIAPIVIFASNR	sp|P60122|RUVB1_MOUSE	3	1 to 0.01	-4.48029	34627
ALESSIAPIVIFASNR	sp|P60122|RUVB1_MOUSE	3	1 to 0.00467	-5.3768	18601
ALESSIAPIVIFASNR	sp|P60122|RUVB1_MOUSE	3	1 to 0.001	-5.56616	16313
ALESSIAPIVIFASNR	sp|P60122|RUVB1_MOUSE	3	1 to 0.0001	-4.8632	26555
VMTIPYQPMPASSPVIC[+57]AGGQDR	sp|P60335|PCBP1_MOUSE	3	1 to 0.4667	-1.16587	1331424
VMTIPYQPMPASSPVIC[+57]AGGQDR	sp|P60335|PCBP1_MOUSE	3	1 to 0.1	-3.43796	275646
VMTIPYQPMPASSPVIC[+57]AGGQDR	sp|P60335|PCBP1_MOUSE	3	1 to 0.0467	-4.24209	157864
VMTIPYQPMPASSPVIC[+57]AGGQDR	sp|P60335|PCBP1_MOUSE	3	1 to 0.01	-5.80551	53413
VMTIPYQPMPASSPVIC[+57]AGGQDR	sp|P60335|PCBP1_MOUSE	3	1 to 0.00467	-6.77687	27242
VMTIPYQPMPASSPVIC[+57]AGGQDR	sp|P60335|PCBP1_MOUSE	3	1 to 0.001	-7.10747	21663
VMTIPYQPMPASSPVIC[+57]AGGQDR	sp|P60335|PCBP1_MOUSE	3	1 to 0.0001	-7.44668	17124
IANPVEGSSGR	sp|P60335|PCBP1_MOUSE	2	1 to 0.4667	-1.01807	5818093
IANPVEGSSGR	sp|P60335|PCBP1_MOUSE	2	1 to 0.1	-3.26059	1229459
IANPVEGSSGR	sp|P60335|PCBP1_MOUSE	2	1 to 0.0467	-4.28927	602630
IANPVEGSSGR	sp|P60335|PCBP1_MOUSE	2	1 to 0.01	-6.10337	171377
IANPVEGSSGR	sp|P60335|PCBP1_MOUSE	2	1 to 0.00467	-7.2643	76644
IANPVEGSSGR	sp|P60335|PCBP1_MOUSE	2	1 to 0.001	-8.02727	45165
IANPVEGSSGR	sp|P60335|PCBP1_MOUSE	2	1 to 0.0001	-8.79784	26475
TPFLLVGTQIDLR	sp|P60766|CDC42_MOUSE	2	1 to 0.4667	-0.754706	266529
TPFLLVGTQIDLR	sp|P60766|CDC42_MOUSE	2	1 to 0.1	-3.75285	33359
TPFLLVGTQIDLR	sp|P60766|CDC42_MOUSE	2	1 to 0.0467	-3.66856	35366
TPFLLVGTQIDLR	sp|P60766|CDC42_MOUSE	2	1 to 0.01	-4.34141	22184
TPFLLVGTQIDLR	sp|P60766|CDC42_MOUSE	2	1 to 0.00467	-4.56295	19026
TPFLLVGTQIDLR	sp|P60766|CDC42_MOUSE	2	1 to 0.001	-4.39103	21434
TPFLLVGTQIDLR	sp|P60766|CDC42_MOUSE	2	1 to 0.0001	-4.50084	19863
NVFDEAILAALEPPEPK	sp|P60766|CDC42_MOUSE	3	1 to 0.4667	-1.22479	1738164
NVFDEAILAALEPPEPK	sp|P60766|CDC42_MOUSE	3	1 to 0.1	-3.6674	319736
NVFDEAILAALEPPEPK	sp|P60766|CDC42_MOUSE	3	1 to 0.0467	-4.48531	181375
NVFDEAILAALEPPEPK	sp|P60766|CDC42_MOUSE	3	1 to 0.01	-6.08955	59656
NVFDEAILAALEPPEPK	sp|P60766|CDC42_MOUSE	3	1 to 0.00467	-6.56904	42787
NVFDEAILAALEPPEPK	sp|P60766|CDC42_MOUSE	3	1 to 0.001	-7.61366	20742
NVFDEAILAALEPPEPK	sp|P60766|CDC42_MOUSE	3	1 to 0.0001	-7.2442	26796
ATQALVLAPTR	sp|P60843|IF4A1_MOUSE	2	1 to 0.4667	-1.06645	11314617
ATQALVLAPTR	sp|P60843|IF4A1_MOUSE	2	1 to 0.1	-3.23419	2518158
ATQALVLAPTR	sp|P60843|IF4A1_MOUSE	2	1 to 0.0467	-4.14604	1338408
ATQALVLAPTR	sp|P60843|IF4A1_MOUSE	2	1 to 0.01	-6.0283	363056
ATQALVLAPTR	sp|P60843|IF4A1_MOUSE	2	1 to 0.00467	-7.54118	127219
ATQALVLAPTR	sp|P60843|IF4A1_MOUSE	2	1 to 0.001	-8.03831	90136
ATQALVLAPTR	sp|P60843|IF4A1_MOUSE	2	1 to 0.0001	-8.7507	55011
LQMEAPHIIVGTPGR	sp|P60843|IF4A1_MOUSE	3	1 to 0.4667	-1.1804	10045910
LQMEAPHIIVGTPGR	sp|P60843|IF4A1_MOUSE	3	1 to 0.1	-3.71563	1733050
LQMEAPHIIVGTPGR	sp|P60843|IF4A1_MOUSE	3	1 to 0.0467	-4.50562	1002300
LQMEAPHIIVGTPGR	sp|P60843|IF4A1_MOUSE	3	1 to 0.01	-6.42286	265370
LQMEAPHIIVGTPGR	sp|P60843|IF4A1_MOUSE	3	1 to 0.00467	-7.43623	131461
LQMEAPHIIVGTPGR	sp|P60843|IF4A1_MOUSE	3	1 to 0.001	-8.15932	79639
LQMEAPHIIVGTPGR	sp|P60843|IF4A1_MOUSE	3	1 to 0.0001	-8.74376	53112
GFKDQIYDIFQK	sp|P60843|IF4A1_MOUSE	3	1 to 0.4667	-1.32026	1032096
GFKDQIYDIFQK	sp|P60843|IF4A1_MOUSE	3	1 to 0.1	-3.94122	167777
GFKDQIYDIFQK	sp|P60843|IF4A1_MOUSE	3	1 to 0.0467	-4.25336	135135
GFKDQIYDIFQK	sp|P60843|IF4A1_MOUSE	3	1 to 0.01	-5.66432	50819
GFKDQIYDIFQK	sp|P60843|IF4A1_MOUSE	3	1 to 0.00467	-6.10955	37325
GFKDQIYDIFQK	sp|P60843|IF4A1_MOUSE	3	1 to 0.001	-6.77728	23496
GFKDQIYDIFQK	sp|P60843|IF4A1_MOUSE	3	1 to 0.0001	-6.60768	26427
DFTVSAMHGDMDQK	sp|P60843|IF4A1_MOUSE	3	1 to 0.4667	-0.976992	2198070
DFTVSAMHGDMDQK	sp|P60843|IF4A1_MOUSE	3	1 to 0.1	-3.44931	396094
DFTVSAMHGDMDQK	sp|P60843|IF4A1_MOUSE	3	1 to 0.0467	-4.15345	243127
DFTVSAMHGDMDQK	sp|P60843|IF4A1_MOUSE	3	1 to 0.01	-5.77693	78907
DFTVSAMHGDMDQK	sp|P60843|IF4A1_MOUSE	3	1 to 0.00467	-7.0379	32925
DFTVSAMHGDMDQK	sp|P60843|IF4A1_MOUSE	3	1 to 0.001	-7.23037	28813
DFTVSAMHGDMDQK	sp|P60843|IF4A1_MOUSE	3	1 to 0.0001	-7.48441	24161
TC[+57]DISFSDPDDLLNFK	sp|P61082|UBC12_MOUSE	2	1 to 0.4667	-1.28562	142720
TC[+57]DISFSDPDDLLNFK	sp|P61082|UBC12_MOUSE	2	1 to 0.1	-3.50923	30557
TC[+57]DISFSDPDDLLNFK	sp|P61082|UBC12_MOUSE	2	1 to 0.0467	-3.99627	21802
TC[+57]DISFSDPDDLLNFK	sp|P61082|UBC12_MOUSE	2	1 to 0.01	-4.98113	11016
TC[+57]DISFSDPDDLLNFK	sp|P61082|UBC12_MOUSE	2	1 to 0.00467	-5.09245	10198
TC[+57]DISFSDPDDLLNFK	sp|P61082|UBC12_MOUSE	2	1 to 0.001	-5.89053	5865
TC[+57]DISFSDPDDLLNFK	sp|P61082|UBC12_MOUSE	2	1 to 0.0001	-5.45789	7916
VDLVDENFTELR	sp|P61087|UBE2K_MOUSE	2	1 to 0.4667	-1.12397	667639
VDLVDENFTELR	sp|P61087|UBE2K_MOUSE	2	1 to 0.1	-3.10553	169057
VDLVDENFTELR	sp|P61087|UBE2K_MOUSE	2	1 to 0.0467	-3.9048	97147
VDLVDENFTELR	sp|P61087|UBE2K_MOUSE	2	1 to 0.01	-4.52017	63414
VDLVDENFTELR	sp|P61087|UBE2K_MOUSE	2	1 to 0.00467	-4.30432	73648
VDLVDENFTELR	sp|P61087|UBE2K_MOUSE	2	1 to 0.001	-4.43812	67125
VDLVDENFTELR	sp|P61087|UBE2K_MOUSE	2	1 to 0.0001	-4.32818	72440
LLAEPVPGIK	sp|P61089|UBE2N_MOUSE	2	1 to 0.4667	-1.12186	5804155
LLAEPVPGIK	sp|P61089|UBE2N_MOUSE	2	1 to 0.1	-3.42544	1175691
LLAEPVPGIK	sp|P61089|UBE2N_MOUSE	2	1 to 0.0467	-4.39023	602365
LLAEPVPGIK	sp|P61089|UBE2N_MOUSE	2	1 to 0.01	-6.2611	164692
LLAEPVPGIK	sp|P61089|UBE2N_MOUSE	2	1 to 0.00467	-7.78263	57365
LLAEPVPGIK	sp|P61089|UBE2N_MOUSE	2	1 to 0.001	-8.16694	43950
LLAEPVPGIK	sp|P61089|UBE2N_MOUSE	2	1 to 0.0001	-8.09466	46208
TNEAQAIETAR	sp|P61089|UBE2N_MOUSE	2	1 to 0.4667	-1.10594	2015300
TNEAQAIETAR	sp|P61089|UBE2N_MOUSE	2	1 to 0.1	-3.35863	422875
TNEAQAIETAR	sp|P61089|UBE2N_MOUSE	2	1 to 0.0467	-4.38053	208252
TNEAQAIETAR	sp|P61089|UBE2N_MOUSE	2	1 to 0.01	-6.12611	62104
TNEAQAIETAR	sp|P61089|UBE2N_MOUSE	2	1 to 0.00467	-7.75575	20070
TNEAQAIETAR	sp|P61089|UBE2N_MOUSE	2	1 to 0.001	-8.6191	11032
TNEAQAIETAR	sp|P61089|UBE2N_MOUSE	2	1 to 0.0001	-8.29738	13788
ILLTEPPMNPTK	sp|P61161|ARP2_MOUSE	2	1 to 0.4667	-1.06307	5201406
ILLTEPPMNPTK	sp|P61161|ARP2_MOUSE	2	1 to 0.1	-3.37333	1048729
ILLTEPPMNPTK	sp|P61161|ARP2_MOUSE	2	1 to 0.0467	-4.23835	575793
ILLTEPPMNPTK	sp|P61161|ARP2_MOUSE	2	1 to 0.01	-6.25189	142603
ILLTEPPMNPTK	sp|P61161|ARP2_MOUSE	2	1 to 0.00467	-7.68231	52909
ILLTEPPMNPTK	sp|P61161|ARP2_MOUSE	2	1 to 0.001	-8.65816	26901
ILLTEPPMNPTK	sp|P61161|ARP2_MOUSE	2	1 to 0.0001	-9.43506	15700
GYAFNHSADFETVR	sp|P61161|ARP2_MOUSE	3	1 to 0.4667	-1.14488	1714096
GYAFNHSADFETVR	sp|P61161|ARP2_MOUSE	3	1 to 0.1	-3.56664	319899
GYAFNHSADFETVR	sp|P61161|ARP2_MOUSE	3	1 to 0.0467	-4.16993	210573
GYAFNHSADFETVR	sp|P61161|ARP2_MOUSE	3	1 to 0.01	-5.37816	91136
GYAFNHSADFETVR	sp|P61161|ARP2_MOUSE	3	1 to 0.00467	-5.82407	66905
GYAFNHSADFETVR	sp|P61161|ARP2_MOUSE	3	1 to 0.001	-5.99963	59239
GYAFNHSADFETVR	sp|P61161|ARP2_MOUSE	3	1 to 0.0001	-6.04009	57601
HIVLSGGSTMYPGLPSR	sp|P61161|ARP2_MOUSE	3	1 to 0.4667	-1.32887	3698175
HIVLSGGSTMYPGLPSR	sp|P61161|ARP2_MOUSE	3	1 to 0.1	-4.08438	547642
HIVLSGGSTMYPGLPSR	sp|P61161|ARP2_MOUSE	3	1 to 0.0467	-5.09836	271180
HIVLSGGSTMYPGLPSR	sp|P61161|ARP2_MOUSE	3	1 to 0.01	-6.58783	96579
HIVLSGGSTMYPGLPSR	sp|P61161|ARP2_MOUSE	3	1 to 0.00467	-7.13203	66231
HIVLSGGSTMYPGLPSR	sp|P61161|ARP2_MOUSE	3	1 to 0.001	-7.79538	41819
HIVLSGGSTMYPGLPSR	sp|P61161|ARP2_MOUSE	3	1 to 0.0001	-8.11706	33461
VFVMPNGMLK	sp|P61290|PSME3_MOUSE	2	1 to 0.4667	-1.07488	754795
VFVMPNGMLK	sp|P61290|PSME3_MOUSE	2	1 to 0.1	-3.02942	194740
VFVMPNGMLK	sp|P61290|PSME3_MOUSE	2	1 to 0.0467	-4.14119	90111
VFVMPNGMLK	sp|P61290|PSME3_MOUSE	2	1 to 0.01	-5.32002	39803
VFVMPNGMLK	sp|P61290|PSME3_MOUSE	2	1 to 0.00467	-6.21441	21413
VFVMPNGMLK	sp|P61290|PSME3_MOUSE	2	1 to 0.001	-5.04635	48117
VFVMPNGMLK	sp|P61290|PSME3_MOUSE	2	1 to 0.0001	-7.05528	11955
TVESEAASYLDQISR	sp|P61290|PSME3_MOUSE	3	1 to 0.4667	-0.997986	586639
TVESEAASYLDQISR	sp|P61290|PSME3_MOUSE	3	1 to 0.1	-3.27701	120869
TVESEAASYLDQISR	sp|P61290|PSME3_MOUSE	3	1 to 0.0467	-4.16094	65498
TVESEAASYLDQISR	sp|P61290|PSME3_MOUSE	3	1 to 0.01	-5.44849	26831
TVESEAASYLDQISR	sp|P61290|PSME3_MOUSE	3	1 to 0.00467	-6.42772	13610
TVESEAASYLDQISR	sp|P61290|PSME3_MOUSE	3	1 to 0.001	-6.03267	17897
TVESEAASYLDQISR	sp|P61290|PSME3_MOUSE	3	1 to 0.0001	-6.30154	14854
IDILDSALLRPGR	sp|P62196|PRS8_MOUSE	3	1 to 0.4667	-1.26246	1512863
IDILDSALLRPGR	sp|P62196|PRS8_MOUSE	3	1 to 0.1	-3.49977	320852
IDILDSALLRPGR	sp|P62196|PRS8_MOUSE	3	1 to 0.0467	-4.18341	199759
IDILDSALLRPGR	sp|P62196|PRS8_MOUSE	3	1 to 0.01	-5.80179	65062
IDILDSALLRPGR	sp|P62196|PRS8_MOUSE	3	1 to 0.00467	-7.14926	25568
IDILDSALLRPGR	sp|P62196|PRS8_MOUSE	3	1 to 0.001	-7.10104	26437
IDILDSALLRPGR	sp|P62196|PRS8_MOUSE	3	1 to 0.0001	-7.42793	21077
TLGEC[+57]GFTSQTARPQAPATVGLAFR	sp|P62869|ELOB_MOUSE	3	1 to 0.4667	-1.36122	485019
TLGEC[+57]GFTSQTARPQAPATVGLAFR	sp|P62869|ELOB_MOUSE	3	1 to 0.1	-3.58394	103909
TLGEC[+57]GFTSQTARPQAPATVGLAFR	sp|P62869|ELOB_MOUSE	3	1 to 0.0467	-4.54041	53546
TLGEC[+57]GFTSQTARPQAPATVGLAFR	sp|P62869|ELOB_MOUSE	3	1 to 0.01	-6.01423	19278
TLGEC[+57]GFTSQTARPQAPATVGLAFR	sp|P62869|ELOB_MOUSE	3	1 to 0.00467	-7.39891	7383
TLGEC[+57]GFTSQTARPQAPATVGLAFR	sp|P62869|ELOB_MOUSE	3	1 to 0.001	-8.53037	3370
TLGEC[+57]GFTSQTARPQAPATVGLAFR	sp|P62869|ELOB_MOUSE	3	1 to 0.0001	-8.47452	3503
ADDTFEALR	sp|P62869|ELOB_MOUSE	2	1 to 0.4667	-0.989016	1719500
ADDTFEALR	sp|P62869|ELOB_MOUSE	2	1 to 0.1	-3.02332	419774
ADDTFEALR	sp|P62869|ELOB_MOUSE	2	1 to 0.0467	-4.09864	199210
ADDTFEALR	sp|P62869|ELOB_MOUSE	2	1 to 0.01	-6.05838	51212
ADDTFEALR	sp|P62869|ELOB_MOUSE	2	1 to 0.00467	-6.31405	42895
ADDTFEALR	sp|P62869|ELOB_MOUSE	2	1 to 0.001	-6.9228	28129
ADDTFEALR	sp|P62869|ELOB_MOUSE	2	1 to 0.0001	-7.12279	24488
AELNEFLTR	sp|P62908|RS3_MOUSE	2	1 to 0.4667	-1.0472	12023912
AELNEFLTR	sp|P62908|RS3_MOUSE	2	1 to 0.1	-3.34808	2440123
AELNEFLTR	sp|P62908|RS3_MOUSE	2	1 to 0.0467	-4.44956	1137192
AELNEFLTR	sp|P62908|RS3_MOUSE	2	1 to 0.01	-6.24471	327672
AELNEFLTR	sp|P62908|RS3_MOUSE	2	1 to 0.00467	-7.55458	132169
AELNEFLTR	sp|P62908|RS3_MOUSE	2	1 to 0.001	-8.30756	78426
AELNEFLTR	sp|P62908|RS3_MOUSE	2	1 to 0.0001	-8.59821	64116
TQNVLGEK	sp|P62908|RS3_MOUSE	2	1 to 0.4667	-1.61867	4913419
TQNVLGEK	sp|P62908|RS3_MOUSE	2	1 to 0.1	-3.94918	976854
TQNVLGEK	sp|P62908|RS3_MOUSE	2	1 to 0.0467	-4.85822	520212
TQNVLGEK	sp|P62908|RS3_MOUSE	2	1 to 0.01	-6.87903	128191
TQNVLGEK	sp|P62908|RS3_MOUSE	2	1 to 0.00467	-8.01227	58441
TQNVLGEK	sp|P62908|RS3_MOUSE	2	1 to 0.001	-7.92291	62175
TQNVLGEK	sp|P62908|RS3_MOUSE	2	1 to 0.0001	-8.20468	51144
ELTAVVQK	sp|P62908|RS3_MOUSE	2	1 to 0.4667	-0.990076	5483048
ELTAVVQK	sp|P62908|RS3_MOUSE	2	1 to 0.1	-3.26897	1129816
ELTAVVQK	sp|P62908|RS3_MOUSE	2	1 to 0.0467	-4.23555	578147
ELTAVVQK	sp|P62908|RS3_MOUSE	2	1 to 0.01	-5.98462	171994
ELTAVVQK	sp|P62908|RS3_MOUSE	2	1 to 0.00467	-7.01614	84139
ELTAVVQK	sp|P62908|RS3_MOUSE	2	1 to 0.001	-7.56766	57408
ELTAVVQK	sp|P62908|RS3_MOUSE	2	1 to 0.0001	-7.80709	48629
GC[+57]EVVVSGK	sp|P62908|RS3_MOUSE	2	1 to 0.4667	-1.23866	3902078
GC[+57]EVVVSGK	sp|P62908|RS3_MOUSE	2	1 to 0.1	-3.47766	826588
GC[+57]EVVVSGK	sp|P62908|RS3_MOUSE	2	1 to 0.0467	-4.47796	413209
GC[+57]EVVVSGK	sp|P62908|RS3_MOUSE	2	1 to 0.01	-6.22427	123162
GC[+57]EVVVSGK	sp|P62908|RS3_MOUSE	2	1 to 0.00467	-6.96476	73717
GC[+57]EVVVSGK	sp|P62908|RS3_MOUSE	2	1 to 0.001	-6.90672	76743
GC[+57]EVVVSGK	sp|P62908|RS3_MOUSE	2	1 to 0.0001	-7.29911	58468
EC[+57]PSDEC[+57]GAGVFMGSHFDR	sp|P62983|RS27A_MOUSE	3	1 to 0.4667	-1.51675	2473176
EC[+57]PSDEC[+57]GAGVFMGSHFDR	sp|P62983|RS27A_MOUSE	3	1 to 0.1	-4.4255	329333
EC[+57]PSDEC[+57]GAGVFMGSHFDR	sp|P62983|RS27A_MOUSE	3	1 to 0.0467	-4.67509	277013
EC[+57]PSDEC[+57]GAGVFMGSHFDR	sp|P62983|RS27A_MOUSE	3	1 to 0.01	-6.65517	70216
EC[+57]PSDEC[+57]GAGVFMGSHFDR	sp|P62983|RS27A_MOUSE	3	1 to 0.00467	-7.84039	30878
EC[+57]PSDEC[+57]GAGVFMGSHFDR	sp|P62983|RS27A_MOUSE	3	1 to 0.001	-8.16188	24710
EC[+57]PSDEC[+57]GAGVFMGSHFDR	sp|P62983|RS27A_MOUSE	3	1 to 0.0001	-8.83098	15540
RFDDAVVQSDMK	sp|P63017|HSP7C_MOUSE	3	1 to 0.4667	-1.0904	9158974
RFDDAVVQSDMK	sp|P63017|HSP7C_MOUSE	3	1 to 0.1	-3.68961	1511502
RFDDAVVQSDMK	sp|P63017|HSP7C_MOUSE	3	1 to 0.0467	-4.41036	917148
RFDDAVVQSDMK	sp|P63017|HSP7C_MOUSE	3	1 to 0.01	-6.49792	215786
RFDDAVVQSDMK	sp|P63017|HSP7C_MOUSE	3	1 to 0.00467	-7.82228	86169
RFDDAVVQSDMK	sp|P63017|HSP7C_MOUSE	3	1 to 0.001	-8.33227	60510
RFDDAVVQSDMK	sp|P63017|HSP7C_MOUSE	3	1 to 0.0001	-8.42882	56593
EIAEAYLGK	sp|P63017|HSP7C_MOUSE	2	1 to 0.4667	-0.973371	12114730
EIAEAYLGK	sp|P63017|HSP7C_MOUSE	2	1 to 0.1	-3.38887	2270792
EIAEAYLGK	sp|P63017|HSP7C_MOUSE	2	1 to 0.0467	-4.3327	1180474
EIAEAYLGK	sp|P63017|HSP7C_MOUSE	2	1 to 0.01	-6.21427	320366
EIAEAYLGK	sp|P63017|HSP7C_MOUSE	2	1 to 0.00467	-7.90782	99046
EIAEAYLGK	sp|P63017|HSP7C_MOUSE	2	1 to 0.001	-8.11444	85830
EIAEAYLGK	sp|P63017|HSP7C_MOUSE	2	1 to 0.0001	-9.69401	28717
TVTNAVVTVPAYFNDSQR	sp|P63017|HSP7C_MOUSE	3	1 to 0.4667	-0.994258	5798877
TVTNAVVTVPAYFNDSQR	sp|P63017|HSP7C_MOUSE	3	1 to 0.1	-3.0911	1355596
TVTNAVVTVPAYFNDSQR	sp|P63017|HSP7C_MOUSE	3	1 to 0.0467	-4.23372	613999
TVTNAVVTVPAYFNDSQR	sp|P63017|HSP7C_MOUSE	3	1 to 0.01	-6.03035	176738
TVTNAVVTVPAYFNDSQR	sp|P63017|HSP7C_MOUSE	3	1 to 0.00467	-7.51984	62943
TVTNAVVTVPAYFNDSQR	sp|P63017|HSP7C_MOUSE	3	1 to 0.001	-8.18697	39639
TVTNAVVTVPAYFNDSQR	sp|P63017|HSP7C_MOUSE	3	1 to 0.0001	-9.26761	18742
GTLDPVEK	sp|P63017|HSP7C_MOUSE	2	1 to 0.4667	-0.975834	17117778
GTLDPVEK	sp|P63017|HSP7C_MOUSE	2	1 to 0.1	-3.08095	3978739
GTLDPVEK	sp|P63017|HSP7C_MOUSE	2	1 to 0.0467	-4.03547	2053073
GTLDPVEK	sp|P63017|HSP7C_MOUSE	2	1 to 0.01	-6.11068	487197
GTLDPVEK	sp|P63017|HSP7C_MOUSE	2	1 to 0.00467	-6.87942	285951
GTLDPVEK	sp|P63017|HSP7C_MOUSE	2	1 to 0.001	-7.97274	134020
GTLDPVEK	sp|P63017|HSP7C_MOUSE	2	1 to 0.0001	-8.49686	93195
SQIHDIVLVGGSTR	sp|P63017|HSP7C_MOUSE	3	1 to 0.4667	-0.984987	21515416
SQIHDIVLVGGSTR	sp|P63017|HSP7C_MOUSE	3	1 to 0.1	-3.47546	3828629
SQIHDIVLVGGSTR	sp|P63017|HSP7C_MOUSE	3	1 to 0.0467	-4.45917	1936047
SQIHDIVLVGGSTR	sp|P63017|HSP7C_MOUSE	3	1 to 0.01	-6.18092	586973
SQIHDIVLVGGSTR	sp|P63017|HSP7C_MOUSE	3	1 to 0.00467	-7.49104	236718
SQIHDIVLVGGSTR	sp|P63017|HSP7C_MOUSE	3	1 to 0.001	-8.30797	134373
SQIHDIVLVGGSTR	sp|P63017|HSP7C_MOUSE	3	1 to 0.0001	-8.59832	109877
DLISHDELFSDIYK	sp|P63028|TCTP_MOUSE	3	1 to 0.4667	-0.983326	3080823
DLISHDELFSDIYK	sp|P63028|TCTP_MOUSE	3	1 to 0.1	-3.43589	562821
DLISHDELFSDIYK	sp|P63028|TCTP_MOUSE	3	1 to 0.0467	-4.36326	295940
DLISHDELFSDIYK	sp|P63028|TCTP_MOUSE	3	1 to 0.01	-6.22827	81242
DLISHDELFSDIYK	sp|P63028|TCTP_MOUSE	3	1 to 0.00467	-7.58611	31698
DLISHDELFSDIYK	sp|P63028|TCTP_MOUSE	3	1 to 0.001	-8.23072	20276
DLISHDELFSDIYK	sp|P63028|TCTP_MOUSE	3	1 to 0.0001	-10.5162	4159
GKLEEQKPER	sp|P63028|TCTP_MOUSE	3	1 to 0.4667	-1.21763	1669661
GKLEEQKPER	sp|P63028|TCTP_MOUSE	3	1 to 0.1	-3.60746	318581
GKLEEQKPER	sp|P63028|TCTP_MOUSE	3	1 to 0.0467	-4.20777	210139
GKLEEQKPER	sp|P63028|TCTP_MOUSE	3	1 to 0.01	-5.8118	69127
GKLEEQKPER	sp|P63028|TCTP_MOUSE	3	1 to 0.00467	-6.13465	55266
GKLEEQKPER	sp|P63028|TCTP_MOUSE	3	1 to 0.001	-5.97255	61838
GKLEEQKPER	sp|P63028|TCTP_MOUSE	3	1 to 0.0001	-6.31982	48609
LEEQKPER	sp|P63028|TCTP_MOUSE	2	1 to 0.4667	-1.38325	528703
LEEQKPER	sp|P63028|TCTP_MOUSE	2	1 to 0.1	-3.79175	99582
LEEQKPER	sp|P63028|TCTP_MOUSE	2	1 to 0.0467	-4.67382	54032
LEEQKPER	sp|P63028|TCTP_MOUSE	2	1 to 0.01	-6.17784	19050
LEEQKPER	sp|P63028|TCTP_MOUSE	2	1 to 0.00467	-6.67062	13538
LEEQKPER	sp|P63028|TCTP_MOUSE	2	1 to 0.001	-6.7669	12664
LEEQKPER	sp|P63028|TCTP_MOUSE	2	1 to 0.0001	-6.97934	10930
DGLEMEK	sp|P63028|TCTP_MOUSE	2	1 to 0.4667	-1.14892	1599424
DGLEMEK	sp|P63028|TCTP_MOUSE	2	1 to 0.1	-3.49094	315462
DGLEMEK	sp|P63028|TCTP_MOUSE	2	1 to 0.0467	-4.07843	209939
DGLEMEK	sp|P63028|TCTP_MOUSE	2	1 to 0.01	-4.89085	119545
DGLEMEK	sp|P63028|TCTP_MOUSE	2	1 to 0.00467	-5.33695	87749
DGLEMEK	sp|P63028|TCTP_MOUSE	2	1 to 0.001	-5.70427	68025
DGLEMEK	sp|P63028|TCTP_MOUSE	2	1 to 0.0001	-5.20841	95926
DAVTHIGR	sp|P63073|IF4E_MOUSE	2	1 to 0.4667	-1.0534	1052452
DAVTHIGR	sp|P63073|IF4E_MOUSE	2	1 to 0.1	-3.21647	234992
DAVTHIGR	sp|P63073|IF4E_MOUSE	2	1 to 0.0467	-4.11631	125943
DAVTHIGR	sp|P63073|IF4E_MOUSE	2	1 to 0.01	-5.57324	45877
DAVTHIGR	sp|P63073|IF4E_MOUSE	2	1 to 0.00467	-5.96386	34995
DAVTHIGR	sp|P63073|IF4E_MOUSE	2	1 to 0.001	-5.37252	52725
DAVTHIGR	sp|P63073|IF4E_MOUSE	2	1 to 0.0001	-5.4994	48286
NYLLSLPHK	sp|P63085|MK01_MOUSE	2	1 to 0.4667	-1.17658	944566
NYLLSLPHK	sp|P63085|MK01_MOUSE	2	1 to 0.1	-3.51442	186841
NYLLSLPHK	sp|P63085|MK01_MOUSE	2	1 to 0.0467	-4.07053	127077
NYLLSLPHK	sp|P63085|MK01_MOUSE	2	1 to 0.01	-5.0911	62639
NYLLSLPHK	sp|P63085|MK01_MOUSE	2	1 to 0.00467	-5.11445	61633
NYLLSLPHK	sp|P63085|MK01_MOUSE	2	1 to 0.001	-5.1959	58250
NYLLSLPHK	sp|P63085|MK01_MOUSE	2	1 to 0.0001	-5.30168	54132
YDDMAAC[+57]MK	sp|P63101|1433Z_MOUSE	2	1 to 0.4667	-1.18643	5856450
YDDMAAC[+57]MK	sp|P63101|1433Z_MOUSE	2	1 to 0.1	-3.642	1067663
YDDMAAC[+57]MK	sp|P63101|1433Z_MOUSE	2	1 to 0.0467	-4.59804	550347
YDDMAAC[+57]MK	sp|P63101|1433Z_MOUSE	2	1 to 0.01	-6.49964	147298
YDDMAAC[+57]MK	sp|P63101|1433Z_MOUSE	2	1 to 0.00467	-8.00177	52001
YDDMAAC[+57]MK	sp|P63101|1433Z_MOUSE	2	1 to 0.001	-9.42195	19431
YDDMAAC[+57]MK	sp|P63101|1433Z_MOUSE	2	1 to 0.0001	-9.64557	16641
YLAEVAAGDDKK	sp|P63101|1433Z_MOUSE	3	1 to 0.4667	-1.03963	2695686
YLAEVAAGDDKK	sp|P63101|1433Z_MOUSE	3	1 to 0.1	-3.27371	572984
YLAEVAAGDDKK	sp|P63101|1433Z_MOUSE	3	1 to 0.0467	-4.22251	296842
YLAEVAAGDDKK	sp|P63101|1433Z_MOUSE	3	1 to 0.01	-6.04313	84036
YLAEVAAGDDKK	sp|P63101|1433Z_MOUSE	3	1 to 0.00467	-7.0879	40734
YLAEVAAGDDKK	sp|P63101|1433Z_MOUSE	3	1 to 0.001	-7.52322	30124
YLAEVAAGDDKK	sp|P63101|1433Z_MOUSE	3	1 to 0.0001	-7.78961	25045
GIVDQSQQAYQEAFEISK	sp|P63101|1433Z_MOUSE	3	1 to 0.4667	-0.971167	835263
GIVDQSQQAYQEAFEISK	sp|P63101|1433Z_MOUSE	3	1 to 0.1	-3.09064	192220
GIVDQSQQAYQEAFEISK	sp|P63101|1433Z_MOUSE	3	1 to 0.0467	-4.22662	87465
GIVDQSQQAYQEAFEISK	sp|P63101|1433Z_MOUSE	3	1 to 0.01	-5.31482	41139
GIVDQSQQAYQEAFEISK	sp|P63101|1433Z_MOUSE	3	1 to 0.00467	-5.76738	30062
GIVDQSQQAYQEAFEISK	sp|P63101|1433Z_MOUSE	3	1 to 0.001	-5.73638	30715
GIVDQSQQAYQEAFEISK	sp|P63101|1433Z_MOUSE	3	1 to 0.0001	-5.95288	26435
TAFDEAIAELDTLSEESYK	sp|P63101|1433Z_MOUSE	3	1 to 0.4667	-1.41519	727562
TAFDEAIAELDTLSEESYK	sp|P63101|1433Z_MOUSE	3	1 to 0.1	-4.14262	109858
TAFDEAIAELDTLSEESYK	sp|P63101|1433Z_MOUSE	3	1 to 0.0467	-4.72789	73223
TAFDEAIAELDTLSEESYK	sp|P63101|1433Z_MOUSE	3	1 to 0.01	-6.36348	23566
TAFDEAIAELDTLSEESYK	sp|P63101|1433Z_MOUSE	3	1 to 0.00467	-6.8006	17406
TAFDEAIAELDTLSEESYK	sp|P63101|1433Z_MOUSE	3	1 to 0.001	-7.89125	8173
TAFDEAIAELDTLSEESYK	sp|P63101|1433Z_MOUSE	3	1 to 0.0001	-7.54499	10390
GQVC[+57]LPVISAENWKPATK	sp|P68037|UB2L3_MOUSE	3	1 to 0.4667	-1.0824	1340671
GQVC[+57]LPVISAENWKPATK	sp|P68037|UB2L3_MOUSE	3	1 to 0.1	-3.45761	258412
GQVC[+57]LPVISAENWKPATK	sp|P68037|UB2L3_MOUSE	3	1 to 0.0467	-4.54927	121252
GQVC[+57]LPVISAENWKPATK	sp|P68037|UB2L3_MOUSE	3	1 to 0.01	-6.27555	36646
GQVC[+57]LPVISAENWKPATK	sp|P68037|UB2L3_MOUSE	3	1 to 0.00467	-6.69782	27347
GQVC[+57]LPVISAENWKPATK	sp|P68037|UB2L3_MOUSE	3	1 to 0.001	-7.17769	19609
GQVC[+57]LPVISAENWKPATK	sp|P68037|UB2L3_MOUSE	3	1 to 0.0001	-7.20098	19295
ADLAEEYSK	sp|P68037|UB2L3_MOUSE	2	1 to 0.4667	-1.0606	1451653
ADLAEEYSK	sp|P68037|UB2L3_MOUSE	2	1 to 0.1	-3.18424	333107
ADLAEEYSK	sp|P68037|UB2L3_MOUSE	2	1 to 0.0467	-3.65391	240546
ADLAEEYSK	sp|P68037|UB2L3_MOUSE	2	1 to 0.01	-4.95249	97788
ADLAEEYSK	sp|P68037|UB2L3_MOUSE	2	1 to 0.00467	-5.70426	58074
ADLAEEYSK	sp|P68037|UB2L3_MOUSE	2	1 to 0.001	-5.63372	60984
ADLAEEYSK	sp|P68037|UB2L3_MOUSE	2	1 to 0.0001	-5.56613	63909
AVFVDLEPTVIDEIR	sp|P68368|TBA4A_MOUSE	3	1 to 0.4667	-1.19692	128825
AVFVDLEPTVIDEIR	sp|P68368|TBA4A_MOUSE	3	1 to 0.1	-3.88997	19921
AVFVDLEPTVIDEIR	sp|P68368|TBA4A_MOUSE	3	1 to 0.0467	-4.0659	17634
AVFVDLEPTVIDEIR	sp|P68368|TBA4A_MOUSE	3	1 to 0.01	-4.87922	10035
AVFVDLEPTVIDEIR	sp|P68368|TBA4A_MOUSE	3	1 to 0.00467	-5.33277	7328
AVFVDLEPTVIDEIR	sp|P68368|TBA4A_MOUSE	3	1 to 0.001	-4.93656	9644
AVFVDLEPTVIDEIR	sp|P68368|TBA4A_MOUSE	3	1 to 0.0001	-4.95857	9498
EIIDPVLDR	sp|P68368|TBA4A_MOUSE	2	1 to 0.4667	-1.12103	4926806
EIIDPVLDR	sp|P68368|TBA4A_MOUSE	2	1 to 0.1	-3.33663	1060733
EIIDPVLDR	sp|P68368|TBA4A_MOUSE	2	1 to 0.0467	-4.23428	569358
EIIDPVLDR	sp|P68368|TBA4A_MOUSE	2	1 to 0.01	-5.94594	173830
EIIDPVLDR	sp|P68368|TBA4A_MOUSE	2	1 to 0.00467	-6.96124	85998
EIIDPVLDR	sp|P68368|TBA4A_MOUSE	2	1 to 0.001	-7.33577	66335
EIIDPVLDR	sp|P68368|TBA4A_MOUSE	2	1 to 0.0001	-7.54721	57292
AAVENLPTFLVELSR	sp|P70168|IMB1_MOUSE	3	1 to 0.4667	-1.14433	246892
AAVENLPTFLVELSR	sp|P70168|IMB1_MOUSE	3	1 to 0.1	-3.10926	63242
AAVENLPTFLVELSR	sp|P70168|IMB1_MOUSE	3	1 to 0.0467	-3.85397	37742
AAVENLPTFLVELSR	sp|P70168|IMB1_MOUSE	3	1 to 0.01	-4.39496	25940
AAVENLPTFLVELSR	sp|P70168|IMB1_MOUSE	3	1 to 0.00467	-3.92801	35854
AAVENLPTFLVELSR	sp|P70168|IMB1_MOUSE	3	1 to 0.001	-4.49657	24176
AAVENLPTFLVELSR	sp|P70168|IMB1_MOUSE	3	1 to 0.0001	-3.83461	38252
SDFDMVDYLNELR	sp|P70168|IMB1_MOUSE	2	1 to 0.4667	-1.01169	155617
SDFDMVDYLNELR	sp|P70168|IMB1_MOUSE	2	1 to 0.1	-3.3808	30122
SDFDMVDYLNELR	sp|P70168|IMB1_MOUSE	2	1 to 0.0467	-3.28528	32184
SDFDMVDYLNELR	sp|P70168|IMB1_MOUSE	2	1 to 0.01	-2.83849	43867
SDFDMVDYLNELR	sp|P70168|IMB1_MOUSE	2	1 to 0.00467	-2.325	62620
SDFDMVDYLNELR	sp|P70168|IMB1_MOUSE	2	1 to 0.001	-2.92196	41401
SDFDMVDYLNELR	sp|P70168|IMB1_MOUSE	2	1 to 0.0001	-2.82256	44354
SGTDVDAANLR	sp|P70677|CASP3_MOUSE	2	1 to 0.4667	-1.02773	2264856
SGTDVDAANLR	sp|P70677|CASP3_MOUSE	2	1 to 0.1	-2.79501	665326
SGTDVDAANLR	sp|P70677|CASP3_MOUSE	2	1 to 0.0467	-3.45799	420202
SGTDVDAANLR	sp|P70677|CASP3_MOUSE	2	1 to 0.01	-4.72033	175168
SGTDVDAANLR	sp|P70677|CASP3_MOUSE	2	1 to 0.00467	-4.87495	157366
SGTDVDAANLR	sp|P70677|CASP3_MOUSE	2	1 to 0.001	-4.83783	161468
SGTDVDAANLR	sp|P70677|CASP3_MOUSE	2	1 to 0.0001	-4.63175	186261
EDILELMDSVSK	sp|P70677|CASP3_MOUSE	2	1 to 0.4667	-1.14087	446975
EDILELMDSVSK	sp|P70677|CASP3_MOUSE	2	1 to 0.1	-3.46952	88979
EDILELMDSVSK	sp|P70677|CASP3_MOUSE	2	1 to 0.0467	-3.96743	63009
EDILELMDSVSK	sp|P70677|CASP3_MOUSE	2	1 to 0.01	-5.24487	25993
EDILELMDSVSK	sp|P70677|CASP3_MOUSE	2	1 to 0.00467	-5.95969	15837
EDILELMDSVSK	sp|P70677|CASP3_MOUSE	2	1 to 0.001	-6.395	11712
EDILELMDSVSK	sp|P70677|CASP3_MOUSE	2	1 to 0.0001	-6.42613	11462
LFIIQAC[+57]R	sp|P70677|CASP3_MOUSE	2	1 to 0.4667	-1.12517	1988216
LFIIQAC[+57]R	sp|P70677|CASP3_MOUSE	2	1 to 0.1	-3.39413	412516
LFIIQAC[+57]R	sp|P70677|CASP3_MOUSE	2	1 to 0.0467	-4.344	213551
LFIIQAC[+57]R	sp|P70677|CASP3_MOUSE	2	1 to 0.01	-5.69065	83969
LFIIQAC[+57]R	sp|P70677|CASP3_MOUSE	2	1 to 0.00467	-6.77173	39690
LFIIQAC[+57]R	sp|P70677|CASP3_MOUSE	2	1 to 0.001	-6.45506	49432
LFIIQAC[+57]R	sp|P70677|CASP3_MOUSE	2	1 to 0.0001	-6.94563	35183
EALLSSAVDHGSDEAR	sp|P80314|TCPB_MOUSE	3	1 to 0.4667	-0.992316	3826062
EALLSSAVDHGSDEAR	sp|P80314|TCPB_MOUSE	3	1 to 0.1	-3.30063	772468
EALLSSAVDHGSDEAR	sp|P80314|TCPB_MOUSE	3	1 to 0.0467	-4.22049	408296
EALLSSAVDHGSDEAR	sp|P80314|TCPB_MOUSE	3	1 to 0.01	-5.93642	124288
EALLSSAVDHGSDEAR	sp|P80314|TCPB_MOUSE	3	1 to 0.00467	-6.72097	72153
EALLSSAVDHGSDEAR	sp|P80314|TCPB_MOUSE	3	1 to 0.001	-7.73078	35832
EALLSSAVDHGSDEAR	sp|P80314|TCPB_MOUSE	3	1 to 0.0001	-7.82951	33462
LAVEAVLR	sp|P80314|TCPB_MOUSE	2	1 to 0.4667	-1.27422	1989425
LAVEAVLR	sp|P80314|TCPB_MOUSE	2	1 to 0.1	-3.85839	331752
LAVEAVLR	sp|P80314|TCPB_MOUSE	2	1 to 0.0467	-4.43118	223042
LAVEAVLR	sp|P80314|TCPB_MOUSE	2	1 to 0.01	-6.03977	73140
LAVEAVLR	sp|P80314|TCPB_MOUSE	2	1 to 0.00467	-7.72076	22810
LAVEAVLR	sp|P80314|TCPB_MOUSE	2	1 to 0.001	-7.74977	22356
LAVEAVLR	sp|P80314|TCPB_MOUSE	2	1 to 0.0001	-7.56424	25424
HGINC[+57]FINR	sp|P80314|TCPB_MOUSE	2	1 to 0.4667	-1.16112	646287
HGINC[+57]FINR	sp|P80314|TCPB_MOUSE	2	1 to 0.1	-4.38091	69370
HGINC[+57]FINR	sp|P80314|TCPB_MOUSE	2	1 to 0.0467	-4.60987	59190
HGINC[+57]FINR	sp|P80314|TCPB_MOUSE	2	1 to 0.01	-4.4521	66030
HGINC[+57]FINR	sp|P80314|TCPB_MOUSE	2	1 to 0.00467	-4.9229	47645
HGINC[+57]FINR	sp|P80314|TCPB_MOUSE	2	1 to 0.001	-4.4561	65847
HGINC[+57]FINR	sp|P80314|TCPB_MOUSE	2	1 to 0.0001	-4.53729	62244
SLHDALC[+57]VLAQTVK	sp|P80314|TCPB_MOUSE	3	1 to 0.4667	-1.29782	1093649
SLHDALC[+57]VLAQTVK	sp|P80314|TCPB_MOUSE	3	1 to 0.1	-3.68378	209234
SLHDALC[+57]VLAQTVK	sp|P80314|TCPB_MOUSE	3	1 to 0.0467	-4.42791	124918
SLHDALC[+57]VLAQTVK	sp|P80314|TCPB_MOUSE	3	1 to 0.01	-5.56024	56985
SLHDALC[+57]VLAQTVK	sp|P80314|TCPB_MOUSE	3	1 to 0.00467	-6.3652	32617
SLHDALC[+57]VLAQTVK	sp|P80314|TCPB_MOUSE	3	1 to 0.001	-6.53318	29032
SLHDALC[+57]VLAQTVK	sp|P80314|TCPB_MOUSE	3	1 to 0.0001	-6.81188	23932
EAVAMESFAK	sp|P80314|TCPB_MOUSE	2	1 to 0.4667	-1.1374	2293943
EAVAMESFAK	sp|P80314|TCPB_MOUSE	2	1 to 0.1	-3.53283	436000
EAVAMESFAK	sp|P80314|TCPB_MOUSE	2	1 to 0.0467	-4.44002	232485
EAVAMESFAK	sp|P80314|TCPB_MOUSE	2	1 to 0.01	-5.85658	87090
EAVAMESFAK	sp|P80314|TCPB_MOUSE	2	1 to 0.00467	-7.28755	32300
EAVAMESFAK	sp|P80314|TCPB_MOUSE	2	1 to 0.001	-6.84766	43815
EAVAMESFAK	sp|P80314|TCPB_MOUSE	2	1 to 0.0001	-7.23872	33412
EVFAEAVR	sp|P84096|RHOG_MOUSE	2	1 to 0.4667	-1.00407	1501909
EVFAEAVR	sp|P84096|RHOG_MOUSE	2	1 to 0.1	-3.07355	357823
EVFAEAVR	sp|P84096|RHOG_MOUSE	2	1 to 0.0467	-3.68489	234227
EVFAEAVR	sp|P84096|RHOG_MOUSE	2	1 to 0.01	-4.39161	143514
EVFAEAVR	sp|P84096|RHOG_MOUSE	2	1 to 0.00467	-4.24931	158391
EVFAEAVR	sp|P84096|RHOG_MOUSE	2	1 to 0.001	-4.36748	145934
EVFAEAVR	sp|P84096|RHOG_MOUSE	2	1 to 0.0001	-4.62078	122435
TENLLGSYFPK	sp|P97371|PSME1_MOUSE	2	1 to 0.4667	-1.14563	2808801
TENLLGSYFPK	sp|P97371|PSME1_MOUSE	2	1 to 0.1	-3.48295	555799
TENLLGSYFPK	sp|P97371|PSME1_MOUSE	2	1 to 0.0467	-4.36319	301951
TENLLGSYFPK	sp|P97371|PSME1_MOUSE	2	1 to 0.01	-5.92585	102219
TENLLGSYFPK	sp|P97371|PSME1_MOUSE	2	1 to 0.00467	-6.98151	49175
TENLLGSYFPK	sp|P97371|PSME1_MOUSE	2	1 to 0.001	-7.6869	30158
TENLLGSYFPK	sp|P97371|PSME1_MOUSE	2	1 to 0.0001	-7.51888	33883
DEAAYGALR	sp|P97372|PSME2_MOUSE	2	1 to 0.4667	-1.10133	3569830
DEAAYGALR	sp|P97372|PSME2_MOUSE	2	1 to 0.1	-3.29369	781054
DEAAYGALR	sp|P97372|PSME2_MOUSE	2	1 to 0.0467	-4.19064	419443
DEAAYGALR	sp|P97372|PSME2_MOUSE	2	1 to 0.01	-5.50458	168708
DEAAYGALR	sp|P97372|PSME2_MOUSE	2	1 to 0.00467	-6.58391	79841
DEAAYGALR	sp|P97372|PSME2_MOUSE	2	1 to 0.001	-6.33212	95065
DEAAYGALR	sp|P97372|PSME2_MOUSE	2	1 to 0.0001	-6.56463	80915
GFGTDEQAIIDC[+57]LGSR	sp|P97384|ANX11_MOUSE	2	1 to 0.4667	-1.11805	256463
GFGTDEQAIIDC[+57]LGSR	sp|P97384|ANX11_MOUSE	2	1 to 0.1	-3.24115	58872
GFGTDEQAIIDC[+57]LGSR	sp|P97384|ANX11_MOUSE	2	1 to 0.0467	-3.72115	42210
GFGTDEQAIIDC[+57]LGSR	sp|P97384|ANX11_MOUSE	2	1 to 0.01	-4.92665	18303
GFGTDEQAIIDC[+57]LGSR	sp|P97384|ANX11_MOUSE	2	1 to 0.00467	-5.12536	15948
GFGTDEQAIIDC[+57]LGSR	sp|P97384|ANX11_MOUSE	2	1 to 0.001	-4.99675	17435
GFGTDEQAIIDC[+57]LGSR	sp|P97384|ANX11_MOUSE	2	1 to 0.0001	-5.313	14003
SELDLLDIR	sp|P97384|ANX11_MOUSE	2	1 to 0.4667	-1.23207	586141
SELDLLDIR	sp|P97384|ANX11_MOUSE	2	1 to 0.1	-3.44426	126493
SELDLLDIR	sp|P97384|ANX11_MOUSE	2	1 to 0.0467	-4.24444	72642
SELDLLDIR	sp|P97384|ANX11_MOUSE	2	1 to 0.01	-5.40112	32583
SELDLLDIR	sp|P97384|ANX11_MOUSE	2	1 to 0.00467	-5.99736	21553
SELDLLDIR	sp|P97384|ANX11_MOUSE	2	1 to 0.001	-6.21398	18548
SELDLLDIR	sp|P97384|ANX11_MOUSE	2	1 to 0.0001	-6.17758	19022
ISVYYNEATGGK	sp|P99024|TBB5_MOUSE	2	1 to 0.4667	-1.07714	11195633
ISVYYNEATGGK	sp|P99024|TBB5_MOUSE	2	1 to 0.1	-3.44136	2174437
ISVYYNEATGGK	sp|P99024|TBB5_MOUSE	2	1 to 0.0467	-4.38741	1128644
ISVYYNEATGGK	sp|P99024|TBB5_MOUSE	2	1 to 0.01	-6.41835	276175
ISVYYNEATGGK	sp|P99024|TBB5_MOUSE	2	1 to 0.00467	-8.02844	90469
ISVYYNEATGGK	sp|P99024|TBB5_MOUSE	2	1 to 0.001	-8.8616	50780
ISVYYNEATGGK	sp|P99024|TBB5_MOUSE	2	1 to 0.0001	-9.98789	23262
MAVTFIGNSTAIQELFK	sp|P99024|TBB5_MOUSE	3	1 to 0.4667	-1.06271	143523
MAVTFIGNSTAIQELFK	sp|P99024|TBB5_MOUSE	3	1 to 0.1	-3.79049	21666
MAVTFIGNSTAIQELFK	sp|P99024|TBB5_MOUSE	3	1 to 0.0467	-3.81466	21306
MAVTFIGNSTAIQELFK	sp|P99024|TBB5_MOUSE	3	1 to 0.01	-4.50933	13164
MAVTFIGNSTAIQELFK	sp|P99024|TBB5_MOUSE	3	1 to 0.00467	-3.41494	28108
MAVTFIGNSTAIQELFK	sp|P99024|TBB5_MOUSE	3	1 to 0.001	-4.33935	14810
MAVTFIGNSTAIQELFK	sp|P99024|TBB5_MOUSE	3	1 to 0.0001	-4.78783	10853
FQIATVTEK	sp|P99026|PSB4_MOUSE	2	1 to 0.4667	-1.1404	2472415
FQIATVTEK	sp|P99026|PSB4_MOUSE	2	1 to 0.1	-3.40477	514610
FQIATVTEK	sp|P99026|PSB4_MOUSE	2	1 to 0.0467	-4.28781	279034
FQIATVTEK	sp|P99026|PSB4_MOUSE	2	1 to 0.01	-5.96808	87065
FQIATVTEK	sp|P99026|PSB4_MOUSE	2	1 to 0.00467	-6.89744	45717
FQIATVTEK	sp|P99026|PSB4_MOUSE	2	1 to 0.001	-6.8593	46942
FQIATVTEK	sp|P99026|PSB4_MOUSE	2	1 to 0.0001	-7.57164	28650
DRPFFPGLVK	sp|Q01768|NDKB_MOUSE	2	1 to 0.4667	-1.26357	2110133
DRPFFPGLVK	sp|Q01768|NDKB_MOUSE	2	1 to 0.1	-3.73062	381642
DRPFFPGLVK	sp|Q01768|NDKB_MOUSE	2	1 to 0.0467	-4.57518	212529
DRPFFPGLVK	sp|Q01768|NDKB_MOUSE	2	1 to 0.01	-5.88028	86009
DRPFFPGLVK	sp|Q01768|NDKB_MOUSE	2	1 to 0.00467	-6.89778	42486
DRPFFPGLVK	sp|Q01768|NDKB_MOUSE	2	1 to 0.001	-7.09233	37126
DRPFFPGLVK	sp|Q01768|NDKB_MOUSE	2	1 to 0.0001	-6.81151	45104
NIIHGSDSVESAEK	sp|Q01768|NDKB_MOUSE	3	1 to 0.4667	-1.05252	3639869
NIIHGSDSVESAEK	sp|Q01768|NDKB_MOUSE	3	1 to 0.1	-3.13059	862035
NIIHGSDSVESAEK	sp|Q01768|NDKB_MOUSE	3	1 to 0.0467	-4.16193	421755
NIIHGSDSVESAEK	sp|Q01768|NDKB_MOUSE	3	1 to 0.01	-5.76468	138862
NIIHGSDSVESAEK	sp|Q01768|NDKB_MOUSE	3	1 to 0.00467	-7.20004	51345
NIIHGSDSVESAEK	sp|Q01768|NDKB_MOUSE	3	1 to 0.001	-7.84991	32724
NIIHGSDSVESAEK	sp|Q01768|NDKB_MOUSE	3	1 to 0.0001	-8.52021	20563
MDELQLFR	sp|Q01853|TERA_MOUSE	2	1 to 0.4667	-1.15767	2161086
MDELQLFR	sp|Q01853|TERA_MOUSE	2	1 to 0.1	-3.54477	413126
MDELQLFR	sp|Q01853|TERA_MOUSE	2	1 to 0.0467	-4.51257	211226
MDELQLFR	sp|Q01853|TERA_MOUSE	2	1 to 0.01	-6.03605	73474
MDELQLFR	sp|Q01853|TERA_MOUSE	2	1 to 0.00467	-6.80955	42982
MDELQLFR	sp|Q01853|TERA_MOUSE	2	1 to 0.001	-6.99097	37903
MDELQLFR	sp|Q01853|TERA_MOUSE	2	1 to 0.0001	-6.85892	41536
EMVELPLR	sp|Q01853|TERA_MOUSE	2	1 to 0.4667	-1.12424	3531506
EMVELPLR	sp|Q01853|TERA_MOUSE	2	1 to 0.1	-3.40723	725622
EMVELPLR	sp|Q01853|TERA_MOUSE	2	1 to 0.0467	-4.42554	358235
EMVELPLR	sp|Q01853|TERA_MOUSE	2	1 to 0.01	-5.95195	124358
EMVELPLR	sp|Q01853|TERA_MOUSE	2	1 to 0.00467	-6.62607	77937
EMVELPLR	sp|Q01853|TERA_MOUSE	2	1 to 0.001	-6.45817	87556
EMVELPLR	sp|Q01853|TERA_MOUSE	2	1 to 0.0001	-6.83061	67635
EVDIGIPDATGR	sp|Q01853|TERA_MOUSE	2	1 to 0.4667	-0.976063	3947388
EVDIGIPDATGR	sp|Q01853|TERA_MOUSE	2	1 to 0.1	-3.19648	847030
EVDIGIPDATGR	sp|Q01853|TERA_MOUSE	2	1 to 0.0467	-4.06248	464734
EVDIGIPDATGR	sp|Q01853|TERA_MOUSE	2	1 to 0.01	-5.73046	146249
EVDIGIPDATGR	sp|Q01853|TERA_MOUSE	2	1 to 0.00467	-6.85933	66876
EVDIGIPDATGR	sp|Q01853|TERA_MOUSE	2	1 to 0.001	-7.08382	57239
EVDIGIPDATGR	sp|Q01853|TERA_MOUSE	2	1 to 0.0001	-7.23319	51609
ELQELVQYPVEHPDK	sp|Q01853|TERA_MOUSE	3	1 to 0.4667	-1.074	2051312
ELQELVQYPVEHPDK	sp|Q01853|TERA_MOUSE	3	1 to 0.1	-3.54036	371180
ELQELVQYPVEHPDK	sp|Q01853|TERA_MOUSE	3	1 to 0.0467	-4.34953	211837
ELQELVQYPVEHPDK	sp|Q01853|TERA_MOUSE	3	1 to 0.01	-6.15454	60623
ELQELVQYPVEHPDK	sp|Q01853|TERA_MOUSE	3	1 to 0.00467	-6.94372	35081
ELQELVQYPVEHPDK	sp|Q01853|TERA_MOUSE	3	1 to 0.001	-7.32193	26991
ELQELVQYPVEHPDK	sp|Q01853|TERA_MOUSE	3	1 to 0.0001	-7.96631	17268
GGNIGDGGGAADR	sp|Q01853|TERA_MOUSE	2	1 to 0.4667	-0.979167	2834486
GGNIGDGGGAADR	sp|Q01853|TERA_MOUSE	2	1 to 0.1	-3.14499	631680
GGNIGDGGGAADR	sp|Q01853|TERA_MOUSE	2	1 to 0.0467	-4.14732	315330
GGNIGDGGGAADR	sp|Q01853|TERA_MOUSE	2	1 to 0.01	-5.98042	88501
GGNIGDGGGAADR	sp|Q01853|TERA_MOUSE	2	1 to 0.00467	-7.38363	33461
GGNIGDGGGAADR	sp|Q01853|TERA_MOUSE	2	1 to 0.001	-7.92944	22921
GGNIGDGGGAADR	sp|Q01853|TERA_MOUSE	2	1 to 0.0001	-8.70711	13370
YDGQVAVFGSDFQEK	sp|Q02053|UBA1_MOUSE	2	1 to 0.4667	-1.05673	921259
YDGQVAVFGSDFQEK	sp|Q02053|UBA1_MOUSE	2	1 to 0.1	-3.45103	175237
YDGQVAVFGSDFQEK	sp|Q02053|UBA1_MOUSE	2	1 to 0.0467	-4.30315	97076
YDGQVAVFGSDFQEK	sp|Q02053|UBA1_MOUSE	2	1 to 0.01	-6.1996	26075
YDGQVAVFGSDFQEK	sp|Q02053|UBA1_MOUSE	2	1 to 0.00467	-7.43705	11059
YDGQVAVFGSDFQEK	sp|Q02053|UBA1_MOUSE	2	1 to 0.001	-8.01609	7403
YDGQVAVFGSDFQEK	sp|Q02053|UBA1_MOUSE	2	1 to 0.0001	-8.41568	5612
SDTAAAAVR	sp|Q02053|UBA1_MOUSE	2	1 to 0.4667	-0.772322	2128630
SDTAAAAVR	sp|Q02053|UBA1_MOUSE	2	1 to 0.1	-2.8702	497252
SDTAAAAVR	sp|Q02053|UBA1_MOUSE	2	1 to 0.0467	-3.80113	260818
SDTAAAAVR	sp|Q02053|UBA1_MOUSE	2	1 to 0.01	-5.29311	92727
SDTAAAAVR	sp|Q02053|UBA1_MOUSE	2	1 to 0.00467	-6.34793	44635
SDTAAAAVR	sp|Q02053|UBA1_MOUSE	2	1 to 0.001	-6.42992	42169
SDTAAAAVR	sp|Q02053|UBA1_MOUSE	2	1 to 0.0001	-7.07272	27008
LAGTQPLEVLEAVQR	sp|Q02053|UBA1_MOUSE	3	1 to 0.4667	-1.0767	877852
LAGTQPLEVLEAVQR	sp|Q02053|UBA1_MOUSE	3	1 to 0.1	-3.19306	202457
LAGTQPLEVLEAVQR	sp|Q02053|UBA1_MOUSE	3	1 to 0.0467	-3.99179	116383
LAGTQPLEVLEAVQR	sp|Q02053|UBA1_MOUSE	3	1 to 0.01	-5.57446	38856
LAGTQPLEVLEAVQR	sp|Q02053|UBA1_MOUSE	3	1 to 0.00467	-5.81908	32796
LAGTQPLEVLEAVQR	sp|Q02053|UBA1_MOUSE	3	1 to 0.001	-6.31823	23204
LAGTQPLEVLEAVQR	sp|Q02053|UBA1_MOUSE	3	1 to 0.0001	-5.83265	32489
AAVASLLQSVQVPEFTPK	sp|Q02053|UBA1_MOUSE	3	1 to 0.4667	-1.13955	1034534
AAVASLLQSVQVPEFTPK	sp|Q02053|UBA1_MOUSE	3	1 to 0.1	-3.19177	249439
AAVASLLQSVQVPEFTPK	sp|Q02053|UBA1_MOUSE	3	1 to 0.0467	-4.03286	139242
AAVASLLQSVQVPEFTPK	sp|Q02053|UBA1_MOUSE	3	1 to 0.01	-5.45257	52047
AAVASLLQSVQVPEFTPK	sp|Q02053|UBA1_MOUSE	3	1 to 0.00467	-6.09981	33232
AAVASLLQSVQVPEFTPK	sp|Q02053|UBA1_MOUSE	3	1 to 0.001	-6.43985	26254
AAVASLLQSVQVPEFTPK	sp|Q02053|UBA1_MOUSE	3	1 to 0.0001	-6.37122	27533
SMQNWHQLENLSNFIK	sp|Q08093|CNN2_MOUSE	3	1 to 0.4667	-1.84012	63411
SMQNWHQLENLSNFIK	sp|Q08093|CNN2_MOUSE	3	1 to 0.1	-3.89766	15233
SMQNWHQLENLSNFIK	sp|Q08093|CNN2_MOUSE	3	1 to 0.0467	-3.84493	15800
SMQNWHQLENLSNFIK	sp|Q08093|CNN2_MOUSE	3	1 to 0.01	-3.96513	14537
SMQNWHQLENLSNFIK	sp|Q08093|CNN2_MOUSE	3	1 to 0.00467	-3.47508	20417
SMQNWHQLENLSNFIK	sp|Q08093|CNN2_MOUSE	3	1 to 0.001	-3.96096	14579
SMQNWHQLENLSNFIK	sp|Q08093|CNN2_MOUSE	3	1 to 0.0001	-3.81797	16098
DLISYLEK	sp|Q3TBD2|HMHA1_MOUSE	2	1 to 0.4667	-1.12032	653348
DLISYLEK	sp|Q3TBD2|HMHA1_MOUSE	2	1 to 0.1	-3.22207	152214
DLISYLEK	sp|Q3TBD2|HMHA1_MOUSE	2	1 to 0.0467	-4.29487	72362
DLISYLEK	sp|Q3TBD2|HMHA1_MOUSE	2	1 to 0.01	-6.01181	22012
DLISYLEK	sp|Q3TBD2|HMHA1_MOUSE	2	1 to 0.00467	-6.62504	14390
DLISYLEK	sp|Q3TBD2|HMHA1_MOUSE	2	1 to 0.001	-6.80664	12688
DLISYLEK	sp|Q3TBD2|HMHA1_MOUSE	2	1 to 0.0001	-6.71224	13546
MMLDDIVSR	sp|Q3U0V1|FUBP2_MOUSE	2	1 to 0.4667	-1.23652	1228003
MMLDDIVSR	sp|Q3U0V1|FUBP2_MOUSE	2	1 to 0.1	-3.58925	240413
MMLDDIVSR	sp|Q3U0V1|FUBP2_MOUSE	2	1 to 0.0467	-4.22647	154574
MMLDDIVSR	sp|Q3U0V1|FUBP2_MOUSE	2	1 to 0.01	-5.4434	66497
MMLDDIVSR	sp|Q3U0V1|FUBP2_MOUSE	2	1 to 0.00467	-5.82829	50926
MMLDDIVSR	sp|Q3U0V1|FUBP2_MOUSE	2	1 to 0.001	-6.78994	26149
MMLDDIVSR	sp|Q3U0V1|FUBP2_MOUSE	2	1 to 0.0001	-6.21233	39024
MILIQDGSQNTNVDKPLR	sp|Q3U0V1|FUBP2_MOUSE	3	1 to 0.4667	-1.40737	751095
MILIQDGSQNTNVDKPLR	sp|Q3U0V1|FUBP2_MOUSE	3	1 to 0.1	-3.65337	158336
MILIQDGSQNTNVDKPLR	sp|Q3U0V1|FUBP2_MOUSE	3	1 to 0.0467	-4.77099	72970
[truncated: 1,313 more rows]

## Sheet: Figure3b
Figure 3b	Fold Changes between ratios in a calibration curve to compare the measured signal to the expected at 10 ng input
Peptide	Protein	Precursor	Sample	FoldChange	Intensity
AAVASLLQSVQVPEFTPK	sp|Q02053|UBA1_MOUSE	3	1 to 0.4667	-0.880678	43550
AAVASLLQSVQVPEFTPK	sp|Q02053|UBA1_MOUSE	3	1 to 0.1	-3.72787	6052
AAVASLLQSVQVPEFTPK	sp|Q02053|UBA1_MOUSE	3	1 to 0.0467	-3.99673	5023
AAVASLLQSVQVPEFTPK	sp|Q02053|UBA1_MOUSE	3	1 to 0.01	-5.31164	2019
AAVASLLQSVQVPEFTPK	sp|Q02053|UBA1_MOUSE	3	1 to 0.00467	-5.14386	2268
AAVASLLQSVQVPEFTPK	sp|Q02053|UBA1_MOUSE	3	1 to 0.001	-5.81837	1421
ADHGEPIGR	sp|P11499|HS90B_MOUSE	2	1 to 0.4667	-0.836604	522348
ADHGEPIGR	sp|P11499|HS90B_MOUSE	2	1 to 0.1	-3.38601	89230
ADHGEPIGR	sp|P11499|HS90B_MOUSE	2	1 to 0.0467	-4.1988	50797
ADHGEPIGR	sp|P11499|HS90B_MOUSE	2	1 to 0.01	-6.07773	13811
ADHGEPIGR	sp|P11499|HS90B_MOUSE	2	1 to 0.00467	-6.77208	8535
ADHGEPIGR	sp|P11499|HS90B_MOUSE	2	1 to 0.001	-7.43251	5400
AGGSASAMLQPLLDNQVGFK	sp|O09061|PSB1_MOUSE	3	1 to 0.4667	-1.04234	32516
AGGSASAMLQPLLDNQVGFK	sp|O09061|PSB1_MOUSE	3	1 to 0.1	-3.81962	4743
AGGSASAMLQPLLDNQVGFK	sp|O09061|PSB1_MOUSE	3	1 to 0.0467	-4.42341	3121
AGGSASAMLQPLLDNQVGFK	sp|O09061|PSB1_MOUSE	3	1 to 0.01	-5.32644	1669
AGGSASAMLQPLLDNQVGFK	sp|O09061|PSB1_MOUSE	3	1 to 0.00467	-6.27465	865
AGGSASAMLQPLLDNQVGFK	sp|O09061|PSB1_MOUSE	3	1 to 0.001	-6.8513	580
AGKPVICATQMLESMIK	sp|P52480|KPYM_MOUSE	3	1 to 0.4667	NA	NA
AGKPVICATQMLESMIK	sp|P52480|KPYM_MOUSE	3	1 to 0.1	NA	NA
AGKPVICATQMLESMIK	sp|P52480|KPYM_MOUSE	3	1 to 0.0467	NA	NA
AGKPVICATQMLESMIK	sp|P52480|KPYM_MOUSE	3	1 to 0.01	NA	NA
AGKPVICATQMLESMIK	sp|P52480|KPYM_MOUSE	3	1 to 0.00467	NA	NA
AGKPVICATQMLESMIK	sp|P52480|KPYM_MOUSE	3	1 to 0.001	NA	NA
ALANSLACQGK	sp|P05064|ALDOA_MOUSE	2	1 to 0.4667	-0.881684	1590462
ALANSLACQGK	sp|P05064|ALDOA_MOUSE	2	1 to 0.1	-3.21253	316133
ALANSLACQGK	sp|P05064|ALDOA_MOUSE	2	1 to 0.0467	-4.16636	163207
ALANSLACQGK	sp|P05064|ALDOA_MOUSE	2	1 to 0.01	-6.13387	41731
ALANSLACQGK	sp|P05064|ALDOA_MOUSE	2	1 to 0.00467	-7.19571	19990
ALANSLACQGK	sp|P05064|ALDOA_MOUSE	2	1 to 0.001	-8.64764	7307
ALEQFLQEYFDGNLK	sp|P27773|PDIA3_MOUSE	3	1 to 0.4667	-1.21715	2715
ALEQFLQEYFDGNLK	sp|P27773|PDIA3_MOUSE	3	1 to 0.1	-3.35709	616
ALEQFLQEYFDGNLK	sp|P27773|PDIA3_MOUSE	3	1 to 0.0467	-2.88748	853
ALEQFLQEYFDGNLK	sp|P27773|PDIA3_MOUSE	3	1 to 0.01	-2.45396	1152
ALEQFLQEYFDGNLK	sp|P27773|PDIA3_MOUSE	3	1 to 0.00467	-2.60847	1035
ALEQFLQEYFDGNLK	sp|P27773|PDIA3_MOUSE	3	1 to 0.001	-2.92691	830
ALLQSSASR	sp|P50580|PA2G4_MOUSE	2	1 to 0.4667	-0.916399	696566
ALLQSSASR	sp|P50580|PA2G4_MOUSE	2	1 to 0.1	-3.14395	148731
ALLQSSASR	sp|P50580|PA2G4_MOUSE	2	1 to 0.0467	-3.9853	83010
ALLQSSASR	sp|P50580|PA2G4_MOUSE	2	1 to 0.01	-5.72633	24833
ALLQSSASR	sp|P50580|PA2G4_MOUSE	2	1 to 0.00467	-6.5686	13851
ALLQSSASR	sp|P50580|PA2G4_MOUSE	2	1 to 0.001	-6.86597	11271
ALLSDMVR	sp|Q8CGF7|TCRG1_MOUSE	2	1 to 0.4667	-0.864034	64132
ALLSDMVR	sp|Q8CGF7|TCRG1_MOUSE	2	1 to 0.1	-2.79756	16789
ALLSDMVR	sp|Q8CGF7|TCRG1_MOUSE	2	1 to 0.0467	-3.43994	10756
ALLSDMVR	sp|Q8CGF7|TCRG1_MOUSE	2	1 to 0.01	-4.98926	3675
ALLSDMVR	sp|Q8CGF7|TCRG1_MOUSE	2	1 to 0.00467	-4.58101	4877
ALLSDMVR	sp|Q8CGF7|TCRG1_MOUSE	2	1 to 0.001	-5.33095	2900
ALNTTYQSQLIKPSR	sp|P08046|EGR1_MOUSE	3	1 to 0.4667	-0.753888	21867
ALNTTYQSQLIKPSR	sp|P08046|EGR1_MOUSE	3	1 to 0.1	-2.03417	9003
ALNTTYQSQLIKPSR	sp|P08046|EGR1_MOUSE	3	1 to 0.0467	-2.30269	7474
ALNTTYQSQLIKPSR	sp|P08046|EGR1_MOUSE	3	1 to 0.01	-2.47556	6630
ALNTTYQSQLIKPSR	sp|P08046|EGR1_MOUSE	3	1 to 0.00467	-2.44307	6781
ALNTTYQSQLIKPSR	sp|P08046|EGR1_MOUSE	3	1 to 0.001	-2.09973	8603
ALSPDPLLR	sp|O54824|IL16_MOUSE	2	1 to 0.4667	-0.876069	155291
ALSPDPLLR	sp|O54824|IL16_MOUSE	2	1 to 0.1	-3.04637	34500
ALSPDPLLR	sp|O54824|IL16_MOUSE	2	1 to 0.0467	-4.0348	17389
ALSPDPLLR	sp|O54824|IL16_MOUSE	2	1 to 0.01	-5.39425	6777
ALSPDPLLR	sp|O54824|IL16_MOUSE	2	1 to 0.00467	-5.51752	6222
ALSPDPLLR	sp|O54824|IL16_MOUSE	2	1 to 0.001	-6.13022	4069
APFDLFENK	sp|P11499|HS90B_MOUSE	2	1 to 0.4667	-0.867687	260743
APFDLFENK	sp|P11499|HS90B_MOUSE	2	1 to 0.1	-3.20731	51513
APFDLFENK	sp|P11499|HS90B_MOUSE	2	1 to 0.0467	-3.86304	32698
APFDLFENK	sp|P11499|HS90B_MOUSE	2	1 to 0.01	-5.38334	11399
APFDLFENK	sp|P11499|HS90B_MOUSE	2	1 to 0.00467	-5.85732	8207
APFDLFENK	sp|P11499|HS90B_MOUSE	2	1 to 0.001	-6.20577	6446
APFDLFENR	sp|P07901|HS90A_MOUSE	2	1 to 0.4667	-0.813432	194450
APFDLFENR	sp|P07901|HS90A_MOUSE	2	1 to 0.1	-3.36458	33177
APFDLFENR	sp|P07901|HS90A_MOUSE	2	1 to 0.0467	-3.89175	23022
APFDLFENR	sp|P07901|HS90A_MOUSE	2	1 to 0.01	-5.3427	8421
APFDLFENR	sp|P07901|HS90A_MOUSE	2	1 to 0.00467	-5.60029	7044
APFDLFENR	sp|P07901|HS90A_MOUSE	2	1 to 0.001	-5.82764	6017
APIIAVTR	sp|P52480|KPYM_MOUSE	2	1 to 0.4667	-0.859489	3769418
APIIAVTR	sp|P52480|KPYM_MOUSE	2	1 to 0.1	-3.16033	764981
APIIAVTR	sp|P52480|KPYM_MOUSE	2	1 to 0.0467	-4.11569	394511
APIIAVTR	sp|P52480|KPYM_MOUSE	2	1 to 0.01	-5.93361	111895
APIIAVTR	sp|P52480|KPYM_MOUSE	2	1 to 0.00467	-6.99236	53715
APIIAVTR	sp|P52480|KPYM_MOUSE	2	1 to 0.001	-8.3221	21370
ASPVVGEPLQK	sp|P29352|PTN22_MOUSE	2	1 to 0.4667	-0.397784	47127
ASPVVGEPLQK	sp|P29352|PTN22_MOUSE	2	1 to 0.1	-1.99372	15590
ASPVVGEPLQK	sp|P29352|PTN22_MOUSE	2	1 to 0.0467	-1.8611	17091
ASPVVGEPLQK	sp|P29352|PTN22_MOUSE	2	1 to 0.01	-3.0354	7573
ASPVVGEPLQK	sp|P29352|PTN22_MOUSE	2	1 to 0.00467	-2.76376	9142
ASPVVGEPLQK	sp|P29352|PTN22_MOUSE	2	1 to 0.001	-2.72238	9408
AVLFCLSEDKK	sp|P18760|COF1_MOUSE	3	1 to 0.4667	-0.904201	757508
AVLFCLSEDKK	sp|P18760|COF1_MOUSE	3	1 to 0.1	-3.53441	122353
AVLFCLSEDKK	sp|P18760|COF1_MOUSE	3	1 to 0.0467	-4.22145	75997
AVLFCLSEDKK	sp|P18760|COF1_MOUSE	3	1 to 0.01	-6.20051	19277
AVLFCLSEDKK	sp|P18760|COF1_MOUSE	3	1 to 0.00467	-7.26236	9234
AVLFCLSEDKK	sp|P18760|COF1_MOUSE	3	1 to 0.001	-8.34168	4370
AVQLLLLQK	sp|P16297|IL2RB_MOUSE	2	1 to 0.4667	-1.11956	25687
AVQLLLLQK	sp|P16297|IL2RB_MOUSE	2	1 to 0.1	-2.2599	11653
AVQLLLLQK	sp|P16297|IL2RB_MOUSE	2	1 to 0.0467	-2.80759	7972
AVQLLLLQK	sp|P16297|IL2RB_MOUSE	2	1 to 0.01	-2.71744	8486
AVQLLLLQK	sp|P16297|IL2RB_MOUSE	2	1 to 0.00467	-3.35601	5451
AVQLLLLQK	sp|P16297|IL2RB_MOUSE	2	1 to 0.001	-3.55582	4746
AYAALAALEK	sp|Q9Z1X4|ILF3_MOUSE	2	1 to 0.4667	-0.206243	60509
AYAALAALEK	sp|Q9Z1X4|ILF3_MOUSE	2	1 to 0.1	-0.883823	37831
AYAALAALEK	sp|Q9Z1X4|ILF3_MOUSE	2	1 to 0.0467	-0.998389	34943
AYAALAALEK	sp|Q9Z1X4|ILF3_MOUSE	2	1 to 0.01	-0.854194	38616
AYAALAALEK	sp|Q9Z1X4|ILF3_MOUSE	2	1 to 0.00467	-0.910729	37132
AYAALAALEK	sp|Q9Z1X4|ILF3_MOUSE	2	1 to 0.001	-0.936722	36469
DAGPLLISLK	sp|O89053|COR1A_MOUSE	2	1 to 0.4667	-0.904895	1331326
DAGPLLISLK	sp|O89053|COR1A_MOUSE	2	1 to 0.1	-3.24217	263448
DAGPLLISLK	sp|O89053|COR1A_MOUSE	2	1 to 0.0467	-4.2065	135021
DAGPLLISLK	sp|O89053|COR1A_MOUSE	2	1 to 0.01	-6.09451	36480
DAGPLLISLK	sp|O89053|COR1A_MOUSE	2	1 to 0.00467	-7.29604	15862
DAGPLLISLK	sp|O89053|COR1A_MOUSE	2	1 to 0.001	-8.59402	6451
DAILDALENLSGDELKK	sp|Q9EPB4|ASC_MOUSE	3	1 to 0.4667	-1.05555	12940
DAILDALENLSGDELKK	sp|Q9EPB4|ASC_MOUSE	3	1 to 0.1	-4.22726	1436
DAILDALENLSGDELKK	sp|Q9EPB4|ASC_MOUSE	3	1 to 0.0467	-3.41819	2516
DAILDALENLSGDELKK	sp|Q9EPB4|ASC_MOUSE	3	1 to 0.01	-4.37414	1297
DAILDALENLSGDELKK	sp|Q9EPB4|ASC_MOUSE	3	1 to 0.00467	-4.43086	1247
DAILDALENLSGDELKK	sp|Q9EPB4|ASC_MOUSE	3	1 to 0.001	-4.68858	1043
DELHIVEAEAMNYEGSPIK	sp|Q61937|NPM_MOUSE	3	1 to 0.4667	-1.23283	90288
DELHIVEAEAMNYEGSPIK	sp|Q61937|NPM_MOUSE	3	1 to 0.1	-4.73525	7967
DELHIVEAEAMNYEGSPIK	sp|Q61937|NPM_MOUSE	3	1 to 0.0467	-4.26175	11062
DELHIVEAEAMNYEGSPIK	sp|Q61937|NPM_MOUSE	3	1 to 0.01	-5.69789	4088
DELHIVEAEAMNYEGSPIK	sp|Q61937|NPM_MOUSE	3	1 to 0.00467	-6.26986	2750
DELHIVEAEAMNYEGSPIK	sp|Q61937|NPM_MOUSE	3	1 to 0.001	-6.21934	2848
DFAEMSSQLHLTPFTAR	sp|P10417|BCL2_MOUSE	3	1 to 0.4667	-1.07611	6396
DFAEMSSQLHLTPFTAR	sp|P10417|BCL2_MOUSE	3	1 to 0.1	-3.71766	1025
DFAEMSSQLHLTPFTAR	sp|P10417|BCL2_MOUSE	3	1 to 0.0467	-3.20435	1463
DFAEMSSQLHLTPFTAR	sp|P10417|BCL2_MOUSE	3	1 to 0.01	-3.15397	1515
DFAEMSSQLHLTPFTAR	sp|P10417|BCL2_MOUSE	3	1 to 0.00467	-3.48665	1203
DFAEMSSQLHLTPFTAR	sp|P10417|BCL2_MOUSE	3	1 to 0.001	-3.34077	1331
DGVANVSIEDR	sp|P08228|SODC_MOUSE	2	1 to 0.4667	-0.839958	496225
DGVANVSIEDR	sp|P08228|SODC_MOUSE	2	1 to 0.1	-3.14916	100124
DGVANVSIEDR	sp|P08228|SODC_MOUSE	2	1 to 0.0467	-4.15705	49789
DGVANVSIEDR	sp|P08228|SODC_MOUSE	2	1 to 0.01	-5.96557	14214
DGVANVSIEDR	sp|P08228|SODC_MOUSE	2	1 to 0.00467	-6.34169	10952
DGVANVSIEDR	sp|P08228|SODC_MOUSE	2	1 to 0.001	-7.73234	4177
DKYENEDLIK	sp|Q78PG9|CCD25_MOUSE	2	1 to 0.4667	-0.764252	6683
DKYENEDLIK	sp|Q78PG9|CCD25_MOUSE	2	1 to 0.1	-2.77096	1663
DKYENEDLIK	sp|Q78PG9|CCD25_MOUSE	2	1 to 0.0467	-3.56364	960
DKYENEDLIK	sp|Q78PG9|CCD25_MOUSE	2	1 to 0.01	-3.44401	1043
DKYENEDLIK	sp|Q78PG9|CCD25_MOUSE	2	1 to 0.00467	-4.46772	513
DKYENEDLIK	sp|Q78PG9|CCD25_MOUSE	2	1 to 0.001	-4.12402	651
DLISHDELFSDIYK	sp|P63028|TCTP_MOUSE	3	1 to 0.4667	-1.00588	615036
DLISHDELFSDIYK	sp|P63028|TCTP_MOUSE	3	1 to 0.1	-4.06156	73969
DLISHDELFSDIYK	sp|P63028|TCTP_MOUSE	3	1 to 0.0467	-4.33568	61169
DLISHDELFSDIYK	sp|P63028|TCTP_MOUSE	3	1 to 0.01	-5.54407	26471
DLISHDELFSDIYK	sp|P63028|TCTP_MOUSE	3	1 to 0.00467	-6.42823	14342
DLISHDELFSDIYK	sp|P63028|TCTP_MOUSE	3	1 to 0.001	-7.41562	7234
DNHLLGTFDLTGIPPAPR	sp|P20029|BIP_MOUSE	3	1 to 0.4667	-0.933723	87316
DNHLLGTFDLTGIPPAPR	sp|P20029|BIP_MOUSE	3	1 to 0.1	-4.00158	10413
DNHLLGTFDLTGIPPAPR	sp|P20029|BIP_MOUSE	3	1 to 0.0467	-4.19318	9118
DNHLLGTFDLTGIPPAPR	sp|P20029|BIP_MOUSE	3	1 to 0.01	-6.29037	2131
DNHLLGTFDLTGIPPAPR	sp|P20029|BIP_MOUSE	3	1 to 0.00467	-5.73159	3139
DNHLLGTFDLTGIPPAPR	sp|P20029|BIP_MOUSE	3	1 to 0.001	-5.91985	2755
DQIYDIFQK	sp|P60843|IF4A1_MOUSE	2	1 to 0.4667	-0.858275	230582
DQIYDIFQK	sp|P60843|IF4A1_MOUSE	2	1 to 0.1	-3.15596	46898
DQIYDIFQK	sp|P60843|IF4A1_MOUSE	2	1 to 0.0467	-3.91612	27690
DQIYDIFQK	sp|P60843|IF4A1_MOUSE	2	1 to 0.01	-4.88897	14108
DQIYDIFQK	sp|P60843|IF4A1_MOUSE	2	1 to 0.00467	-5.12775	11956
DQIYDIFQK	sp|P60843|IF4A1_MOUSE	2	1 to 0.001	-5.04145	12693
DSVVAGFQWATK	sp|P58252|EF2_MOUSE	2	1 to 0.4667	-0.923727	76638
DSVVAGFQWATK	sp|P58252|EF2_MOUSE	2	1 to 0.1	-4.14475	8219
DSVVAGFQWATK	sp|P58252|EF2_MOUSE	2	1 to 0.0467	-4.06585	8681
DSVVAGFQWATK	sp|P58252|EF2_MOUSE	2	1 to 0.01	-5.03934	4421
DSVVAGFQWATK	sp|P58252|EF2_MOUSE	2	1 to 0.00467	-5.40047	3442
DSVVAGFQWATK	sp|P58252|EF2_MOUSE	2	1 to 0.001	-4.96742	4647
EALFNEFVAAAR	sp|Q8CGF7|TCRG1_MOUSE	2	1 to 0.4667	-0.857931	18895
EALFNEFVAAAR	sp|Q8CGF7|TCRG1_MOUSE	2	1 to 0.1	-3.82166	2422
EALFNEFVAAAR	sp|Q8CGF7|TCRG1_MOUSE	2	1 to 0.0467	-3.65214	2724
EALFNEFVAAAR	sp|Q8CGF7|TCRG1_MOUSE	2	1 to 0.01	-5.56979	721
EALFNEFVAAAR	sp|Q8CGF7|TCRG1_MOUSE	2	1 to 0.00467	-5.19328	936
EALFNEFVAAAR	sp|Q8CGF7|TCRG1_MOUSE	2	1 to 0.001	-5.44894	784
EATESFASDPILYRPVAVALDTK	sp|P52480|KPYM_MOUSE	3	1 to 0.4667	-1.01871	245079
EATESFASDPILYRPVAVALDTK	sp|P52480|KPYM_MOUSE	3	1 to 0.1	-4.25244	26053
EATESFASDPILYRPVAVALDTK	sp|P52480|KPYM_MOUSE	3	1 to 0.0467	-5.05732	14913
EATESFASDPILYRPVAVALDTK	sp|P52480|KPYM_MOUSE	3	1 to 0.01	-7.02754	3806
EATESFASDPILYRPVAVALDTK	sp|P52480|KPYM_MOUSE	3	1 to 0.00467	-8.32169	1552
EATESFASDPILYRPVAVALDTK	sp|P52480|KPYM_MOUSE	3	1 to 0.001	-9.01772	958
EATVCTVTLEK	sp|O54824|IL16_MOUSE	2	1 to 0.4667	-0.813909	46246
EATVCTVTLEK	sp|O54824|IL16_MOUSE	2	1 to 0.1	-3.04548	9847
EATVCTVTLEK	sp|O54824|IL16_MOUSE	2	1 to 0.0467	-4.0086	5051
EATVCTVTLEK	sp|O54824|IL16_MOUSE	2	1 to 0.01	-4.50682	3576
EATVCTVTLEK	sp|O54824|IL16_MOUSE	2	1 to 0.00467	-4.69256	3144
EATVCTVTLEK	sp|O54824|IL16_MOUSE	2	1 to 0.001	-4.99354	2552
EAVGDLLDAFK	sp|Q6NZJ6|IF4G1_MOUSE	2	1 to 0.4667	-0.91408	50072
EAVGDLLDAFK	sp|Q6NZJ6|IF4G1_MOUSE	2	1 to 0.1	-3.3554	9219
EAVGDLLDAFK	sp|Q6NZJ6|IF4G1_MOUSE	2	1 to 0.0467	-4.33258	4683
EAVGDLLDAFK	sp|Q6NZJ6|IF4G1_MOUSE	2	1 to 0.01	-5.94648	1530
EAVGDLLDAFK	sp|Q6NZJ6|IF4G1_MOUSE	2	1 to 0.00467	-6.4651	1068
EAVGDLLDAFK	sp|Q6NZJ6|IF4G1_MOUSE	2	1 to 0.001	-6.48277	1055
EDITQSAQHALR	sp|Q9Z1X4|ILF3_MOUSE	3	1 to 0.4667	-0.85736	34114
EDITQSAQHALR	sp|Q9Z1X4|ILF3_MOUSE	3	1 to 0.1	-3.21261	6667
EDITQSAQHALR	sp|Q9Z1X4|ILF3_MOUSE	3	1 to 0.0467	-2.82549	8719
EDITQSAQHALR	sp|Q9Z1X4|ILF3_MOUSE	3	1 to 0.01	-3.94497	4013
EDITQSAQHALR	sp|Q9Z1X4|ILF3_MOUSE	3	1 to 0.00467	-3.582	5161
EDITQSAQHALR	sp|Q9Z1X4|ILF3_MOUSE	3	1 to 0.001	-4.16431	3447
EGALCEENMR	sp|P58252|EF2_MOUSE	2	1 to 0.4667	-0.928657	868027
EGALCEENMR	sp|P58252|EF2_MOUSE	2	1 to 0.1	-3.3917	157428
EGALCEENMR	sp|P58252|EF2_MOUSE	2	1 to 0.0467	-4.21734	88826
EGALCEENMR	sp|P58252|EF2_MOUSE	2	1 to 0.01	-6.25462	21640
EGALCEENMR	sp|P58252|EF2_MOUSE	2	1 to 0.00467	-7.21258	11140
EGALCEENMR	sp|P58252|EF2_MOUSE	2	1 to 0.001	-8.79844	3711
EGESAELPCESSQK	sp|P06332|CD4_MOUSE	2	1 to 0.4667	-1.07878	5078
EGESAELPCESSQK	sp|P06332|CD4_MOUSE	2	1 to 0.1	-3.23148	1142
EGESAELPCESSQK	sp|P06332|CD4_MOUSE	2	1 to 0.0467	-4.3804	515
EGESAELPCESSQK	sp|P06332|CD4_MOUSE	2	1 to 0.01	-5.1409	304
EGESAELPCESSQK	sp|P06332|CD4_MOUSE	2	1 to 0.00467	-5.81897	190
EGESAELPCESSQK	sp|P06332|CD4_MOUSE	2	1 to 0.001	-4.78891	388
EIRPALELLEPIEQK	sp|Q61598|GDIB_MOUSE	3	1 to 0.4667	-0.805991	153425
EIRPALELLEPIEQK	sp|Q61598|GDIB_MOUSE	3	1 to 0.1	-3.44732	24591
EIRPALELLEPIEQK	sp|Q61598|GDIB_MOUSE	3	1 to 0.0467	-4.25037	14094
EIRPALELLEPIEQK	sp|Q61598|GDIB_MOUSE	3	1 to 0.01	-5.27765	6915
EIRPALELLEPIEQK	sp|Q61598|GDIB_MOUSE	3	1 to 0.00467	-5.87613	4567
EIRPALELLEPIEQK	sp|Q61598|GDIB_MOUSE	3	1 to 0.001	-5.64676	5354
EITSGCQIQK	sp|P34902|IL2RG_MOUSE	2	1 to 0.4667	-0.978692	17427
EITSGCQIQK	sp|P34902|IL2RG_MOUSE	2	1 to 0.1	-2.99861	4297
EITSGCQIQK	sp|P34902|IL2RG_MOUSE	2	1 to 0.0467	-3.51602	3002
EITSGCQIQK	sp|P34902|IL2RG_MOUSE	2	1 to 0.01	-3.88223	2329
EITSGCQIQK	sp|P34902|IL2RG_MOUSE	2	1 to 0.00467	-4.68187	1338
EITSGCQIQK	sp|P34902|IL2RG_MOUSE	2	1 to 0.001	-4.82099	1215
EIVVGSNMDK	sp|P24788|CD11B_MOUSE	2	1 to 0.4667	-0.768363	45887
EIVVGSNMDK	sp|P24788|CD11B_MOUSE	2	1 to 0.1	-3.09792	9129
EIVVGSNMDK	sp|P24788|CD11B_MOUSE	2	1 to 0.0467	-3.54961	6675
EIVVGSNMDK	sp|P24788|CD11B_MOUSE	2	1 to 0.01	-4.50639	3439
EIVVGSNMDK	sp|P24788|CD11B_MOUSE	2	1 to 0.00467	-5.07986	2311
EIVVGSNMDK	sp|P24788|CD11B_MOUSE	2	1 to 0.001	-4.45205	3571
EKPYFPIPEDCTFIQNVPLEDR	sp|Q8VEK3|HNRPU_MOUSE	3	1 to 0.4667	-1.26373	84731
EKPYFPIPEDCTFIQNVPLEDR	sp|Q8VEK3|HNRPU_MOUSE	3	1 to 0.1	-5.44977	4655
EKPYFPIPEDCTFIQNVPLEDR	sp|Q8VEK3|HNRPU_MOUSE	3	1 to 0.0467	-5.31495	5111
EKPYFPIPEDCTFIQNVPLEDR	sp|Q8VEK3|HNRPU_MOUSE	3	1 to 0.01	-7.31579	1277
EKPYFPIPEDCTFIQNVPLEDR	sp|Q8VEK3|HNRPU_MOUSE	3	1 to 0.00467	-6.50119	2246
EKPYFPIPEDCTFIQNVPLEDR	sp|Q8VEK3|HNRPU_MOUSE	3	1 to 0.001	-7.16571	1417
ELEPQIASAKPNAE	sp|P42082|CD86_MOUSE	2	1 to 0.4667	-0.777608	3885
ELEPQIASAKPNAE	sp|P42082|CD86_MOUSE	2	1 to 0.1	-2.27504	1376
ELEPQIASAKPNAE	sp|P42082|CD86_MOUSE	2	1 to 0.0467	-2.62316	1081
ELEPQIASAKPNAE	sp|P42082|CD86_MOUSE	2	1 to 0.01	-2.90364	890
ELEPQIASAKPNAE	sp|P42082|CD86_MOUSE	2	1 to 0.00467	-2.80952	950
ELEPQIASAKPNAE	sp|P42082|CD86_MOUSE	2	1 to 0.001	-2.76909	977
ELETQISELQEDLESER	sp|Q8VDD5|MYH9_MOUSE	3	1 to 0.4667	-0.849541	55293
ELETQISELQEDLESER	sp|Q8VDD5|MYH9_MOUSE	3	1 to 0.1	-4.0512	6010
ELETQISELQEDLESER	sp|Q8VDD5|MYH9_MOUSE	3	1 to 0.0467	-4.02905	6103
ELETQISELQEDLESER	sp|Q8VDD5|MYH9_MOUSE	3	1 to 0.01	-5.72477	1884
ELETQISELQEDLESER	sp|Q8VDD5|MYH9_MOUSE	3	1 to 0.00467	-6.54636	1066
ELETQISELQEDLESER	sp|Q8VDD5|MYH9_MOUSE	3	1 to 0.001	-7.0402	757
ELSDIAHR	sp|P05064|ALDOA_MOUSE	2	1 to 0.4667	-0.926687	492129
ELSDIAHR	sp|P05064|ALDOA_MOUSE	2	1 to 0.1	-3.21143	100996
ELSDIAHR	sp|P05064|ALDOA_MOUSE	2	1 to 0.0467	-4.11557	53967
ELSDIAHR	sp|P05064|ALDOA_MOUSE	2	1 to 0.01	-6.14122	13254
ELSDIAHR	sp|P05064|ALDOA_MOUSE	2	1 to 0.00467	-6.89395	7866
ELSDIAHR	sp|P05064|ALDOA_MOUSE	2	1 to 0.001	-8.1293	3341
EPSEVPTPK	sp|P17095|HMGA1_MOUSE	2	1 to 0.4667	-0.363662	152298
EPSEVPTPK	sp|P17095|HMGA1_MOUSE	2	1 to 0.1	-1.67839	61224
EPSEVPTPK	sp|P17095|HMGA1_MOUSE	2	1 to 0.0467	-1.89583	52658
EPSEVPTPK	sp|P17095|HMGA1_MOUSE	2	1 to 0.01	-2.11955	45094
EPSEVPTPK	sp|P17095|HMGA1_MOUSE	2	1 to 0.00467	-2.19212	42882
EPSEVPTPK	sp|P17095|HMGA1_MOUSE	2	1 to 0.001	-2.26764	40695
EVMQMLVELAK	sp|P06745|G6PI_MOUSE	2	1 to 0.4667	-1.08426	42730
EVMQMLVELAK	sp|P06745|G6PI_MOUSE	2	1 to 0.1	-3.90284	6057
EVMQMLVELAK	sp|P06745|G6PI_MOUSE	2	1 to 0.0467	-4.05624	5446
EVMQMLVELAK	sp|P06745|G6PI_MOUSE	2	1 to 0.01	-5.52911	1962
EVMQMLVELAK	sp|P06745|G6PI_MOUSE	2	1 to 0.00467	-5.6233	1838
EVMQMLVELAK	sp|P06745|G6PI_MOUSE	2	1 to 0.001	-5.63354	1825
EVVEEAENGR	sp|P26350|PTMA_MOUSE	2	1 to 0.4667	-0.795015	2185370
EVVEEAENGR	sp|P26350|PTMA_MOUSE	2	1 to 0.1	-3.11464	437773
EVVEEAENGR	sp|P26350|PTMA_MOUSE	2	1 to 0.0467	-4.05201	228598
EVVEEAENGR	sp|P26350|PTMA_MOUSE	2	1 to 0.01	-6.04824	57299
EVVEEAENGR	sp|P26350|PTMA_MOUSE	2	1 to 0.00467	-7.2038	25721
EVVEEAENGR	sp|P26350|PTMA_MOUSE	2	1 to 0.001	-8.45919	10774
FASLQPVSNQIER	sp|Q80TQ2|CYLD_MOUSE	2	1 to 0.4667	-0.857583	14734
FASLQPVSNQIER	sp|Q80TQ2|CYLD_MOUSE	2	1 to 0.1	-2.99536	3348
FASLQPVSNQIER	sp|Q80TQ2|CYLD_MOUSE	2	1 to 0.0467	-3.66005	2112
FASLQPVSNQIER	sp|Q80TQ2|CYLD_MOUSE	2	1 to 0.01	-4.3414	1317
FASLQPVSNQIER	sp|Q80TQ2|CYLD_MOUSE	2	1 to 0.00467	-4.21962	1433
FASLQPVSNQIER	sp|Q80TQ2|CYLD_MOUSE	2	1 to 0.001	-5.41443	626
FDAMPFTLR	sp|P50580|PA2G4_MOUSE	2	1 to 0.4667	-0.90827	150519
FDAMPFTLR	sp|P50580|PA2G4_MOUSE	2	1 to 0.1	-3.36034	27507
FDAMPFTLR	sp|P50580|PA2G4_MOUSE	2	1 to 0.0467	-3.8146	20077
FDAMPFTLR	sp|P50580|PA2G4_MOUSE	2	1 to 0.01	-5.20888	7638
FDAMPFTLR	sp|P50580|PA2G4_MOUSE	2	1 to 0.00467	-5.31486	7097
FDAMPFTLR	sp|P50580|PA2G4_MOUSE	2	1 to 0.001	-5.51516	6177
FEEGGYVVCNTK	sp|O08573|LEG9_MOUSE	2	1 to 0.4667	-0.935598	15587
FEEGGYVVCNTK	sp|O08573|LEG9_MOUSE	2	1 to 0.1	-3.25864	3115
FEEGGYVVCNTK	sp|O08573|LEG9_MOUSE	2	1 to 0.0467	-4.0213	1836
FEEGGYVVCNTK	sp|O08573|LEG9_MOUSE	2	1 to 0.01	-4.4532	1361
FEEGGYVVCNTK	sp|O08573|LEG9_MOUSE	2	1 to 0.00467	-5.2919	761
FEEGGYVVCNTK	sp|O08573|LEG9_MOUSE	2	1 to 0.001	-5.34993	731
FILNLPTFSVR	sp|Q9R1P3|PSB2_MOUSE	2	1 to 0.4667	-1.28689	41242
FILNLPTFSVR	sp|Q9R1P3|PSB2_MOUSE	2	1 to 0.1	-4.56005	4266
FILNLPTFSVR	sp|Q9R1P3|PSB2_MOUSE	2	1 to 0.0467	-4.44942	4606
FILNLPTFSVR	sp|Q9R1P3|PSB2_MOUSE	2	1 to 0.01	-5.72769	1899
FILNLPTFSVR	sp|Q9R1P3|PSB2_MOUSE	2	1 to 0.00467	-5.26336	2620
FILNLPTFSVR	sp|Q9R1P3|PSB2_MOUSE	2	1 to 0.001	-5.26336	2620
FLASEESQGSR	sp|P01590|IL2RA_MOUSE	2	1 to 0.4667	-0.865876	34598
FLASEESQGSR	sp|P01590|IL2RA_MOUSE	2	1 to 0.1	-2.99609	7903
FLASEESQGSR	sp|P01590|IL2RA_MOUSE	2	1 to 0.0467	-3.80026	4526
FLASEESQGSR	sp|P01590|IL2RA_MOUSE	2	1 to 0.01	-5.5434	1352
FLASEESQGSR	sp|P01590|IL2RA_MOUSE	2	1 to 0.00467	-5.39449	1499
FLASEESQGSR	sp|P01590|IL2RA_MOUSE	2	1 to 0.001	-6.20957	852
FLTYYPGR	sp|P24788|CD11B_MOUSE	2	1 to 0.4667	-0.729491	46326
FLTYYPGR	sp|P24788|CD11B_MOUSE	2	1 to 0.1	-3.0555	9239
FLTYYPGR	sp|P24788|CD11B_MOUSE	2	1 to 0.0467	-3.27647	7927
FLTYYPGR	sp|P24788|CD11B_MOUSE	2	1 to 0.01	-3.97813	4874
FLTYYPGR	sp|P24788|CD11B_MOUSE	2	1 to 0.00467	-4.2741	3970
FLTYYPGR	sp|P24788|CD11B_MOUSE	2	1 to 0.001	-3.42691	7142
FSGLLGQGATVTAK	sp|O54824|IL16_MOUSE	2	1 to 0.4667	-0.909237	45257
FSGLLGQGATVTAK	sp|O54824|IL16_MOUSE	2	1 to 0.1	-3.27986	8751
FSGLLGQGATVTAK	sp|O54824|IL16_MOUSE	2	1 to 0.0467	-3.95908	5465
FSGLLGQGATVTAK	sp|O54824|IL16_MOUSE	2	1 to 0.01	-5.43478	1965
FSGLLGQGATVTAK	sp|O54824|IL16_MOUSE	2	1 to 0.00467	-5.78919	1537
FSGLLGQGATVTAK	sp|O54824|IL16_MOUSE	2	1 to 0.001	-6.35272	1040
FSLPSVDELKR	sp|P34902|IL2RG_MOUSE	3	1 to 0.4667	-0.968794	20586
FSLPSVDELKR	sp|P34902|IL2RG_MOUSE	3	1 to 0.1	-3.457	3669
FSLPSVDELKR	sp|P34902|IL2RG_MOUSE	3	1 to 0.0467	-3.59211	3341
FSLPSVDELKR	sp|P34902|IL2RG_MOUSE	3	1 to 0.01	-5.19095	1103
FSLPSVDELKR	sp|P34902|IL2RG_MOUSE	3	1 to 0.00467	-5.20014	1096
FSLPSVDELKR	sp|P34902|IL2RG_MOUSE	3	1 to 0.001	-5.61869	820
FSNEEIAMATVTALR	sp|P05064|ALDOA_MOUSE	3	1 to 0.4667	-1.16799	105280
FSNEEIAMATVTALR	sp|P05064|ALDOA_MOUSE	3	1 to 0.1	-4.14181	13401
FSNEEIAMATVTALR	sp|P05064|ALDOA_MOUSE	3	1 to 0.0467	-4.30292	11985
FSNEEIAMATVTALR	sp|P05064|ALDOA_MOUSE	3	1 to 0.01	-5.41932	5528
FSNEEIAMATVTALR	sp|P05064|ALDOA_MOUSE	3	1 to 0.00467	-5.81226	4210
FSNEEIAMATVTALR	sp|P05064|ALDOA_MOUSE	3	1 to 0.001	-5.95856	3804
FSVSPVVR	sp|P58252|EF2_MOUSE	2	1 to 0.4667	-0.877886	1814755
FSVSPVVR	sp|P58252|EF2_MOUSE	2	1 to 0.1	-3.13635	379273
FSVSPVVR	sp|P58252|EF2_MOUSE	2	1 to 0.0467	-4.07105	198417
FSVSPVVR	sp|P58252|EF2_MOUSE	2	1 to 0.01	-6.03161	50979
FSVSPVVR	sp|P58252|EF2_MOUSE	2	1 to 0.00467	-6.91231	27687
FSVSPVVR	sp|P58252|EF2_MOUSE	2	1 to 0.001	-7.99891	13037
FTAEDVMAVR	sp|Q99MI6|GIMA3_MOUSE	2	1 to 0.4667	-0.727269	37054
FTAEDVMAVR	sp|Q99MI6|GIMA3_MOUSE	2	1 to 0.1	-2.76826	9004
FTAEDVMAVR	sp|Q99MI6|GIMA3_MOUSE	2	1 to 0.0467	-3.21309	6615
FTAEDVMAVR	sp|Q99MI6|GIMA3_MOUSE	2	1 to 0.01	-3.97461	3902
FTAEDVMAVR	sp|Q99MI6|GIMA3_MOUSE	2	1 to 0.00467	-3.95078	3967
FTAEDVMAVR	sp|Q99MI6|GIMA3_MOUSE	2	1 to 0.001	-3.98314	3879
GAEEMETVIPVDVMR	sp|Q99LX0|PARK7_MOUSE	3	1 to 0.4667	-0.792242	85596
GAEEMETVIPVDVMR	sp|Q99LX0|PARK7_MOUSE	3	1 to 0.1	-3.06408	17724
GAEEMETVIPVDVMR	sp|Q99LX0|PARK7_MOUSE	3	1 to 0.0467	-3.19121	16229
GAEEMETVIPVDVMR	sp|Q99LX0|PARK7_MOUSE	3	1 to 0.01	-3.89615	9956
GAEEMETVIPVDVMR	sp|Q99LX0|PARK7_MOUSE	3	1 to 0.00467	-3.55088	12648
GAEEMETVIPVDVMR	sp|Q99LX0|PARK7_MOUSE	3	1 to 0.001	-4.11934	8529
GANNNNTQMIVLQSLHK	sp|O54839|EOMES_MOUSE	3	1 to 0.4667	-0.529959	13384
GANNNNTQMIVLQSLHK	sp|O54839|EOMES_MOUSE	3	1 to 0.1	-2.37593	3723
GANNNNTQMIVLQSLHK	sp|O54839|EOMES_MOUSE	3	1 to 0.0467	-2.70242	2969
GANNNNTQMIVLQSLHK	sp|O54839|EOMES_MOUSE	3	1 to 0.01	-2.52996	3346
GANNNNTQMIVLQSLHK	sp|O54839|EOMES_MOUSE	3	1 to 0.00467	-1.99978	4832
GANNNNTQMIVLQSLHK	sp|O54839|EOMES_MOUSE	3	1 to 0.001	-3.09671	2259
GCEVVVSGK	sp|P62908|RS3_MOUSE	2	1 to 0.4667	-0.992859	536202
GCEVVVSGK	sp|P62908|RS3_MOUSE	2	1 to 0.1	-3.38855	101895
GCEVVVSGK	sp|P62908|RS3_MOUSE	2	1 to 0.0467	-4.16834	59349
GCEVVVSGK	sp|P62908|RS3_MOUSE	2	1 to 0.01	-6.08276	15744
GCEVVVSGK	sp|P62908|RS3_MOUSE	2	1 to 0.00467	-7.12535	7643
GCEVVVSGK	sp|P62908|RS3_MOUSE	2	1 to 0.001	-8.07837	3948
GEGQLSAAER	sp|P58252|EF2_MOUSE	2	1 to 0.4667	-0.871461	1787204
GEGQLSAAER	sp|P58252|EF2_MOUSE	2	1 to 0.1	-3.16514	364510
GEGQLSAAER	sp|P58252|EF2_MOUSE	2	1 to 0.0467	-4.07737	193686
GEGQLSAAER	sp|P58252|EF2_MOUSE	2	1 to 0.01	-6.11803	47076
GEGQLSAAER	sp|P58252|EF2_MOUSE	2	1 to 0.00467	-7.08867	24022
GEGQLSAAER	sp|P58252|EF2_MOUSE	2	1 to 0.001	-7.84733	14198
GIFPVLCK	sp|P52480|KPYM_MOUSE	2	1 to 0.4667	-0.922771	2214075
GIFPVLCK	sp|P52480|KPYM_MOUSE	2	1 to 0.1	-3.25485	439711
GIFPVLCK	sp|P52480|KPYM_MOUSE	2	1 to 0.0467	-4.07863	248419
GIFPVLCK	sp|P52480|KPYM_MOUSE	2	1 to 0.01	-5.92118	69266
GIFPVLCK	sp|P52480|KPYM_MOUSE	2	1 to 0.00467	-6.97383	33392
GIFPVLCK	sp|P52480|KPYM_MOUSE	2	1 to 0.001	-7.68144	20447
GKLEEQKPER	sp|P63028|TCTP_MOUSE	3	1 to 0.4667	-0.867901	518664
GKLEEQKPER	sp|P63028|TCTP_MOUSE	3	1 to 0.1	-3.43212	87696
GKLEEQKPER	sp|P63028|TCTP_MOUSE	3	1 to 0.0467	-4.12535	54237
GKLEEQKPER	sp|P63028|TCTP_MOUSE	3	1 to 0.01	-5.83789	16549
GKLEEQKPER	sp|P63028|TCTP_MOUSE	3	1 to 0.00467	-6.72741	8933
GKLEEQKPER	sp|P63028|TCTP_MOUSE	3	1 to 0.001	-7.46029	5375
GLTESLQPDYSER	sp|P34902|IL2RG_MOUSE	2	1 to 0.4667	-0.92589	23556
GLTESLQPDYSER	sp|P34902|IL2RG_MOUSE	2	1 to 0.1	-2.93893	5836
GLTESLQPDYSER	sp|P34902|IL2RG_MOUSE	2	1 to 0.0467	-3.47564	4023
GLTESLQPDYSER	sp|P34902|IL2RG_MOUSE	2	1 to 0.01	-4.4955	1984
GLTESLQPDYSER	sp|P34902|IL2RG_MOUSE	2	1 to 0.00467	-4.87794	1522
GLTESLQPDYSER	sp|P34902|IL2RG_MOUSE	2	1 to 0.001	-5.05953	1342
GNEVLSINGK	sp|O54824|IL16_MOUSE	2	1 to 0.4667	-1.06432	35403
GNEVLSINGK	sp|O54824|IL16_MOUSE	2	1 to 0.1	-2.99444	9290
GNEVLSINGK	sp|O54824|IL16_MOUSE	2	1 to 0.0467	-3.36012	7210
GNEVLSINGK	sp|O54824|IL16_MOUSE	2	1 to 0.01	-3.97316	4714
GNEVLSINGK	sp|O54824|IL16_MOUSE	2	1 to 0.00467	-3.70779	5666
GNEVLSINGK	sp|O54824|IL16_MOUSE	2	1 to 0.001	-3.15197	8329
GPAISICK	sp|P01590|IL2RA_MOUSE	2	1 to 0.4667	NA	NA
GPAISICK	sp|P01590|IL2RA_MOUSE	2	1 to 0.1	NA	NA
GPAISICK	sp|P01590|IL2RA_MOUSE	2	1 to 0.0467	NA	NA
GPAISICK	sp|P01590|IL2RA_MOUSE	2	1 to 0.01	NA	NA
GPAISICK	sp|P01590|IL2RA_MOUSE	2	1 to 0.00467	NA	NA
GPAISICK	sp|P01590|IL2RA_MOUSE	2	1 to 0.001	NA	NA
GPSSVEDIK	sp|Q61937|NPM_MOUSE	2	1 to 0.4667	-0.922283	798968
GPSSVEDIK	sp|Q61937|NPM_MOUSE	2	1 to 0.1	-3.23416	160911
GPSSVEDIK	sp|Q61937|NPM_MOUSE	2	1 to 0.0467	-4.08773	89050
GPSSVEDIK	sp|Q61937|NPM_MOUSE	2	1 to 0.01	-5.99844	23684
GPSSVEDIK	sp|Q61937|NPM_MOUSE	2	1 to 0.00467	-6.79493	13636
GPSSVEDIK	sp|Q61937|NPM_MOUSE	2	1 to 0.001	-7.87565	6447
GTLDPVEK	sp|P63017|HSP7C_MOUSE	2	1 to 0.4667	-0.848854	2701959
GTLDPVEK	sp|P63017|HSP7C_MOUSE	2	1 to 0.1	-3.1604	544296
GTLDPVEK	sp|P63017|HSP7C_MOUSE	2	1 to 0.0467	-4.03105	297674
GTLDPVEK	sp|P63017|HSP7C_MOUSE	2	1 to 0.01	-5.9451	78987
GTLDPVEK	sp|P63017|HSP7C_MOUSE	2	1 to 0.00467	-7.03911	37002
GTLDPVEK	sp|P63017|HSP7C_MOUSE	2	1 to 0.001	-8.03273	18583
GVLYGESVDK	sp|P10300|CD8B_MOUSE	2	1 to 0.4667	-0.791564	85289
GVLYGESVDK	sp|P10300|CD8B_MOUSE	2	1 to 0.1	-3.06777	17607
GVLYGESVDK	sp|P10300|CD8B_MOUSE	2	1 to 0.0467	-3.73505	11087
GVLYGESVDK	sp|P10300|CD8B_MOUSE	2	1 to 0.01	-4.51991	6435
GVLYGESVDK	sp|P10300|CD8B_MOUSE	2	1 to 0.00467	-5.06344	4415
GVLYGESVDK	sp|P10300|CD8B_MOUSE	2	1 to 0.001	-5.03593	4500
HLEINPDHPIVETLR	sp|P11499|HS90B_MOUSE	3	1 to 0.4667	NA	NA
HLEINPDHPIVETLR	sp|P11499|HS90B_MOUSE	3	1 to 0.1	NA	NA
HLEINPDHPIVETLR	sp|P11499|HS90B_MOUSE	3	1 to 0.0467	NA	NA
HLEINPDHPIVETLR	sp|P11499|HS90B_MOUSE	3	1 to 0.01	NA	NA
HLEINPDHPIVETLR	sp|P11499|HS90B_MOUSE	3	1 to 0.00467	NA	NA
HLEINPDHPIVETLR	sp|P11499|HS90B_MOUSE	3	1 to 0.001	NA	NA
HVFGQPAK	sp|O89053|COR1A_MOUSE	2	1 to 0.4667	-0.901798	1489447
HVFGQPAK	sp|O89053|COR1A_MOUSE	2	1 to 0.1	-3.46112	252693
HVFGQPAK	sp|O89053|COR1A_MOUSE	2	1 to 0.0467	-4.10784	161403
HVFGQPAK	sp|O89053|COR1A_MOUSE	2	1 to 0.01	-6.05338	41903
HVFGQPAK	sp|O89053|COR1A_MOUSE	2	1 to 0.00467	-7.08171	20544
HVFGQPAK	sp|O89053|COR1A_MOUSE	2	1 to 0.001	-8.29359	8869
HVMQLEK	sp|E9Q7E2|ARID2_MOUSE	2	1 to 0.4667	-0.399555	39840
HVMQLEK	sp|E9Q7E2|ARID2_MOUSE	2	1 to 0.1	-1.40333	19868
HVMQLEK	sp|E9Q7E2|ARID2_MOUSE	2	1 to 0.0467	-1.77629	15342
HVMQLEK	sp|E9Q7E2|ARID2_MOUSE	2	1 to 0.01	-2.21541	11316
HVMQLEK	sp|E9Q7E2|ARID2_MOUSE	2	1 to 0.00467	-1.5015	18561
HVMQLEK	sp|E9Q7E2|ARID2_MOUSE	2	1 to 0.001	-1.58848	17475
IEEGTYGVVYR	sp|P24788|CD11B_MOUSE	2	1 to 0.4667	-0.957165	19040
IEEGTYGVVYR	sp|P24788|CD11B_MOUSE	2	1 to 0.1	-3.01246	4581
IEEGTYGVVYR	sp|P24788|CD11B_MOUSE	2	1 to 0.0467	-3.81087	2634
IEEGTYGVVYR	sp|P24788|CD11B_MOUSE	2	1 to 0.01	-5.2358	981
IEEGTYGVVYR	sp|P24788|CD11B_MOUSE	2	1 to 0.00467	-5.50149	816
IEEGTYGVVYR	sp|P24788|CD11B_MOUSE	2	1 to 0.001	-4.86103	1272
IEINFPAEYPFKPPK	sp|P68037|UB2L3_MOUSE	3	1 to 0.4667	-0.921505	250382
IEINFPAEYPFKPPK	sp|P68037|UB2L3_MOUSE	3	1 to 0.1	-4.23746	25142
IEINFPAEYPFKPPK	sp|P68037|UB2L3_MOUSE	3	1 to 0.0467	-5.03759	14439
IEINFPAEYPFKPPK	sp|P68037|UB2L3_MOUSE	3	1 to 0.01	-5.74691	8831
IEINFPAEYPFKPPK	sp|P68037|UB2L3_MOUSE	3	1 to 0.00467	-6.26656	6160
IEINFPAEYPFKPPK	sp|P68037|UB2L3_MOUSE	3	1 to 0.001	-6.04832	7166
IEWLESHQDADIEDFK	sp|P20029|BIP_MOUSE	3	1 to 0.4667	-0.942334	121048
IEWLESHQDADIEDFK	sp|P20029|BIP_MOUSE	3	1 to 0.1	-3.77728	16965
IEWLESHQDADIEDFK	sp|P20029|BIP_MOUSE	3	1 to 0.0467	-3.8378	16268
IEWLESHQDADIEDFK	sp|P20029|BIP_MOUSE	3	1 to 0.01	-5.321	5819
IEWLESHQDADIEDFK	sp|P20029|BIP_MOUSE	3	1 to 0.00467	-4.89257	7831
IEWLESHQDADIEDFK	sp|P20029|BIP_MOUSE	3	1 to 0.001	-5.3062	5879
IINEPTAAAIAYGLDKR	sp|P20029|BIP_MOUSE	3	1 to 0.4667	-0.87176	345219
IINEPTAAAIAYGLDKR	sp|P20029|BIP_MOUSE	3	1 to 0.1	-3.56522	53368
IINEPTAAAIAYGLDKR	sp|P20029|BIP_MOUSE	3	1 to 0.0467	-3.78088	45958
IINEPTAAAIAYGLDKR	sp|P20029|BIP_MOUSE	3	1 to 0.01	-5.95816	10161
IINEPTAAAIAYGLDKR	sp|P20029|BIP_MOUSE	3	1 to 0.00467	-6.69361	6103
IINEPTAAAIAYGLDKR	sp|P20029|BIP_MOUSE	3	1 to 0.001	-7.86963	2701
ISVSDLINGIASLK	sp|Q61735|CD47_MOUSE	3	1 to 0.4667	-0.752722	1803
ISVSDLINGIASLK	sp|Q61735|CD47_MOUSE	3	1 to 0.1	-2.40651	573
ISVSDLINGIASLK	sp|Q61735|CD47_MOUSE	3	1 to 0.0467	-1.91069	808
ISVSDLINGIASLK	sp|Q61735|CD47_MOUSE	3	1 to 0.01	-2.30212	616
ISVSDLINGIASLK	sp|Q61735|CD47_MOUSE	3	1 to 0.00467	-1.75192	902
ISVSDLINGIASLK	sp|Q61735|CD47_MOUSE	3	1 to 0.001	-2.04731	735
KQPPVSPGTALVGSQK	sp|P17095|HMGA1_MOUSE	3	1 to 0.4667	NA	NA
KQPPVSPGTALVGSQK	sp|P17095|HMGA1_MOUSE	3	1 to 0.1	NA	NA
KQPPVSPGTALVGSQK	sp|P17095|HMGA1_MOUSE	3	1 to 0.0467	NA	NA
KQPPVSPGTALVGSQK	sp|P17095|HMGA1_MOUSE	3	1 to 0.01	NA	NA
KQPPVSPGTALVGSQK	sp|P17095|HMGA1_MOUSE	3	1 to 0.00467	NA	NA
KQPPVSPGTALVGSQK	sp|P17095|HMGA1_MOUSE	3	1 to 0.001	NA	NA
LAGTQPLEVLEAVQR	sp|Q02053|UBA1_MOUSE	3	1 to 0.4667	-0.831444	85746
LAGTQPLEVLEAVQR	sp|Q02053|UBA1_MOUSE	3	1 to 0.1	-3.40344	14420
LAGTQPLEVLEAVQR	sp|Q02053|UBA1_MOUSE	3	1 to 0.0467	-4.03963	9278
LAGTQPLEVLEAVQR	sp|Q02053|UBA1_MOUSE	3	1 to 0.01	-5.8716	2606
LAGTQPLEVLEAVQR	sp|Q02053|UBA1_MOUSE	3	1 to 0.00467	-6.06377	2281
LAGTQPLEVLEAVQR	sp|Q02053|UBA1_MOUSE	3	1 to 0.001	-6.78251	1386
LDIDSAPITAR	sp|P52480|KPYM_MOUSE	2	1 to 0.4667	-0.882348	4159032
LDIDSAPITAR	sp|P52480|KPYM_MOUSE	2	1 to 0.1	-3.19561	836816
LDIDSAPITAR	sp|P52480|KPYM_MOUSE	2	1 to 0.0467	-4.06073	459414
LDIDSAPITAR	sp|P52480|KPYM_MOUSE	2	1 to 0.01	-6.07938	113378
LDIDSAPITAR	sp|P52480|KPYM_MOUSE	2	1 to 0.00467	-7.12928	54762
LDIDSAPITAR	sp|P52480|KPYM_MOUSE	2	1 to 0.001	-8.09563	28027
LHIVEVTEDGVEDLNEPSK	sp|O54839|EOMES_MOUSE	3	1 to 0.4667	-0.833957	52053
LHIVEVTEDGVEDLNEPSK	sp|O54839|EOMES_MOUSE	3	1 to 0.1	-2.96589	11876
LHIVEVTEDGVEDLNEPSK	sp|O54839|EOMES_MOUSE	3	1 to 0.0467	-3.57758	7772
LHIVEVTEDGVEDLNEPSK	sp|O54839|EOMES_MOUSE	3	1 to 0.01	-4.4518	4240
LHIVEVTEDGVEDLNEPSK	sp|O54839|EOMES_MOUSE	3	1 to 0.00467	-5.20244	2520
LHIVEVTEDGVEDLNEPSK	sp|O54839|EOMES_MOUSE	3	1 to 0.001	-5.31678	2328
LIGNMALLPLR	sp|Q9JM76|ARPC3_MOUSE	2	1 to 0.4667	-0.955354	508330
LIGNMALLPLR	sp|Q9JM76|ARPC3_MOUSE	2	1 to 0.1	-3.64905	78571
LIGNMALLPLR	sp|Q9JM76|ARPC3_MOUSE	2	1 to 0.0467	-4.23035	52514
LIGNMALLPLR	sp|Q9JM76|ARPC3_MOUSE	2	1 to 0.01	-5.40154	23319
LIGNMALLPLR	sp|Q9JM76|ARPC3_MOUSE	2	1 to 0.00467	-6.01424	15250
LIGNMALLPLR	sp|Q9JM76|ARPC3_MOUSE	2	1 to 0.001	-5.83746	17238
LMDLDVEQLGIPEQEYSCVIK	sp|P17918|PCNA_MOUSE	3	1 to 0.4667	-1.2924	13635
LMDLDVEQLGIPEQEYSCVIK	sp|P17918|PCNA_MOUSE	3	1 to 0.1	-5.51766	729
LMDLDVEQLGIPEQEYSCVIK	sp|P17918|PCNA_MOUSE	3	1 to 0.0467	-5.47668	750
LMDLDVEQLGIPEQEYSCVIK	sp|P17918|PCNA_MOUSE	3	1 to 0.01	-7.0162	258
LMDLDVEQLGIPEQEYSCVIK	sp|P17918|PCNA_MOUSE	3	1 to 0.00467	-6.07906	494
LMDLDVEQLGIPEQEYSCVIK	sp|P17918|PCNA_MOUSE	3	1 to 0.001	-5.73972	625
LNLQNLVIPR	sp|P34902|IL2RG_MOUSE	2	1 to 0.4667	-0.855983	32967
LNLQNLVIPR	sp|P34902|IL2RG_MOUSE	2	1 to 0.1	-3.13935	6772
LNLQNLVIPR	sp|P34902|IL2RG_MOUSE	2	1 to 0.0467	-3.5598	5060
LNLQNLVIPR	sp|P34902|IL2RG_MOUSE	2	1 to 0.01	-4.51433	2611
LNLQNLVIPR	sp|P34902|IL2RG_MOUSE	2	1 to 0.00467	-4.53548	2573
LNLQNLVIPR	sp|P34902|IL2RG_MOUSE	2	1 to 0.001	-5.05094	1800
LPFTALGSGQGAAVALLEDR	sp|O35955|PSB10_MOUSE	3	1 to 0.4667	-0.864081	48671
LPFTALGSGQGAAVALLEDR	sp|O35955|PSB10_MOUSE	3	1 to 0.1	-4.42014	4138
LPFTALGSGQGAAVALLEDR	sp|O35955|PSB10_MOUSE	3	1 to 0.0467	-4.39422	4213
LPFTALGSGQGAAVALLEDR	sp|O35955|PSB10_MOUSE	3	1 to 0.01	-5.05548	2664
LPFTALGSGQGAAVALLEDR	sp|O35955|PSB10_MOUSE	3	1 to 0.00467	-5.0244	2722
LPFTALGSGQGAAVALLEDR	sp|O35955|PSB10_MOUSE	3	1 to 0.001	-6.04361	1343
LQGQITEGSNMIK	sp|Q5SVQ0|KAT7_MOUSE	2	1 to 0.4667	-1.03297	8609
LQGQITEGSNMIK	sp|Q5SVQ0|KAT7_MOUSE	2	1 to 0.1	-3.53095	1524
LQGQITEGSNMIK	sp|Q5SVQ0|KAT7_MOUSE	2	1 to 0.0467	-4.48805	785
LQGQITEGSNMIK	sp|Q5SVQ0|KAT7_MOUSE	2	1 to 0.01	-5.06568	526
LQGQITEGSNMIK	sp|Q5SVQ0|KAT7_MOUSE	2	1 to 0.00467	-6.48989	196
LQGQITEGSNMIK	sp|Q5SVQ0|KAT7_MOUSE	2	1 to 0.001	-4.97274	561
LQQELDDLLVDLDHQR	sp|Q8VDD5|MYH9_MOUSE	3	1 to 0.4667	-1.1482	80711
LQQELDDLLVDLDHQR	sp|Q8VDD5|MYH9_MOUSE	3	1 to 0.1	-5.64777	3568
LQQELDDLLVDLDHQR	sp|Q8VDD5|MYH9_MOUSE	3	1 to 0.0467	-5.54856	3822
LQQELDDLLVDLDHQR	sp|Q8VDD5|MYH9_MOUSE	3	1 to 0.01	-7.12562	1281
LQQELDDLLVDLDHQR	sp|Q8VDD5|MYH9_MOUSE	3	1 to 0.00467	-7.59225	927
LQQELDDLLVDLDHQR	sp|Q8VDD5|MYH9_MOUSE	3	1 to 0.001	-6.57754	1873
LQSIGTENTEENRR	sp|P05064|ALDOA_MOUSE	3	1 to 0.4667	-0.793621	3856117
LQSIGTENTEENRR	sp|P05064|ALDOA_MOUSE	3	1 to 0.1	-3.43026	620071
LQSIGTENTEENRR	sp|P05064|ALDOA_MOUSE	3	1 to 0.0467	-4.29501	340508
LQSIGTENTEENRR	sp|P05064|ALDOA_MOUSE	3	1 to 0.01	-6.12588	95715
LQSIGTENTEENRR	sp|P05064|ALDOA_MOUSE	3	1 to 0.00467	-7.0354	50955
LQSIGTENTEENRR	sp|P05064|ALDOA_MOUSE	3	1 to 0.001	-8.29039	21350
LSMWDRPDDLIGR	sp|Q8CGF7|TCRG1_MOUSE	3	1 to 0.4667	-0.69369	29962
LSMWDRPDDLIGR	sp|Q8CGF7|TCRG1_MOUSE	3	1 to 0.1	-2.38338	9288
LSMWDRPDDLIGR	sp|Q8CGF7|TCRG1_MOUSE	3	1 to 0.0467	-2.07369	11512
LSMWDRPDDLIGR	sp|Q8CGF7|TCRG1_MOUSE	3	1 to 0.01	-2.35098	9499
LSMWDRPDDLIGR	sp|Q8CGF7|TCRG1_MOUSE	3	1 to 0.00467	-2.18367	10667
LSMWDRPDDLIGR	sp|Q8CGF7|TCRG1_MOUSE	3	1 to 0.001	-2.05972	11624
LVINGGNGTVEDR	sp|P15379|CD44_MOUSE	2	1 to 0.4667	-0.742531	6727
LVINGGNGTVEDR	sp|P15379|CD44_MOUSE	2	1 to 0.1	-2.89032	1518
LVINGGNGTVEDR	sp|P15379|CD44_MOUSE	2	1 to 0.0467	-3.71681	856
LVINGGNGTVEDR	sp|P15379|CD44_MOUSE	2	1 to 0.01	-4.53644	485
LVINGGNGTVEDR	sp|P15379|CD44_MOUSE	2	1 to 0.00467	-4.34454	554
LVINGGNGTVEDR	sp|P15379|CD44_MOUSE	2	1 to 0.001	-5.27837	290
LVINGKPITIFQER	sp|P16858|G3P_MOUSE	3	1 to 0.4667	-0.859795	3117645
LVINGKPITIFQER	sp|P16858|G3P_MOUSE	3	1 to 0.1	-3.80904	403659
LVINGKPITIFQER	sp|P16858|G3P_MOUSE	3	1 to 0.0467	-4.33891	279581
LVINGKPITIFQER	sp|P16858|G3P_MOUSE	3	1 to 0.01	-6.24092	74808
LVINGKPITIFQER	sp|P16858|G3P_MOUSE	3	1 to 0.00467	-7.46951	31923
LVINGKPITIFQER	sp|P16858|G3P_MOUSE	3	1 to 0.001	-8.60071	14574
MCLFAGFQR	sp|Q8VEK3|HNRPU_MOUSE	2	1 to 0.4667	-0.968856	234526
MCLFAGFQR	sp|Q8VEK3|HNRPU_MOUSE	2	1 to 0.1	-3.87848	31211
MCLFAGFQR	sp|Q8VEK3|HNRPU_MOUSE	2	1 to 0.0467	-4.30691	23192
MCLFAGFQR	sp|Q8VEK3|HNRPU_MOUSE	2	1 to 0.01	-6.0519	6919
MCLFAGFQR	sp|Q8VEK3|HNRPU_MOUSE	2	1 to 0.00467	-6.12789	6564
MCLFAGFQR	sp|Q8VEK3|HNRPU_MOUSE	2	1 to 0.001	-6.2891	5870
MDELQLFR	sp|Q01853|TERA_MOUSE	2	1 to 0.4667	-0.918404	197006
MDELQLFR	sp|Q01853|TERA_MOUSE	2	1 to 0.1	-3.46116	33809
MDELQLFR	sp|Q01853|TERA_MOUSE	2	1 to 0.0467	-4.44078	17145
MDELQLFR	sp|Q01853|TERA_MOUSE	2	1 to 0.01	-5.86018	6410
MDELQLFR	sp|Q01853|TERA_MOUSE	2	1 to 0.00467	-6.52972	4030
MDELQLFR	sp|Q01853|TERA_MOUSE	2	1 to 0.001	-7.38734	2224
MEDSQTYICELENR	sp|P06332|CD4_MOUSE	2	1 to 0.4667	-0.695299	34516
MEDSQTYICELENR	sp|P06332|CD4_MOUSE	2	1 to 0.1	-2.98115	7078
MEDSQTYICELENR	sp|P06332|CD4_MOUSE	2	1 to 0.0467	-3.9513	3613
MEDSQTYICELENR	sp|P06332|CD4_MOUSE	2	1 to 0.01	-4.91775	1849
MEDSQTYICELENR	sp|P06332|CD4_MOUSE	2	1 to 0.00467	-5.27842	1440
MEDSQTYICELENR	sp|P06332|CD4_MOUSE	2	1 to 0.001	-5.54628	1196
MLIDFSYLLSK	sp|Q5SVQ0|KAT7_MOUSE	2	1 to 0.4667	-1.06382	23636
MLIDFSYLLSK	sp|Q5SVQ0|KAT7_MOUSE	2	1 to 0.1	-3.32573	4928
MLIDFSYLLSK	sp|Q5SVQ0|KAT7_MOUSE	2	1 to 0.0467	-3.4671	4468
MLIDFSYLLSK	sp|Q5SVQ0|KAT7_MOUSE	2	1 to 0.01	-4.1183	2845
MLIDFSYLLSK	sp|Q5SVQ0|KAT7_MOUSE	2	1 to 0.00467	-4.07091	2940
MLIDFSYLLSK	sp|Q5SVQ0|KAT7_MOUSE	2	1 to 0.001	-4.24877	2599
MNNVNVVYTPWSNLK	sp|Q78PG9|CCD25_MOUSE	2	1 to 0.4667	-1.077	4606
MNNVNVVYTPWSNLK	sp|Q78PG9|CCD25_MOUSE	2	1 to 0.1	-3.30232	985
MNNVNVVYTPWSNLK	sp|Q78PG9|CCD25_MOUSE	2	1 to 0.0467	-3.09401	1138
MNNVNVVYTPWSNLK	sp|Q78PG9|CCD25_MOUSE	2	1 to 0.01	-3.62059	790
MNNVNVVYTPWSNLK	sp|Q78PG9|CCD25_MOUSE	2	1 to 0.00467	-4.3606	473
MNNVNVVYTPWSNLK	sp|Q78PG9|CCD25_MOUSE	2	1 to 0.001	-3.9448	631
MQASIEK	sp|Q61937|NPM_MOUSE	2	1 to 0.4667	-0.76709	521599
MQASIEK	sp|Q61937|NPM_MOUSE	2	1 to 0.1	-2.99472	111366
MQASIEK	sp|Q61937|NPM_MOUSE	2	1 to 0.0467	-3.83203	62330
MQASIEK	sp|Q61937|NPM_MOUSE	2	1 to 0.01	-5.13242	25307
MQASIEK	sp|Q61937|NPM_MOUSE	2	1 to 0.00467	-5.16098	24811
MQASIEK	sp|Q61937|NPM_MOUSE	2	1 to 0.001	-5.95665	14293
MSVQPTVSLGGFEITPPVVLR	sp|Q61937|NPM_MOUSE	3	1 to 0.4667	-1.52384	13869
MSVQPTVSLGGFEITPPVVLR	sp|Q61937|NPM_MOUSE	3	1 to 0.1	-4.67331	1563
MSVQPTVSLGGFEITPPVVLR	sp|Q61937|NPM_MOUSE	3	1 to 0.0467	-4.39467	1896
MSVQPTVSLGGFEITPPVVLR	sp|Q61937|NPM_MOUSE	3	1 to 0.01	-5.31907	999
MSVQPTVSLGGFEITPPVVLR	sp|Q61937|NPM_MOUSE	3	1 to 0.00467	-5.9062	665
MSVQPTVSLGGFEITPPVVLR	sp|Q61937|NPM_MOUSE	3	1 to 0.001	-5.75203	740
MVFGTGTK	sp|P10300|CD8B_MOUSE	2	1 to 0.4667	-0.86917	79117
MVFGTGTK	sp|P10300|CD8B_MOUSE	2	1 to 0.1	-3.10418	16806
MVFGTGTK	sp|P10300|CD8B_MOUSE	2	1 to 0.0467	-3.85865	9962
MVFGTGTK	sp|P10300|CD8B_MOUSE	2	1 to 0.01	-4.77482	5279
MVFGTGTK	sp|P10300|CD8B_MOUSE	2	1 to 0.00467	-5.22126	3874
MVFGTGTK	sp|P10300|CD8B_MOUSE	2	1 to 0.001	-5.3789	3473
NEWISYK	sp|P37217|CD69_MOUSE	2	1 to 0.4667	-0.531073	31029
NEWISYK	sp|P37217|CD69_MOUSE	2	1 to 0.1	-2.5237	7797
NEWISYK	sp|P37217|CD69_MOUSE	2	1 to 0.0467	-1.73419	13477
NEWISYK	sp|P37217|CD69_MOUSE	2	1 to 0.01	-1.91531	11887
NEWISYK	sp|P37217|CD69_MOUSE	2	1 to 0.00467	-2.21325	9669
NEWISYK	sp|P37217|CD69_MOUSE	2	1 to 0.001	-1.6806	13987
NGQELPQKHDK	sp|P22646|CD3E_MOUSE	2	1 to 0.4667	NA	NA
NGQELPQKHDK	sp|P22646|CD3E_MOUSE	2	1 to 0.1	NA	NA
NGQELPQKHDK	sp|P22646|CD3E_MOUSE	2	1 to 0.0467	NA	NA
NGQELPQKHDK	sp|P22646|CD3E_MOUSE	2	1 to 0.01	NA	NA
NGQELPQKHDK	sp|P22646|CD3E_MOUSE	2	1 to 0.00467	NA	NA
NGQELPQKHDK	sp|P22646|CD3E_MOUSE	2	1 to 0.001	NA	NA
NIILESSDSR	sp|P10300|CD8B_MOUSE	2	1 to 0.4667	-0.808665	133678
NIILESSDSR	sp|P10300|CD8B_MOUSE	2	1 to 0.1	-2.92966	30731
NIILESSDSR	sp|P10300|CD8B_MOUSE	2	1 to 0.0467	-3.47533	21053
NIILESSDSR	sp|P10300|CD8B_MOUSE	2	1 to 0.01	-5.25187	6145
NIILESSDSR	sp|P10300|CD8B_MOUSE	2	1 to 0.00467	-5.16641	6520
NIILESSDSR	sp|P10300|CD8B_MOUSE	2	1 to 0.001	-5.15869	6555
NKNPAPPLDAVEQILPTLVR	sp|P52293|IMA1_MOUSE	3	1 to 0.4667	-1.36504	18733
NKNPAPPLDAVEQILPTLVR	sp|P52293|IMA1_MOUSE	3	1 to 0.1	-3.96915	3081
NKNPAPPLDAVEQILPTLVR	sp|P52293|IMA1_MOUSE	3	1 to 0.0467	-4.35682	2355
NKNPAPPLDAVEQILPTLVR	sp|P52293|IMA1_MOUSE	3	1 to 0.01	-4.34098	2381
NKNPAPPLDAVEQILPTLVR	sp|P52293|IMA1_MOUSE	3	1 to 0.00467	-4.40225	2282
NKNPAPPLDAVEQILPTLVR	sp|P52293|IMA1_MOUSE	3	1 to 0.001	-3.95842	3104
NQTAEKEEFEHQQK	sp|P63017|HSP7C_MOUSE	3	1 to 0.4667	-0.76929	413335
NQTAEKEEFEHQQK	sp|P63017|HSP7C_MOUSE	3	1 to 0.1	-3.46554	63775
NQTAEKEEFEHQQK	sp|P63017|HSP7C_MOUSE	3	1 to 0.0467	-4.15968	39418
NQTAEKEEFEHQQK	sp|P63017|HSP7C_MOUSE	3	1 to 0.01	-5.89036	11877
NQTAEKEEFEHQQK	sp|P63017|HSP7C_MOUSE	3	1 to 0.00467	-6.77878	6416
NQTAEKEEFEHQQK	sp|P63017|HSP7C_MOUSE	3	1 to 0.001	-7.4955	3904
NSSSFLNFGFGNR	sp|P29352|PTN22_MOUSE	2	1 to 0.4667	-0.44017	7725
NSSSFLNFGFGNR	sp|P29352|PTN22_MOUSE	2	1 to 0.1	-2.75372	1554
NSSSFLNFGFGNR	sp|P29352|PTN22_MOUSE	2	1 to 0.0467	-2.24958	2204
NSSSFLNFGFGNR	sp|P29352|PTN22_MOUSE	2	1 to 0.01	-2.88992	1414
NSSSFLNFGFGNR	sp|P29352|PTN22_MOUSE	2	1 to 0.00467	-3.04374	1271
NSSSFLNFGFGNR	sp|P29352|PTN22_MOUSE	2	1 to 0.001	-1.45236	3830
NTQINNSWGQEER	sp|O08573|LEG9_MOUSE	2	1 to 0.4667	-0.925831	7673
NTQINNSWGQEER	sp|O08573|LEG9_MOUSE	2	1 to 0.1	-3.4949	1293
NTQINNSWGQEER	sp|O08573|LEG9_MOUSE	2	1 to 0.0467	-4.14841	822
NTQINNSWGQEER	sp|O08573|LEG9_MOUSE	2	1 to 0.01	-5.16252	407
NTQINNSWGQEER	sp|O08573|LEG9_MOUSE	2	1 to 0.00467	-4.98592	460
NTQINNSWGQEER	sp|O08573|LEG9_MOUSE	2	1 to 0.001	-5.10009	425
NVEAQSTEEMFVK	sp|Q61735|CD47_MOUSE	2	1 to 0.4667	-0.992448	51907
NVEAQSTEEMFVK	sp|Q61735|CD47_MOUSE	2	1 to 0.1	-3.5135	9043
NVEAQSTEEMFVK	sp|Q61735|CD47_MOUSE	2	1 to 0.0467	-4.33332	5123
NVEAQSTEEMFVK	sp|Q61735|CD47_MOUSE	2	1 to 0.01	-6.34094	1274
NVEAQSTEEMFVK	sp|Q61735|CD47_MOUSE	2	1 to 0.00467	-6.68311	1005
NVEAQSTEEMFVK	sp|Q61735|CD47_MOUSE	2	1 to 0.001	-7.42247	602
NVFDEAILAALEPPEPK	sp|P60766|CDC42_MOUSE	3	1 to 0.4667	-0.987697	93973
NVFDEAILAALEPPEPK	sp|P60766|CDC42_MOUSE	3	1 to 0.1	-4.41688	8724
NVFDEAILAALEPPEPK	sp|P60766|CDC42_MOUSE	3	1 to 0.0467	-4.70393	7150
NVFDEAILAALEPPEPK	sp|P60766|CDC42_MOUSE	3	1 to 0.01	-6.46737	2106
NVFDEAILAALEPPEPK	sp|P60766|CDC42_MOUSE	3	1 to 0.00467	-6.8593	1605
NVFDEAILAALEPPEPK	sp|P60766|CDC42_MOUSE	3	1 to 0.001	-6.87375	1589
QASEGPLK	sp|P16858|G3P_MOUSE	2	1 to 0.4667	-0.764242	1515313
QASEGPLK	sp|P16858|G3P_MOUSE	2	1 to 0.1	-3.1255	294912
QASEGPLK	sp|P16858|G3P_MOUSE	2	1 to 0.0467	-3.91188	170989
QASEGPLK	sp|P16858|G3P_MOUSE	2	1 to 0.01	-5.56631	54317
QASEGPLK	sp|P16858|G3P_MOUSE	2	1 to 0.00467	-6.34346	31695
QASEGPLK	sp|P16858|G3P_MOUSE	2	1 to 0.001	-6.9261	21164
QWLNQGDGIQGFR	sp|P04202|TGFB1_MOUSE	2	1 to 0.4667	-1.12137	19694
QWLNQGDGIQGFR	sp|P04202|TGFB1_MOUSE	2	1 to 0.1	-2.89524	5759
QWLNQGDGIQGFR	sp|P04202|TGFB1_MOUSE	2	1 to 0.0467	-3.13951	4862
QWLNQGDGIQGFR	sp|P04202|TGFB1_MOUSE	2	1 to 0.01	-3.92946	2812
QWLNQGDGIQGFR	sp|P04202|TGFB1_MOUSE	2	1 to 0.00467	-4.07282	2546
QWLNQGDGIQGFR	sp|P04202|TGFB1_MOUSE	2	1 to 0.001	-4.239	2269
RGLEVNK	sp|O89053|COR1A_MOUSE	2	1 to 0.4667	-0.847395	1097534
RGLEVNK	sp|O89053|COR1A_MOUSE	2	1 to 0.1	-3.34951	193734
RGLEVNK	sp|O89053|COR1A_MOUSE	2	1 to 0.0467	-4.16299	110236
RGLEVNK	sp|O89053|COR1A_MOUSE	2	1 to 0.01	-5.97246	31450
RGLEVNK	sp|O89053|COR1A_MOUSE	2	1 to 0.00467	-6.7108	18852
RGLEVNK	sp|O89053|COR1A_MOUSE	2	1 to 0.001	-7.47691	11085
RPPEVASAIQPTPVSR	sp|O54824|IL16_MOUSE	3	1 to 0.4667	-0.89739	144231
RPPEVASAIQPTPVSR	sp|O54824|IL16_MOUSE	3	1 to 0.1	-2.93919	35028
RPPEVASAIQPTPVSR	sp|O54824|IL16_MOUSE	3	1 to 0.0467	-3.31613	26974
RPPEVASAIQPTPVSR	sp|O54824|IL16_MOUSE	3	1 to 0.01	-4.90726	8953
RPPEVASAIQPTPVSR	sp|O54824|IL16_MOUSE	3	1 to 0.00467	-5.17084	7458
RPPEVASAIQPTPVSR	sp|O54824|IL16_MOUSE	3	1 to 0.001	-5.92428	4424
SALFAQINQGESITHALK	sp|P40124|CAP1_MOUSE	3	1 to 0.4667	-1.11355	153101
SALFAQINQGESITHALK	sp|P40124|CAP1_MOUSE	3	1 to 0.1	-4.02288	20379
SALFAQINQGESITHALK	sp|P40124|CAP1_MOUSE	3	1 to 0.0467	-4.34147	16341
SALFAQINQGESITHALK	sp|P40124|CAP1_MOUSE	3	1 to 0.01	-6.18191	4563
SALFAQINQGESITHALK	sp|P40124|CAP1_MOUSE	3	1 to 0.00467	-7.29055	2116
SALFAQINQGESITHALK	sp|P40124|CAP1_MOUSE	3	1 to 0.001	-6.8024	2968
SELDLLDIR	sp|P97384|ANX11_MOUSE	2	1 to 0.4667	-0.804645	82358
SELDLLDIR	sp|P97384|ANX11_MOUSE	2	1 to 0.1	-3.01857	17752
SELDLLDIR	sp|P97384|ANX11_MOUSE	2	1 to 0.0467	-3.60118	11854
SELDLLDIR	sp|P97384|ANX11_MOUSE	2	1 to 0.01	-4.57131	6051
SELDLLDIR	sp|P97384|ANX11_MOUSE	2	1 to 0.00467	-4.69964	5536
SELDLLDIR	sp|P97384|ANX11_MOUSE	2	1 to 0.001	-4.99888	4499
SIMISGNVLPDATR	sp|O08573|LEG9_MOUSE	2	1 to 0.4667	-0.841929	29385
SIMISGNVLPDATR	sp|O08573|LEG9_MOUSE	2	1 to 0.1	-3.23403	5598
SIMISGNVLPDATR	sp|O08573|LEG9_MOUSE	2	1 to 0.0467	-3.52327	4581
SIMISGNVLPDATR	sp|O08573|LEG9_MOUSE	2	1 to 0.01	-4.07324	3129
SIMISGNVLPDATR	sp|O08573|LEG9_MOUSE	2	1 to 0.00467	-3.92026	3479
SIMISGNVLPDATR	sp|O08573|LEG9_MOUSE	2	1 to 0.001	-4.02116	3244
SINPDEAVAYGAAVQAAILSGDK	sp|P63017|HSP7C_MOUSE	3	1 to 0.4667	-1.0629	55886
SINPDEAVAYGAAVQAAILSGDK	sp|P63017|HSP7C_MOUSE	3	1 to 0.1	-4.41683	5466
SINPDEAVAYGAAVQAAILSGDK	sp|P63017|HSP7C_MOUSE	3	1 to 0.0467	-3.97008	7450
SINPDEAVAYGAAVQAAILSGDK	sp|P63017|HSP7C_MOUSE	3	1 to 0.01	-5.07321	3468
SINPDEAVAYGAAVQAAILSGDK	sp|P63017|HSP7C_MOUSE	3	1 to 0.00467	-4.91536	3869
SINPDEAVAYGAAVQAAILSGDK	sp|P63017|HSP7C_MOUSE	3	1 to 0.001	-5.05256	3518
SLHDALCVLAQTVK	sp|P80314|TCPB_MOUSE	3	1 to 0.4667	-1.18732	119750
SLHDALCVLAQTVK	sp|P80314|TCPB_MOUSE	3	1 to 0.1	-4.07569	16173
SLHDALCVLAQTVK	sp|P80314|TCPB_MOUSE	3	1 to 0.0467	-4.65851	10798
SLHDALCVLAQTVK	sp|P80314|TCPB_MOUSE	3	1 to 0.01	-5.96258	4373
SLHDALCVLAQTVK	sp|P80314|TCPB_MOUSE	3	1 to 0.00467	-6.29087	3483
SLHDALCVLAQTVK	sp|P80314|TCPB_MOUSE	3	1 to 0.001	-6.40908	3209
SQEMVHLVNKEPSETPDQCMTADETR	sp|P15379|CD44_MOUSE	4	1 to 0.4667	-0.718405	16710
SQEMVHLVNKEPSETPDQCMTADETR	sp|P15379|CD44_MOUSE	4	1 to 0.1	-4.12203	1579
SQEMVHLVNKEPSETPDQCMTADETR	sp|P15379|CD44_MOUSE	4	1 to 0.0467	-3.80505	1967
SQEMVHLVNKEPSETPDQCMTADETR	sp|P15379|CD44_MOUSE	4	1 to 0.01	-4.75814	1016
SQEMVHLVNKEPSETPDQCMTADETR	sp|P15379|CD44_MOUSE	4	1 to 0.00467	-4.42716	1278
SQEMVHLVNKEPSETPDQCMTADETR	sp|P15379|CD44_MOUSE	4	1 to 0.001	-3.77027	2015
SQQQPTPVTPK	sp|Q5SVQ0|KAT7_MOUSE	2	1 to 0.4667	NA	NA
SQQQPTPVTPK	sp|Q5SVQ0|KAT7_MOUSE	2	1 to 0.1	NA	NA
SQQQPTPVTPK	sp|Q5SVQ0|KAT7_MOUSE	2	1 to 0.0467	NA	NA
SQQQPTPVTPK	sp|Q5SVQ0|KAT7_MOUSE	2	1 to 0.01	NA	NA
SQQQPTPVTPK	sp|Q5SVQ0|KAT7_MOUSE	2	1 to 0.00467	NA	NA
SQQQPTPVTPK	sp|Q5SVQ0|KAT7_MOUSE	2	1 to 0.001	NA	NA
SSEMNVLIPTEGGDFNEFPVPEQFK	sp|P40124|CAP1_MOUSE	3	1 to 0.4667	-1.05694	11949
SSEMNVLIPTEGGDFNEFPVPEQFK	sp|P40124|CAP1_MOUSE	3	1 to 0.1	-4.96491	796
SSEMNVLIPTEGGDFNEFPVPEQFK	sp|P40124|CAP1_MOUSE	3	1 to 0.0467	-4.09374	1456
SSEMNVLIPTEGGDFNEFPVPEQFK	sp|P40124|CAP1_MOUSE	3	1 to 0.01	-4.51673	1086
SSEMNVLIPTEGGDFNEFPVPEQFK	sp|P40124|CAP1_MOUSE	3	1 to 0.00467	-4.90631	829
SSEMNVLIPTEGGDFNEFPVPEQFK	sp|P40124|CAP1_MOUSE	3	1 to 0.001	-4.28979	1271
SSGSETEQVVDFSDR	sp|Q5SVQ0|KAT7_MOUSE	2	1 to 0.4667	-1.07852	1618
SSGSETEQVVDFSDR	sp|Q5SVQ0|KAT7_MOUSE	2	1 to 0.1	-3.23469	363
SSGSETEQVVDFSDR	sp|Q5SVQ0|KAT7_MOUSE	2	1 to 0.0467	-3.47173	308
SSGSETEQVVDFSDR	sp|Q5SVQ0|KAT7_MOUSE	2	1 to 0.01	-5.05201	103
SSGSETEQVVDFSDR	sp|Q5SVQ0|KAT7_MOUSE	2	1 to 0.00467	-3.8437	238
SSGSETEQVVDFSDR	sp|Q5SVQ0|KAT7_MOUSE	2	1 to 0.001	-4.56859	144
SSLVNESEGAAAGAGVPGPGVR	sp|Q00417|TCF7_MOUSE	2	1 to 0.4667	-0.784582	5400
SSLVNESEGAAAGAGVPGPGVR	sp|Q00417|TCF7_MOUSE	2	1 to 0.1	-3.70354	714
SSLVNESEGAAAGAGVPGPGVR	sp|Q00417|TCF7_MOUSE	2	1 to 0.0467	-3.96416	596
SSLVNESEGAAAGAGVPGPGVR	sp|Q00417|TCF7_MOUSE	2	1 to 0.01	-5.96416	149
SSLVNESEGAAAGAGVPGPGVR	sp|Q00417|TCF7_MOUSE	2	1 to 0.00467	-6.42844	108
SSLVNESEGAAAGAGVPGPGVR	sp|Q00417|TCF7_MOUSE	2	1 to 0.001	-4.96901	297
STPFELIQQR	sp|P29352|PTN22_MOUSE	2	1 to 0.4667	-0.833533	24537
STPFELIQQR	sp|P29352|PTN22_MOUSE	2	1 to 0.1	-2.51722	7638
STPFELIQQR	sp|P29352|PTN22_MOUSE	2	1 to 0.0467	-3.08809	5142
STPFELIQQR	sp|P29352|PTN22_MOUSE	2	1 to 0.01	-3.48362	3909
STPFELIQQR	sp|P29352|PTN22_MOUSE	2	1 to 0.00467	-3.30116	4436
STPFELIQQR	sp|P29352|PTN22_MOUSE	2	1 to 0.001	-3.9686	2793
SVEEFQCLNR	sp|P24788|CD11B_MOUSE	2	1 to 0.4667	-0.805228	18034
SVEEFQCLNR	sp|P24788|CD11B_MOUSE	2	1 to 0.1	-3.0706	3751
SVEEFQCLNR	sp|P24788|CD11B_MOUSE	2	1 to 0.0467	-3.57079	2652
SVEEFQCLNR	sp|P24788|CD11B_MOUSE	2	1 to 0.01	-4.06178	1887
SVEEFQCLNR	sp|P24788|CD11B_MOUSE	2	1 to 0.00467	-5.12029	906
SVEEFQCLNR	sp|P24788|CD11B_MOUSE	2	1 to 0.001	-5.12348	904
SWALAQR	sp|P37217|CD69_MOUSE	2	1 to 0.4667	-0.680466	29126
SWALAQR	sp|P37217|CD69_MOUSE	2	1 to 0.1	-2.14266	10571
SWALAQR	sp|P37217|CD69_MOUSE	2	1 to 0.0467	-2.28407	9584
SWALAQR	sp|P37217|CD69_MOUSE	2	1 to 0.01	-2.90709	6223
SWALAQR	sp|P37217|CD69_MOUSE	2	1 to 0.00467	-3.2596	4874
SWALAQR	sp|P37217|CD69_MOUSE	2	1 to 0.001	-2.84072	6516
TADMDVGQIGFHR	sp|Q78PG9|CCD25_MOUSE	3	1 to 0.4667	-0.589927	10153
TADMDVGQIGFHR	sp|Q78PG9|CCD25_MOUSE	3	1 to 0.1	-2.46544	2767
TADMDVGQIGFHR	sp|Q78PG9|CCD25_MOUSE	3	1 to 0.0467	-2.06468	3653
TADMDVGQIGFHR	sp|Q78PG9|CCD25_MOUSE	3	1 to 0.01	-2.62517	2477
TADMDVGQIGFHR	sp|Q78PG9|CCD25_MOUSE	3	1 to 0.00467	-2.38286	2930
TADMDVGQIGFHR	sp|Q78PG9|CCD25_MOUSE	3	1 to 0.001	-2.36281	2971
TAFDEAIAELDTLSEESYK	sp|P63101|1433Z_MOUSE	3	1 to 0.4667	-1.44153	4054
TAFDEAIAELDTLSEESYK	sp|P63101|1433Z_MOUSE	3	1 to 0.1	-3.41124	1035
TAFDEAIAELDTLSEESYK	sp|P63101|1433Z_MOUSE	3	1 to 0.0467	-3.51977	960
TAFDEAIAELDTLSEESYK	sp|P63101|1433Z_MOUSE	3	1 to 0.01	-3.68688	855
TAFDEAIAELDTLSEESYK	sp|P63101|1433Z_MOUSE	3	1 to 0.00467	-3.35386	1077
TAFDEAIAELDTLSEESYK	sp|P63101|1433Z_MOUSE	3	1 to 0.001	-3.01621	1361
TENLLGSYFPK	sp|P97371|PSME1_MOUSE	2	1 to 0.4667	-0.843579	166007
TENLLGSYFPK	sp|P97371|PSME1_MOUSE	2	1 to 0.1	-3.22057	31958
TENLLGSYFPK	sp|P97371|PSME1_MOUSE	2	1 to 0.0467	-4.0704	17732
TENLLGSYFPK	sp|P97371|PSME1_MOUSE	2	1 to 0.01	-5.39697	7070
TENLLGSYFPK	sp|P97371|PSME1_MOUSE	2	1 to 0.00467	-5.98295	4710
TENLLGSYFPK	sp|P97371|PSME1_MOUSE	2	1 to 0.001	-5.77163	5453
TFCQLILDPIFK	sp|P58252|EF2_MOUSE	2	1 to 0.4667	-0.989308	276207
TFCQLILDPIFK	sp|P58252|EF2_MOUSE	2	1 to 0.1	-4.39448	26072
TFCQLILDPIFK	sp|P58252|EF2_MOUSE	2	1 to 0.0467	-4.75082	20366
TFCQLILDPIFK	sp|P58252|EF2_MOUSE	2	1 to 0.01	-6.55567	5829
TFCQLILDPIFK	sp|P58252|EF2_MOUSE	2	1 to 0.00467	-7.04164	4162
TFCQLILDPIFK	sp|P58252|EF2_MOUSE	2	1 to 0.001	-7.23498	3640
TFSFAIPLIEK	sp|Q9JIK5|DDX21_MOUSE	2	1 to 0.4667	-0.900335	36277
TFSFAIPLIEK	sp|Q9JIK5|DDX21_MOUSE	2	1 to 0.1	-2.7771	9878
TFSFAIPLIEK	sp|Q9JIK5|DDX21_MOUSE	2	1 to 0.0467	-2.95302	8744
TFSFAIPLIEK	sp|Q9JIK5|DDX21_MOUSE	2	1 to 0.01	-3.22852	7224
TFSFAIPLIEK	sp|Q9JIK5|DDX21_MOUSE	2	1 to 0.00467	-3.24823	7126
TFSFAIPLIEK	sp|Q9JIK5|DDX21_MOUSE	2	1 to 0.001	-3.07844	8016
TGWTQPQLTCVDER	sp|P01590|IL2RA_MOUSE	2	1 to 0.4667	-0.822853	15820
TGWTQPQLTCVDER	sp|P01590|IL2RA_MOUSE	2	1 to 0.1	-3.38969	2670
TGWTQPQLTCVDER	sp|P01590|IL2RA_MOUSE	2	1 to 0.0467	-4.64046	1122
TGWTQPQLTCVDER	sp|P01590|IL2RA_MOUSE	2	1 to 0.01	-5.65337	556
TGWTQPQLTCVDER	sp|P01590|IL2RA_MOUSE	2	1 to 0.00467	-6.06496	418
TGWTQPQLTCVDER	sp|P01590|IL2RA_MOUSE	2	1 to 0.001	-5.4617	635
TQGPYDVVVLPGGNLGAQNLSESPMVK	sp|Q99LX0|PARK7_MOUSE	3	1 to 0.4667	-0.846133	122447
TQGPYDVVVLPGGNLGAQNLSESPMVK	sp|Q99LX0|PARK7_MOUSE	3	1 to 0.1	-3.90646	14679
TQGPYDVVVLPGGNLGAQNLSESPMVK	sp|Q99LX0|PARK7_MOUSE	3	1 to 0.0467	-4.4376	10158
TQGPYDVVVLPGGNLGAQNLSESPMVK	sp|Q99LX0|PARK7_MOUSE	3	1 to 0.01	-6.02214	3387
TQGPYDVVVLPGGNLGAQNLSESPMVK	sp|Q99LX0|PARK7_MOUSE	3	1 to 0.00467	-6.63224	2219
TQGPYDVVVLPGGNLGAQNLSESPMVK	sp|Q99LX0|PARK7_MOUSE	3	1 to 0.001	-8.27422	711
TSTMNAEEELVLHSAK	sp|P29352|PTN22_MOUSE	3	1 to 0.4667	-0.80776	25955
TSTMNAEEELVLHSAK	sp|P29352|PTN22_MOUSE	3	1 to 0.1	-3.27243	4702
TSTMNAEEELVLHSAK	sp|P29352|PTN22_MOUSE	3	1 to 0.0467	-3.23906	4812
TSTMNAEEELVLHSAK	sp|P29352|PTN22_MOUSE	3	1 to 0.01	-5.08562	1338
TSTMNAEEELVLHSAK	sp|P29352|PTN22_MOUSE	3	1 to 0.00467	-5.24869	1195
TSTMNAEEELVLHSAK	sp|P29352|PTN22_MOUSE	3	1 to 0.001	-5.0244	1396
TVSWFSPNEK	sp|Q61735|CD47_MOUSE	2	1 to 0.4667	-0.789035	18296
TVSWFSPNEK	sp|Q61735|CD47_MOUSE	2	1 to 0.1	-2.50896	5554
TVSWFSPNEK	sp|Q61735|CD47_MOUSE	2	1 to 0.0467	-3.45793	2877
TVSWFSPNEK	sp|Q61735|CD47_MOUSE	2	1 to 0.01	-3.38508	3026
TVSWFSPNEK	sp|Q61735|CD47_MOUSE	2	1 to 0.00467	-3.35348	3093
TVSWFSPNEK	sp|Q61735|CD47_MOUSE	2	1 to 0.001	-4.79726	1137
TVTNAVVTVPAYFNDSQR	sp|P63017|HSP7C_MOUSE	3	1 to 0.4667	-0.873689	670916
TVTNAVVTVPAYFNDSQR	sp|P63017|HSP7C_MOUSE	3	1 to 0.1	-3.38889	117359
TVTNAVVTVPAYFNDSQR	sp|P63017|HSP7C_MOUSE	3	1 to 0.0467	-4.16902	68340
TVTNAVVTVPAYFNDSQR	sp|P63017|HSP7C_MOUSE	3	1 to 0.01	-5.94428	19965
TVTNAVVTVPAYFNDSQR	sp|P63017|HSP7C_MOUSE	3	1 to 0.00467	-6.95742	9892
TVTNAVVTVPAYFNDSQR	sp|P63017|HSP7C_MOUSE	3	1 to 0.001	-8.35448	3756
VAAGIVSYGYK	sp|P04187|GRAB_MOUSE	2	1 to 0.4667	-0.822359	2877240
VAAGIVSYGYK	sp|P04187|GRAB_MOUSE	2	1 to 0.1	-3.25551	532750
VAAGIVSYGYK	sp|P04187|GRAB_MOUSE	2	1 to 0.0467	-4.16825	282984
VAAGIVSYGYK	sp|P04187|GRAB_MOUSE	2	1 to 0.01	-6.15971	71166
VAAGIVSYGYK	sp|P04187|GRAB_MOUSE	2	1 to 0.00467	-7.21821	34169
VAAGIVSYGYK	sp|P04187|GRAB_MOUSE	2	1 to 0.001	-8.42005	14854
VAEDDEDDDVDTKK	sp|P26350|PTMA_MOUSE	3	1 to 0.4667	-0.864107	1027748
VAEDDEDDDVDTKK	sp|P26350|PTMA_MOUSE	3	1 to 0.1	-3.39164	178248
VAEDDEDDDVDTKK	sp|P26350|PTMA_MOUSE	3	1 to 0.0467	-4.11456	107995
VAEDDEDDDVDTKK	sp|P26350|PTMA_MOUSE	3	1 to 0.01	-6.10199	27235
VAEDDEDDDVDTKK	sp|P26350|PTMA_MOUSE	3	1 to 0.00467	-6.88871	15787
VAEDDEDDDVDTKK	sp|P26350|PTMA_MOUSE	3	1 to 0.001	-8.29989	5936
VDILDPALLR	sp|O88685|PRS6A_MOUSE	2	1 to 0.4667	-0.850948	269608
VDILDPALLR	sp|O88685|PRS6A_MOUSE	2	1 to 0.1	-3.28198	49994
VDILDPALLR	sp|O88685|PRS6A_MOUSE	2	1 to 0.0467	-4.04758	29407
VDILDPALLR	sp|O88685|PRS6A_MOUSE	2	1 to 0.01	-5.82066	8604
VDILDPALLR	sp|O88685|PRS6A_MOUSE	2	1 to 0.00467	-6.71996	4613
VDILDPALLR	sp|O88685|PRS6A_MOUSE	2	1 to 0.001	-7.65843	2407
VEQLSNMIVR	sp|P04202|TGFB1_MOUSE	2	1 to 0.4667	-1.02384	18158
VEQLSNMIVR	sp|P04202|TGFB1_MOUSE	2	1 to 0.1	-2.48784	6582
VEQLSNMIVR	sp|P04202|TGFB1_MOUSE	2	1 to 0.0467	-2.89574	4961
VEQLSNMIVR	sp|P04202|TGFB1_MOUSE	2	1 to 0.01	-2.65055	5880
VEQLSNMIVR	sp|P04202|TGFB1_MOUSE	2	1 to 0.00467	-2.69896	5686
VEQLSNMIVR	sp|P04202|TGFB1_MOUSE	2	1 to 0.001	-2.87753	5024
VFFYNPTTR	sp|Q8CGF7|TCRG1_MOUSE	2	1 to 0.4667	-0.834473	85288
VFFYNPTTR	sp|Q8CGF7|TCRG1_MOUSE	2	1 to 0.1	-2.9912	19127
VFFYNPTTR	sp|Q8CGF7|TCRG1_MOUSE	2	1 to 0.0467	-3.64432	12163
VFFYNPTTR	sp|Q8CGF7|TCRG1_MOUSE	2	1 to 0.01	-4.47855	6822
VFFYNPTTR	sp|Q8CGF7|TCRG1_MOUSE	2	1 to 0.00467	-4.59844	6278
VFFYNPTTR	sp|Q8CGF7|TCRG1_MOUSE	2	1 to 0.001	-5.55676	3231
VGEFSGANK	sp|P10639|THIO_MOUSE	2	1 to 0.4667	-0.840921	1238003
VGEFSGANK	sp|P10639|THIO_MOUSE	2	1 to 0.1	-3.20558	240374
VGEFSGANK	sp|P10639|THIO_MOUSE	2	1 to 0.0467	-4.06507	132482
VGEFSGANK	sp|P10639|THIO_MOUSE	2	1 to 0.01	-5.99085	34869
VGEFSGANK	sp|P10639|THIO_MOUSE	2	1 to 0.00467	-6.94279	18025
VGEFSGANK	sp|P10639|THIO_MOUSE	2	1 to 0.001	-8.29894	7041
VHGEAEGAPEALGR	sp|Q00417|TCF7_MOUSE	2	1 to 0.4667	-0.806236	553
VHGEAEGAPEALGR	sp|Q00417|TCF7_MOUSE	2	1 to 0.1	-2.56864	163
VHGEAEGAPEALGR	sp|Q00417|TCF7_MOUSE	2	1 to 0.0467	-2.05319	233
VHGEAEGAPEALGR	sp|Q00417|TCF7_MOUSE	2	1 to 0.01	-2.68855	150
VHGEAEGAPEALGR	sp|Q00417|TCF7_MOUSE	2	1 to 0.00467	-3.78809	70
VHGEAEGAPEALGR	sp|Q00417|TCF7_MOUSE	2	1 to 0.001	-2.96318	124
VISLSGEHSIIGR	sp|P08228|SODC_MOUSE	3	1 to 0.4667	-0.951449	611213
VISLSGEHSIIGR	sp|P08228|SODC_MOUSE	3	1 to 0.1	-3.43651	109173
VISLSGEHSIIGR	sp|P08228|SODC_MOUSE	3	1 to 0.0467	-4.08731	69535
VISLSGEHSIIGR	sp|P08228|SODC_MOUSE	3	1 to 0.01	-5.95088	19108
VISLSGEHSIIGR	sp|P08228|SODC_MOUSE	3	1 to 0.00467	-6.89199	9952
VISLSGEHSIIGR	sp|P08228|SODC_MOUSE	3	1 to 0.001	-7.87241	5044
VLMSSANEDIK	sp|P34902|IL2RG_MOUSE	2	1 to 0.4667	-0.875	64696
VLMSSANEDIK	sp|P34902|IL2RG_MOUSE	2	1 to 0.1	-2.82374	16759
VLMSSANEDIK	sp|P34902|IL2RG_MOUSE	2	1 to 0.0467	-3.51932	10348
VLMSSANEDIK	sp|P34902|IL2RG_MOUSE	2	1 to 0.01	-5.25973	3097
VLMSSANEDIK	sp|P34902|IL2RG_MOUSE	2	1 to 0.00467	-5.64146	2377
VLMSSANEDIK	sp|P34902|IL2RG_MOUSE	2	1 to 0.001	-5.01051	3681
VLPSIVNEVLK	sp|O35129|PHB2_MOUSE	2	1 to 0.4667	-0.679159	144591
VLPSIVNEVLK	sp|O35129|PHB2_MOUSE	2	1 to 0.1	-3.25937	24178
VLPSIVNEVLK	sp|O35129|PHB2_MOUSE	2	1 to 0.0467	-4.15677	12980
VLPSIVNEVLK	sp|O35129|PHB2_MOUSE	2	1 to 0.01	-5.39216	5513
VLPSIVNEVLK	sp|O35129|PHB2_MOUSE	2	1 to 0.00467	-5.52961	5012
VLPSIVNEVLK	sp|O35129|PHB2_MOUSE	2	1 to 0.001	-5.40741	5455
VLQDMGLPTGAEGR	sp|Q9Z1X4|ILF3_MOUSE	2	1 to 0.4667	-0.996188	37705
VLQDMGLPTGAEGR	sp|Q9Z1X4|ILF3_MOUSE	2	1 to 0.1	-3.13982	8533
VLQDMGLPTGAEGR	sp|Q9Z1X4|ILF3_MOUSE	2	1 to 0.0467	-3.52402	6538
VLQDMGLPTGAEGR	sp|Q9Z1X4|ILF3_MOUSE	2	1 to 0.01	-4.68888	2916
VLQDMGLPTGAEGR	sp|Q9Z1X4|ILF3_MOUSE	2	1 to 0.00467	-4.47031	3393
VLQDMGLPTGAEGR	sp|Q9Z1X4|ILF3_MOUSE	2	1 to 0.001	-5.34769	1847
VPTWGPLR	sp|Q9Z1X4|ILF3_MOUSE	2	1 to 0.4667	-0.689577	80746
VPTWGPLR	sp|Q9Z1X4|ILF3_MOUSE	2	1 to 0.1	-2.98304	16471
VPTWGPLR	sp|Q9Z1X4|ILF3_MOUSE	2	1 to 0.0467	-3.44126	11989
VPTWGPLR	sp|Q9Z1X4|ILF3_MOUSE	2	1 to 0.01	-4.56101	5517
VPTWGPLR	sp|Q9Z1X4|ILF3_MOUSE	2	1 to 0.00467	-4.32757	6486
VPTWGPLR	sp|Q9Z1X4|ILF3_MOUSE	2	1 to 0.001	-4.2803	6702
VSHLLGINVTDFTR	sp|Q8VDD5|MYH9_MOUSE	3	1 to 0.4667	-1.00082	174986
VSHLLGINVTDFTR	sp|Q8VDD5|MYH9_MOUSE	3	1 to 0.1	-3.89752	23497
VSHLLGINVTDFTR	sp|Q8VDD5|MYH9_MOUSE	3	1 to 0.0467	-4.04974	21144
VSHLLGINVTDFTR	sp|Q8VDD5|MYH9_MOUSE	3	1 to 0.01	-5.08917	10287
VSHLLGINVTDFTR	sp|Q8VDD5|MYH9_MOUSE	3	1 to 0.00467	-4.77949	12750
VSHLLGINVTDFTR	sp|Q8VDD5|MYH9_MOUSE	3	1 to 0.001	-5.43739	8081
VSQVSHYIEPYLEFEAR	sp|P16297|IL2RB_MOUSE	3	1 to 0.4667	-0.691822	79456
VSQVSHYIEPYLEFEAR	sp|P16297|IL2RB_MOUSE	3	1 to 0.1	-3.0012	16030
VSQVSHYIEPYLEFEAR	sp|P16297|IL2RB_MOUSE	3	1 to 0.0467	-2.73196	19319
VSQVSHYIEPYLEFEAR	sp|P16297|IL2RB_MOUSE	3	1 to 0.01	-3.29142	13109
VSQVSHYIEPYLEFEAR	sp|P16297|IL2RB_MOUSE	3	1 to 0.00467	-3.20897	13880
VSQVSHYIEPYLEFEAR	sp|P16297|IL2RB_MOUSE	3	1 to 0.001	-3.14443	14515
VTQWAEER	sp|Q9EQW7|KI13A_MOUSE	2	1 to 0.4667	-0.872929	1047381
VTQWAEER	sp|Q9EQW7|KI13A_MOUSE	2	1 to 0.1	-3.15611	215179
VTQWAEER	sp|Q9EQW7|KI13A_MOUSE	2	1 to 0.0467	-4.05873	115102
VTQWAEER	sp|Q9EQW7|KI13A_MOUSE	2	1 to 0.01	-5.93847	31277
VTQWAEER	sp|Q9EQW7|KI13A_MOUSE	2	1 to 0.00467	-6.71916	18206
VTQWAEER	sp|Q9EQW7|KI13A_MOUSE	2	1 to 0.001	-7.45805	10909
VTSPYWEER	sp|Q80TQ2|CYLD_MOUSE	2	1 to 0.4667	-0.675727	14856
VTSPYWEER	sp|Q80TQ2|CYLD_MOUSE	2	1 to 0.1	-2.63815	3812
VTSPYWEER	sp|Q80TQ2|CYLD_MOUSE	2	1 to 0.0467	-2.06663	5665
VTSPYWEER	sp|Q80TQ2|CYLD_MOUSE	2	1 to 0.01	-2.16652	5286
VTSPYWEER	sp|Q80TQ2|CYLD_MOUSE	2	1 to 0.00467	-1.88074	6444
VTSPYWEER	sp|Q80TQ2|CYLD_MOUSE	2	1 to 0.001	-2.10351	5522
VVDLMAYMASKE	sp|P16858|G3P_MOUSE	2	1 to 0.4667	-1.01258	379594
VVDLMAYMASKE	sp|P16858|G3P_MOUSE	2	1 to 0.1	-3.93415	50100
VVDLMAYMASKE	sp|P16858|G3P_MOUSE	2	1 to 0.0467	-4.48763	34137
VVDLMAYMASKE	sp|P16858|G3P_MOUSE	2	1 to 0.01	-6.40489	9038
VVDLMAYMASKE	sp|P16858|G3P_MOUSE	2	1 to 0.00467	-7.51222	4195
VVDLMAYMASKE	sp|P16858|G3P_MOUSE	2	1 to 0.001	-8.17926	2642
VVQVVAPETGLWQCLLSEGDKVK	sp|P06332|CD4_MOUSE	3	1 to 0.4667	-1.09494	2073
VVQVVAPETGLWQCLLSEGDKVK	sp|P06332|CD4_MOUSE	3	1 to 0.1	-2.63064	715
VVQVVAPETGLWQCLLSEGDKVK	sp|P06332|CD4_MOUSE	3	1 to 0.0467	-2.46858	800
VVQVVAPETGLWQCLLSEGDKVK	sp|P06332|CD4_MOUSE	3	1 to 0.01	-2.71798	673
VVQVVAPETGLWQCLLSEGDKVK	sp|P06332|CD4_MOUSE	3	1 to 0.00467	-2.98316	560
VVQVVAPETGLWQCLLSEGDKVK	sp|P06332|CD4_MOUSE	3	1 to 0.001	-3.05716	532
WLVTPVQQPVTNK	sp|O54839|EOMES_MOUSE	2	1 to 0.4667	-0.764838	16701
WLVTPVQQPVTNK	sp|O54839|EOMES_MOUSE	2	1 to 0.1	-3.06159	3399
WLVTPVQQPVTNK	sp|O54839|EOMES_MOUSE	2	1 to 0.0467	-3.1949	3099
WLVTPVQQPVTNK	sp|O54839|EOMES_MOUSE	2	1 to 0.01	-4.94543	921
WLVTPVQQPVTNK	sp|O54839|EOMES_MOUSE	2	1 to 0.00467	-5.26501	738
WLVTPVQQPVTNK	sp|O54839|EOMES_MOUSE	2	1 to 0.001	-5.47507	638
YAGVFHVEK	sp|P15379|CD44_MOUSE	2	1 to 0.4667	NA	NA
YAGVFHVEK	sp|P15379|CD44_MOUSE	2	1 to 0.1	NA	NA
YAGVFHVEK	sp|P15379|CD44_MOUSE	2	1 to 0.0467	NA	NA
YAGVFHVEK	sp|P15379|CD44_MOUSE	2	1 to 0.01	NA	NA
YAGVFHVEK	sp|P15379|CD44_MOUSE	2	1 to 0.00467	NA	NA
YAGVFHVEK	sp|P15379|CD44_MOUSE	2	1 to 0.001	NA	NA
YGFIEGNVVIPR	sp|P15379|CD44_MOUSE	2	1 to 0.4667	-0.928688	47296
YGFIEGNVVIPR	sp|P15379|CD44_MOUSE	2	1 to 0.1	-3.76899	6604
YGFIEGNVVIPR	sp|P15379|CD44_MOUSE	2	1 to 0.0467	-4.3395	4447
YGFIEGNVVIPR	sp|P15379|CD44_MOUSE	2	1 to 0.01	-5.55725	1912
YGFIEGNVVIPR	sp|P15379|CD44_MOUSE	2	1 to 0.00467	-6.17156	1249
YGFIEGNVVIPR	sp|P15379|CD44_MOUSE	2	1 to 0.001	-5.97229	1434
YGVQNFFPEPFVNTLPQAR	sp|O54839|EOMES_MOUSE	3	1 to 0.4667	-0.92959	3464
YGVQNFFPEPFVNTLPQAR	sp|O54839|EOMES_MOUSE	3	1 to 0.1	-2.73653	990
YGVQNFFPEPFVNTLPQAR	sp|O54839|EOMES_MOUSE	3	1 to 0.0467	-2.2955	1344
YGVQNFFPEPFVNTLPQAR	sp|O54839|EOMES_MOUSE	3	1 to 0.01	-2.4316	1223
YGVQNFFPEPFVNTLPQAR	sp|O54839|EOMES_MOUSE	3	1 to 0.00467	-2.36363	1282
YGVQNFFPEPFVNTLPQAR	sp|O54839|EOMES_MOUSE	3	1 to 0.001	-2.26365	1374
YLPALQGCR	sp|P24788|CD11B_MOUSE	2	1 to 0.4667	-0.728867	36266
YLPALQGCR	sp|P24788|CD11B_MOUSE	2	1 to 0.1	-2.96455	7700
YLPALQGCR	sp|P24788|CD11B_MOUSE	2	1 to 0.0467	-3.20366	6524
YLPALQGCR	sp|P24788|CD11B_MOUSE	2	1 to 0.01	-3.97395	3825
YLPALQGCR	sp|P24788|CD11B_MOUSE	2	1 to 0.00467	-4.10577	3491
YLPALQGCR	sp|P24788|CD11B_MOUSE	2	1 to 0.001	-3.85422	4156
YLVLDCVPEER	sp|Q8CGF7|TCRG1_MOUSE	2	1 to 0.4667	-0.869678	41130
YLVLDCVPEER	sp|Q8CGF7|TCRG1_MOUSE	2	1 to 0.1	-3.16916	8355
YLVLDCVPEER	sp|Q8CGF7|TCRG1_MOUSE	2	1 to 0.0467	-3.98053	4761
YLVLDCVPEER	sp|Q8CGF7|TCRG1_MOUSE	2	1 to 0.01	-5.76191	1385
YLVLDCVPEER	sp|Q8CGF7|TCRG1_MOUSE	2	1 to 0.00467	-6.83783	657
YLVLDCVPEER	sp|Q8CGF7|TCRG1_MOUSE	2	1 to 0.001	-6.91449	623
YSGELEHWIGLK	sp|P37217|CD69_MOUSE	3	1 to 0.4667	-0.888978	27225
YSGELEHWIGLK	sp|P37217|CD69_MOUSE	3	1 to 0.1	-2.77829	7349
YSGELEHWIGLK	sp|P37217|CD69_MOUSE	3	1 to 0.0467	-3.55856	4279
YSGELEHWIGLK	sp|P37217|CD69_MOUSE	3	1 to 0.01	-4.35016	2472
YSGELEHWIGLK	sp|P37217|CD69_MOUSE	3	1 to 0.00467	-5.21755	1355
YSGELEHWIGLK	sp|P37217|CD69_MOUSE	3	1 to 0.001	-4.75512	1867
YSMDSLSSER	sp|O54839|EOMES_MOUSE	2	1 to 0.4667	-0.87244	15197
YSMDSLSSER	sp|O54839|EOMES_MOUSE	2	1 to 0.1	-2.99741	3484
YSMDSLSSER	sp|O54839|EOMES_MOUSE	2	1 to 0.0467	-3.15245	3129
YSMDSLSSER	sp|O54839|EOMES_MOUSE	2	1 to 0.01	-3.5042	2452
YSMDSLSSER	sp|O54839|EOMES_MOUSE	2	1 to 0.00467	-3.54841	2378
YSMDSLSSER	sp|O54839|EOMES_MOUSE	2	1 to 0.001	-3.40419	2628
YVLTLNK	sp|P01731|CD8A_MOUSE	2	1 to 0.4667	-1.06132	48620
YVLTLNK	sp|P01731|CD8A_MOUSE	2	1 to 0.1	-2.32253	20284
YVLTLNK	sp|P01731|CD8A_MOUSE	2	1 to 0.0467	-2.66642	15982
YVLTLNK	sp|P01731|CD8A_MOUSE	2	1 to 0.01	-2.3701	19626
YVLTLNK	sp|P01731|CD8A_MOUSE	2	1 to 0.00467	-2.60423	16686
YVLTLNK	sp|P01731|CD8A_MOUSE	2	1 to 0.001	-2.66029	16050
YYVTIIDAPGHR	sp|P10126|EF1A1_MOUSE	3	1 to 0.4667	-0.877824	652268
YYVTIIDAPGHR	sp|P10126|EF1A1_MOUSE	3	1 to 0.1	-3.55621	101895
YYVTIIDAPGHR	sp|P10126|EF1A1_MOUSE	3	1 to 0.0467	-3.85801	82661
YYVTIIDAPGHR	sp|P10126|EF1A1_MOUSE	3	1 to 0.01	-5.87269	20456
YYVTIIDAPGHR	sp|P10126|EF1A1_MOUSE	3	1 to 0.00467	-6.60281	12332
YYVTIIDAPGHR	sp|P10126|EF1A1_MOUSE	3	1 to 0.001	-7.21834	8049

## Sheet: Figure3c
Fiugre 3c	Fold Changes between ratios in a calibration curve to compare the measured signal to the expected at 1 ng input
Peptide	Protein	Precursor	Sample	FoldChange	Intensity
AAELIANSLATAGDGLIELR	sp|P67778|PHB_MOUSE	3	1 to 0.4667	-0.479279	1411
AAELIANSLATAGDGLIELR	sp|P67778|PHB_MOUSE	3	1 to 0.1	-0.913875	1044
AAELIANSLATAGDGLIELR	sp|P67778|PHB_MOUSE	3	1 to 0.0467	-0.692668	1217
AAELIANSLATAGDGLIELR	sp|P67778|PHB_MOUSE	3	1 to 0.01	-0.987585	992
AAELIANSLATAGDGLIELR	sp|P67778|PHB_MOUSE	3	1 to 0.00467	-0.56132	1333
AAIISAEGDSK	sp|P67778|PHB_MOUSE	2	1 to 0.4667	-1.34758	43306
AAIISAEGDSK	sp|P67778|PHB_MOUSE	2	1 to 0.1	-3.4223	10280
AAIISAEGDSK	sp|P67778|PHB_MOUSE	2	1 to 0.0467	-4.92371	3631
AAIISAEGDSK	sp|P67778|PHB_MOUSE	2	1 to 0.01	-6.28327	1415
AAIISAEGDSK	sp|P67778|PHB_MOUSE	2	1 to 0.00467	-6.3759	1327
ALLSDMVR	sp|Q8CGF7|TCRG1_MOUSE	2	1 to 0.4667	-1.30144	7105
ALLSDMVR	sp|Q8CGF7|TCRG1_MOUSE	2	1 to 0.1	-3.5774	1467
ALLSDMVR	sp|Q8CGF7|TCRG1_MOUSE	2	1 to 0.0467	-4.39215	834
ALLSDMVR	sp|Q8CGF7|TCRG1_MOUSE	2	1 to 0.01	-5.13316	499
ALLSDMVR	sp|Q8CGF7|TCRG1_MOUSE	2	1 to 0.00467	-5.30489	443
DETVDDFWR	sp|P06800|PTPRC_MOUSE	2	1 to 0.4667	-1.57885	23268
DETVDDFWR	sp|P06800|PTPRC_MOUSE	2	1 to 0.1	-4.16307	3880
DETVDDFWR	sp|P06800|PTPRC_MOUSE	2	1 to 0.0467	-5.20456	1885
DETVDDFWR	sp|P06800|PTPRC_MOUSE	2	1 to 0.01	-5.71422	1324
DETVDDFWR	sp|P06800|PTPRC_MOUSE	2	1 to 0.00467	-5.61833	1415
DKYENEDLIK	sp|Q78PG9|CCD25_MOUSE	2	1 to 0.4667	-1.4301	1084
DKYENEDLIK	sp|Q78PG9|CCD25_MOUSE	2	1 to 0.1	-3.50102	258
DKYENEDLIK	sp|Q78PG9|CCD25_MOUSE	2	1 to 0.0467	-4.13721	166
DKYENEDLIK	sp|Q78PG9|CCD25_MOUSE	2	1 to 0.01	-3.38813	279
DKYENEDLIK	sp|Q78PG9|CCD25_MOUSE	2	1 to 0.00467	-4.70489	112
EALFNEFVAAAR	sp|Q8CGF7|TCRG1_MOUSE	2	1 to 0.4667	-2.56728	561
EALFNEFVAAAR	sp|Q8CGF7|TCRG1_MOUSE	2	1 to 0.1	-3.56986	280
EALFNEFVAAAR	sp|Q8CGF7|TCRG1_MOUSE	2	1 to 0.0467	-3.7625	245
EALFNEFVAAAR	sp|Q8CGF7|TCRG1_MOUSE	2	1 to 0.01	-3.46552	301
EALFNEFVAAAR	sp|Q8CGF7|TCRG1_MOUSE	2	1 to 0.00467	-3.23561	353
ECESYFK	sp|P04187|GRAB_MOUSE	2	1 to 0.4667	-1.35947	61152
ECESYFK	sp|P04187|GRAB_MOUSE	2	1 to 0.1	-3.69806	12090
ECESYFK	sp|P04187|GRAB_MOUSE	2	1 to 0.0467	-4.68902	6083
ECESYFK	sp|P04187|GRAB_MOUSE	2	1 to 0.01	-6.11238	2268
ECESYFK	sp|P04187|GRAB_MOUSE	2	1 to 0.00467	-6.04102	2383
EIVVGSNMDK	sp|P24788|CD11B_MOUSE	2	1 to 0.4667	-1.10136	5908
EIVVGSNMDK	sp|P24788|CD11B_MOUSE	2	1 to 0.1	-3.30226	1285
EIVVGSNMDK	sp|P24788|CD11B_MOUSE	2	1 to 0.0467	-3.77494	926
EIVVGSNMDK	sp|P24788|CD11B_MOUSE	2	1 to 0.01	-4.44246	583
EIVVGSNMDK	sp|P24788|CD11B_MOUSE	2	1 to 0.00467	-4.59089	526
FKDPNAPK	sp|P63158|HMGB1_MOUSE	2	1 to 0.4667	-1.25671	16015
FKDPNAPK	sp|P63158|HMGB1_MOUSE	2	1 to 0.1	-3.29053	3911
FKDPNAPK	sp|P63158|HMGB1_MOUSE	2	1 to 0.0467	-3.8663	2624
FKDPNAPK	sp|P63158|HMGB1_MOUSE	2	1 to 0.01	-4.74812	1424
FKDPNAPK	sp|P63158|HMGB1_MOUSE	2	1 to 0.00467	-4.96293	1227
FLASEESQGSR	sp|P01590|IL2RA_MOUSE	2	1 to 0.4667	-1.27749	3989
FLASEESQGSR	sp|P01590|IL2RA_MOUSE	2	1 to 0.1	-3.54756	827
FLASEESQGSR	sp|P01590|IL2RA_MOUSE	2	1 to 0.0467	-4.82991	340
FLASEESQGSR	sp|P01590|IL2RA_MOUSE	2	1 to 0.01	-5.74745	180
FLASEESQGSR	sp|P01590|IL2RA_MOUSE	2	1 to 0.00467	-5.1786	267
FLTYYPGR	sp|P24788|CD11B_MOUSE	2	1 to 0.4667	-1.16899	5480
FLTYYPGR	sp|P24788|CD11B_MOUSE	2	1 to 0.1	-2.72864	1859
FLTYYPGR	sp|P24788|CD11B_MOUSE	2	1 to 0.0467	-2.87728	1677
FLTYYPGR	sp|P24788|CD11B_MOUSE	2	1 to 0.01	-3.03724	1501
FLTYYPGR	sp|P24788|CD11B_MOUSE	2	1 to 0.00467	-3.07423	1463
FSYMAIIEGAK	sp|Q06180|PTN2_MOUSE	2	1 to 0.4667	-1.98388	405
FSYMAIIEGAK	sp|Q06180|PTN2_MOUSE	2	1 to 0.1	-3.09876	187
FSYMAIIEGAK	sp|Q06180|PTN2_MOUSE	2	1 to 0.0467	-2.62885	259
FSYMAIIEGAK	sp|Q06180|PTN2_MOUSE	2	1 to 0.01	-3.26195	167
FSYMAIIEGAK	sp|Q06180|PTN2_MOUSE	2	1 to 0.00467	-2.78768	232
GEELPAEPK	sp|P06800|PTPRC_MOUSE	2	1 to 0.4667	-1.34206	57941
GEELPAEPK	sp|P06800|PTPRC_MOUSE	2	1 to 0.1	-3.42089	13715
GEELPAEPK	sp|P06800|PTPRC_MOUSE	2	1 to 0.0467	-4.58198	6133
GEELPAEPK	sp|P06800|PTPRC_MOUSE	2	1 to 0.01	-6.07226	2183
GEELPAEPK	sp|P06800|PTPRC_MOUSE	2	1 to 0.00467	-6.27561	1896
GPAISICK	sp|P01590|IL2RA_MOUSE	2	1 to 0.4667	-0.978159	20632
GPAISICK	sp|P01590|IL2RA_MOUSE	2	1 to 0.1	-2.76434	5982
GPAISICK	sp|P01590|IL2RA_MOUSE	2	1 to 0.0467	-2.96535	5204
GPAISICK	sp|P01590|IL2RA_MOUSE	2	1 to 0.01	-3.36897	3934
GPAISICK	sp|P01590|IL2RA_MOUSE	2	1 to 0.00467	-3.09068	4771
GTEMDCPR	sp|Q9QZL0|RIPK3_MOUSE	2	1 to 0.4667	-0.93359	4679
GTEMDCPR	sp|Q9QZL0|RIPK3_MOUSE	2	1 to 0.1	-2.2082	1934
GTEMDCPR	sp|Q9QZL0|RIPK3_MOUSE	2	1 to 0.0467	-2.43995	1647
GTEMDCPR	sp|Q9QZL0|RIPK3_MOUSE	2	1 to 0.01	-2.44697	1639
GTEMDCPR	sp|Q9QZL0|RIPK3_MOUSE	2	1 to 0.00467	-2.77685	1304
GVLYGESVDK	sp|P10300|CD8B_MOUSE	2	1 to 0.4667	-1.33979	11332
GVLYGESVDK	sp|P10300|CD8B_MOUSE	2	1 to 0.1	-3.14836	3235
GVLYGESVDK	sp|P10300|CD8B_MOUSE	2	1 to 0.0467	-3.78971	2074
GVLYGESVDK	sp|P10300|CD8B_MOUSE	2	1 to 0.01	-4.49616	1271
GVLYGESVDK	sp|P10300|CD8B_MOUSE	2	1 to 0.00467	-5.02164	883
IEEGTYGVVYR	sp|P24788|CD11B_MOUSE	2	1 to 0.4667	-1.40334	3190
IEEGTYGVVYR	sp|P24788|CD11B_MOUSE	2	1 to 0.1	-4.10311	491
IEEGTYGVVYR	sp|P24788|CD11B_MOUSE	2	1 to 0.0467	-5.40606	199
IEEGTYGVVYR	sp|P24788|CD11B_MOUSE	2	1 to 0.01	-5.51912	184
IEEGTYGVVYR	sp|P24788|CD11B_MOUSE	2	1 to 0.00467	-5.2878	216
IGGVQQDTILAEGLHFR	sp|O35129|PHB2_MOUSE	3	1 to 0.4667	-2.41631	1130
IGGVQQDTILAEGLHFR	sp|O35129|PHB2_MOUSE	3	1 to 0.1	-3.47361	543
IGGVQQDTILAEGLHFR	sp|O35129|PHB2_MOUSE	3	1 to 0.0467	-3.77379	441
IGGVQQDTILAEGLHFR	sp|O35129|PHB2_MOUSE	3	1 to 0.01	-3.86145	415
IGGVQQDTILAEGLHFR	sp|O35129|PHB2_MOUSE	3	1 to 0.00467	-3.46566	546
IVQAEGEAEAAK	sp|O35129|PHB2_MOUSE	2	1 to 0.4667	-1.33716	22988
IVQAEGEAEAAK	sp|O35129|PHB2_MOUSE	2	1 to 0.1	-3.52426	5048
IVQAEGEAEAAK	sp|O35129|PHB2_MOUSE	2	1 to 0.0467	-4.83423	2036
IVQAEGEAEAAK	sp|O35129|PHB2_MOUSE	2	1 to 0.01	-6.40579	685
IVQAEGEAEAAK	sp|O35129|PHB2_MOUSE	2	1 to 0.00467	-6.15333	816
KHPDASVNFSEFSK	sp|P63158|HMGB1_MOUSE	3	1 to 0.4667	-1.00571	2395
KHPDASVNFSEFSK	sp|P63158|HMGB1_MOUSE	3	1 to 0.1	-2.29047	983
KHPDASVNFSEFSK	sp|P63158|HMGB1_MOUSE	3	1 to 0.0467	-2.33368	954
KHPDASVNFSEFSK	sp|P63158|HMGB1_MOUSE	3	1 to 0.01	-2.57689	806
KHPDASVNFSEFSK	sp|P63158|HMGB1_MOUSE	3	1 to 0.00467	-2.57153	809
LAGMADGLFLLR	sp|P43404|ZAP70_MOUSE	2	1 to 0.4667	-1.34156	292
LAGMADGLFLLR	sp|P43404|ZAP70_MOUSE	2	1 to 0.1	-1.0843	349
LAGMADGLFLLR	sp|P43404|ZAP70_MOUSE	2	1 to 0.0467	-1.42286	276
LAGMADGLFLLR	sp|P43404|ZAP70_MOUSE	2	1 to 0.01	-0.73372	445
LAGMADGLFLLR	sp|P43404|ZAP70_MOUSE	2	1 to 0.00467	-0.90933	394
LQSTENDYINASLVDIEEAQR	sp|Q06180|PTN2_MOUSE	3	1 to 0.4667	-3.07709	624
LQSTENDYINASLVDIEEAQR	sp|Q06180|PTN2_MOUSE	3	1 to 0.1	-4.24875	277
LQSTENDYINASLVDIEEAQR	sp|Q06180|PTN2_MOUSE	3	1 to 0.0467	-4.62778	213
LQSTENDYINASLVDIEEAQR	sp|Q06180|PTN2_MOUSE	3	1 to 0.01	-5.03157	161
LQSTENDYINASLVDIEEAQR	sp|Q06180|PTN2_MOUSE	3	1 to 0.00467	-4.67599	206
LSMWDRPDDLIGR	sp|Q8CGF7|TCRG1_MOUSE	3	1 to 0.4667	-1.80597	1788
LSMWDRPDDLIGR	sp|Q8CGF7|TCRG1_MOUSE	3	1 to 0.1	-2.37289	1207
LSMWDRPDDLIGR	sp|Q8CGF7|TCRG1_MOUSE	3	1 to 0.0467	-2.58912	1039
LSMWDRPDDLIGR	sp|Q8CGF7|TCRG1_MOUSE	3	1 to 0.01	-2.6501	996
LSMWDRPDDLIGR	sp|Q8CGF7|TCRG1_MOUSE	3	1 to 0.00467	-2.22316	1339
LVINGGNGTVEDR	sp|P15379|CD44_MOUSE	2	1 to 0.4667	-1.426	1278
LVINGGNGTVEDR	sp|P15379|CD44_MOUSE	2	1 to 0.1	-3.59086	285
LVINGGNGTVEDR	sp|P15379|CD44_MOUSE	2	1 to 0.0467	-3.76839	252
LVINGGNGTVEDR	sp|P15379|CD44_MOUSE	2	1 to 0.01	-4.19109	188
LVINGGNGTVEDR	sp|P15379|CD44_MOUSE	2	1 to 0.00467	-4.67959	134
MLDASGEK	sp|Q03267|IKZF1_MOUSE	2	1 to 0.4667	-1.26765	5379
MLDASGEK	sp|Q03267|IKZF1_MOUSE	2	1 to 0.1	-3.01062	1607
MLDASGEK	sp|Q03267|IKZF1_MOUSE	2	1 to 0.0467	-3.20134	1408
MLDASGEK	sp|Q03267|IKZF1_MOUSE	2	1 to 0.01	-3.23242	1378
MLDASGEK	sp|Q03267|IKZF1_MOUSE	2	1 to 0.00467	-3.18504	1424
MLFLVAQDTK	sp|Q60766|IRGM1_MOUSE	2	1 to 0.4667	-1.07174	6326
MLFLVAQDTK	sp|Q60766|IRGM1_MOUSE	2	1 to 0.1	-1.97771	3376
MLFLVAQDTK	sp|Q60766|IRGM1_MOUSE	2	1 to 0.0467	-2.25898	2778
MLFLVAQDTK	sp|Q60766|IRGM1_MOUSE	2	1 to 0.01	-2.28096	2736
MLFLVAQDTK	sp|Q60766|IRGM1_MOUSE	2	1 to 0.00467	-2.30703	2687
MNNVNVVYTPWSNLK	sp|Q78PG9|CCD25_MOUSE	2	1 to 0.4667	-0.917538	270
MNNVNVVYTPWSNLK	sp|Q78PG9|CCD25_MOUSE	2	1 to 0.1	-1.70895	156
MNNVNVVYTPWSNLK	sp|Q78PG9|CCD25_MOUSE	2	1 to 0.0467	-2.60204	84
MNNVNVVYTPWSNLK	sp|Q78PG9|CCD25_MOUSE	2	1 to 0.01	-2.07549	121
MNNVNVVYTPWSNLK	sp|Q78PG9|CCD25_MOUSE	2	1 to 0.00467	-2.08746	120
MVFGTGTK	sp|P10300|CD8B_MOUSE	2	1 to 0.4667	-1.26325	7698
MVFGTGTK	sp|P10300|CD8B_MOUSE	2	1 to 0.1	-3.26813	1918
MVFGTGTK	sp|P10300|CD8B_MOUSE	2	1 to 0.0467	-4.21642	994
MVFGTGTK	sp|P10300|CD8B_MOUSE	2	1 to 0.01	-5.08076	546
MVFGTGTK	sp|P10300|CD8B_MOUSE	2	1 to 0.00467	-4.54599	791
NIIGMDKPLSLPGFLAK	sp|P03958|ADA_MOUSE	3	1 to 0.4667	-1.23309	288
NIIGMDKPLSLPGFLAK	sp|P03958|ADA_MOUSE	3	1 to 0.1	-1.34773	266
NIIGMDKPLSLPGFLAK	sp|P03958|ADA_MOUSE	3	1 to 0.0467	-1.24314	286
NIIGMDKPLSLPGFLAK	sp|P03958|ADA_MOUSE	3	1 to 0.01	-1.3862	259
NIIGMDKPLSLPGFLAK	sp|P03958|ADA_MOUSE	3	1 to 0.00467	-0.871631	370
NIILESSDSR	sp|P10300|CD8B_MOUSE	2	1 to 0.4667	-1.27983	25503
NIILESSDSR	sp|P10300|CD8B_MOUSE	2	1 to 0.1	-3.44527	5685
NIILESSDSR	sp|P10300|CD8B_MOUSE	2	1 to 0.0467	-4.53451	2672
NIILESSDSR	sp|P10300|CD8B_MOUSE	2	1 to 0.01	-5.91821	1024
NIILESSDSR	sp|P10300|CD8B_MOUSE	2	1 to 0.00467	-5.92811	1017
NSNVVPYDFNR	sp|P06800|PTPRC_MOUSE	2	1 to 0.4667	-1.38465	24900
NSNVVPYDFNR	sp|P06800|PTPRC_MOUSE	2	1 to 0.1	-4.05261	3918
NSNVVPYDFNR	sp|P06800|PTPRC_MOUSE	2	1 to 0.0467	-5.05187	1960
NSNVVPYDFNR	sp|P06800|PTPRC_MOUSE	2	1 to 0.01	-7.27426	420
NSNVVPYDFNR	sp|P06800|PTPRC_MOUSE	2	1 to 0.00467	-7.41108	382
NVEAQSTEEMFVK	sp|Q61735|CD47_MOUSE	2	1 to 0.4667	-3.05683	644
NVEAQSTEEMFVK	sp|Q61735|CD47_MOUSE	2	1 to 0.1	-5.6735	105
NVEAQSTEEMFVK	sp|Q61735|CD47_MOUSE	2	1 to 0.0467	-6.77304	49
NVEAQSTEEMFVK	sp|Q61735|CD47_MOUSE	2	1 to 0.01	-5.9448	87
NVEAQSTEEMFVK	sp|Q61735|CD47_MOUSE	2	1 to 0.00467	-6.08397	79
SAGPPEPEVSMR	sp|Q02111|KPCT_MOUSE	2	1 to 0.4667	-1.42745	2156
SAGPPEPEVSMR	sp|Q02111|KPCT_MOUSE	2	1 to 0.1	-2.84874	805
SAGPPEPEVSMR	sp|Q02111|KPCT_MOUSE	2	1 to 0.0467	-3.12872	663
SAGPPEPEVSMR	sp|Q02111|KPCT_MOUSE	2	1 to 0.01	-3.40356	548
SAGPPEPEVSMR	sp|Q02111|KPCT_MOUSE	2	1 to 0.00467	-3.82211	410
SKPSSPVVSEK	sp|Q8K352|SASH3_MOUSE	2	1 to 0.4667	-1.45483	5480
SKPSSPVVSEK	sp|Q8K352|SASH3_MOUSE	2	1 to 0.1	-3.4857	1341
SKPSSPVVSEK	sp|Q8K352|SASH3_MOUSE	2	1 to 0.0467	-4.082	887
SKPSSPVVSEK	sp|Q8K352|SASH3_MOUSE	2	1 to 0.01	-4.63638	604
SKPSSPVVSEK	sp|Q8K352|SASH3_MOUSE	2	1 to 0.00467	-4.76105	554
SLGTDLMNEMR	sp|P09055|ITB1_MOUSE	2	1 to 0.4667	-1.52333	4296
SLGTDLMNEMR	sp|P09055|ITB1_MOUSE	2	1 to 0.1	-3.61483	1008
SLGTDLMNEMR	sp|P09055|ITB1_MOUSE	2	1 to 0.0467	-3.89688	829
SLGTDLMNEMR	sp|P09055|ITB1_MOUSE	2	1 to 0.01	-4.36329	600
SLGTDLMNEMR	sp|P09055|ITB1_MOUSE	2	1 to 0.00467	-4.57809	517
SMVDVLADHAGELVR	sp|Q64131|RUNX3_MOUSE	3	1 to 0.4667	-2.99678	672
SMVDVLADHAGELVR	sp|Q64131|RUNX3_MOUSE	3	1 to 0.1	-4.11297	310
SMVDVLADHAGELVR	sp|Q64131|RUNX3_MOUSE	3	1 to 0.0467	-3.81166	382
SMVDVLADHAGELVR	sp|Q64131|RUNX3_MOUSE	3	1 to 0.01	-3.65438	426
SMVDVLADHAGELVR	sp|Q64131|RUNX3_MOUSE	3	1 to 0.00467	-3.68865	416
SQEMVHLVNKEPSETPDQCMTADETR	sp|P15379|CD44_MOUSE	4	1 to 0.4667	-1.13154	859
SQEMVHLVNKEPSETPDQCMTADETR	sp|P15379|CD44_MOUSE	4	1 to 0.1	-3.19857	205
SQEMVHLVNKEPSETPDQCMTADETR	sp|P15379|CD44_MOUSE	4	1 to 0.0467	-2.97116	240
SQEMVHLVNKEPSETPDQCMTADETR	sp|P15379|CD44_MOUSE	4	1 to 0.01	-3.14334	213
SQEMVHLVNKEPSETPDQCMTADETR	sp|P15379|CD44_MOUSE	4	1 to 0.00467	-3.41045	177
SVEEFQCLNR	sp|P24788|CD11B_MOUSE	2	1 to 0.4667	-1.32709	2177
SVEEFQCLNR	sp|P24788|CD11B_MOUSE	2	1 to 0.1	-4.16729	304
SVEEFQCLNR	sp|P24788|CD11B_MOUSE	2	1 to 0.0467	-4.87605	186
SVEEFQCLNR	sp|P24788|CD11B_MOUSE	2	1 to 0.01	-4.70785	209
SVEEFQCLNR	sp|P24788|CD11B_MOUSE	2	1 to 0.00467	-4.93948	178
SWALAQR	sp|P37217|CD69_MOUSE	2	1 to 0.4667	-0.843631	4449
SWALAQR	sp|P37217|CD69_MOUSE	2	1 to 0.1	-2.11115	1848
SWALAQR	sp|P37217|CD69_MOUSE	2	1 to 0.0467	-3.72928	602
SWALAQR	sp|P37217|CD69_MOUSE	2	1 to 0.01	-2.83619	1118
SWALAQR	sp|P37217|CD69_MOUSE	2	1 to 0.00467	-2.08868	1877
TADMDVGQIGFHR	sp|Q78PG9|CCD25_MOUSE	3	1 to 0.4667	-1.42049	1287
TADMDVGQIGFHR	sp|Q78PG9|CCD25_MOUSE	3	1 to 0.1	-3.93651	225
TADMDVGQIGFHR	sp|Q78PG9|CCD25_MOUSE	3	1 to 0.0467	-5.42836	80
TADMDVGQIGFHR	sp|Q78PG9|CCD25_MOUSE	3	1 to 0.01	-4.79609	124
TADMDVGQIGFHR	sp|Q78PG9|CCD25_MOUSE	3	1 to 0.00467	-4.69501	133
TCDFHPFDNLR	sp|P16297|IL2RB_MOUSE	3	1 to 0.4667	-1.01138	26401
TCDFHPFDNLR	sp|P16297|IL2RB_MOUSE	3	1 to 0.1	-2.30027	10805
TCDFHPFDNLR	sp|P16297|IL2RB_MOUSE	3	1 to 0.0467	-2.84871	7388
TCDFHPFDNLR	sp|P16297|IL2RB_MOUSE	3	1 to 0.01	-3.27001	5517
TCDFHPFDNLR	sp|P16297|IL2RB_MOUSE	3	1 to 0.00467	-3.03323	6501
TGWTQPQLTCVDER	sp|P01590|IL2RA_MOUSE	2	1 to 0.4667	-1.51675	1256
TGWTQPQLTCVDER	sp|P01590|IL2RA_MOUSE	2	1 to 0.1	-4.4105	169
TGWTQPQLTCVDER	sp|P01590|IL2RA_MOUSE	2	1 to 0.0467	-5.22641	96
TGWTQPQLTCVDER	sp|P01590|IL2RA_MOUSE	2	1 to 0.01	-5.74529	67
TGWTQPQLTCVDER	sp|P01590|IL2RA_MOUSE	2	1 to 0.00467	-6.64145	36
TLWENLSMIR	sp|Q60611|SATB1_MOUSE	2	1 to 0.4667	-3.07749	367
TLWENLSMIR	sp|Q60611|SATB1_MOUSE	2	1 to 0.1	-4.80271	111
TLWENLSMIR	sp|Q60611|SATB1_MOUSE	2	1 to 0.0467	-4.10527	180
TLWENLSMIR	sp|Q60611|SATB1_MOUSE	2	1 to 0.01	-4.33033	154
TLWENLSMIR	sp|Q60611|SATB1_MOUSE	2	1 to 0.00467	-4.12139	178
TQHIGNQEENK	sp|P06800|PTPRC_MOUSE	3	1 to 0.4667	-1.25952	6028
TQHIGNQEENK	sp|P06800|PTPRC_MOUSE	3	1 to 0.1	-3.63335	1163
TQHIGNQEENK	sp|P06800|PTPRC_MOUSE	3	1 to 0.0467	-3.98726	910
TQHIGNQEENK	sp|P06800|PTPRC_MOUSE	3	1 to 0.01	-4.93129	473
TQHIGNQEENK	sp|P06800|PTPRC_MOUSE	3	1 to 0.00467	-4.64206	578
TQQVIPMVK	sp|P04187|GRAB_MOUSE	2	1 to 0.4667	-1.41013	302288
TQQVIPMVK	sp|P04187|GRAB_MOUSE	2	1 to 0.1	-3.91096	53407
TQQVIPMVK	sp|P04187|GRAB_MOUSE	2	1 to 0.0467	-4.99926	25118
TQQVIPMVK	sp|P04187|GRAB_MOUSE	2	1 to 0.01	-6.56534	8483
TQQVIPMVK	sp|P04187|GRAB_MOUSE	2	1 to 0.00467	-7.35096	4921
VAAGIVSYGYK	sp|P04187|GRAB_MOUSE	2	1 to 0.4667	-1.31056	340039
VAAGIVSYGYK	sp|P04187|GRAB_MOUSE	2	1 to 0.1	-3.8728	57573
VAAGIVSYGYK	sp|P04187|GRAB_MOUSE	2	1 to 0.0467	-4.89917	28265
VAAGIVSYGYK	sp|P04187|GRAB_MOUSE	2	1 to 0.01	-6.68696	8186
VAAGIVSYGYK	sp|P04187|GRAB_MOUSE	2	1 to 0.00467	-7.14191	5972
VFFYNPTTR	sp|Q8CGF7|TCRG1_MOUSE	2	1 to 0.4667	-1.01478	9660
VFFYNPTTR	sp|Q8CGF7|TCRG1_MOUSE	2	1 to 0.1	-3.06524	2332
VFFYNPTTR	sp|Q8CGF7|TCRG1_MOUSE	2	1 to 0.0467	-4.75674	722
VFFYNPTTR	sp|Q8CGF7|TCRG1_MOUSE	2	1 to 0.01	-4.24697	1028
VFFYNPTTR	sp|Q8CGF7|TCRG1_MOUSE	2	1 to 0.00467	-4.32778	972
VLPSITTEILK	sp|P67778|PHB_MOUSE	2	1 to 0.4667	-1.64623	13209
VLPSITTEILK	sp|P67778|PHB_MOUSE	2	1 to 0.1	-4.17559	2288
VLPSITTEILK	sp|P67778|PHB_MOUSE	2	1 to 0.0467	-5.55738	878
VLPSITTEILK	sp|P67778|PHB_MOUSE	2	1 to 0.01	-6.688	401
VLPSITTEILK	sp|P67778|PHB_MOUSE	2	1 to 0.00467	-6.34678	508
VLPSIVNEVLK	sp|O35129|PHB2_MOUSE	2	1 to 0.4667	-2.21303	11521
VLPSIVNEVLK	sp|O35129|PHB2_MOUSE	2	1 to 0.1	-5.4559	1217
VLPSIVNEVLK	sp|O35129|PHB2_MOUSE	2	1 to 0.0467	-6.3944	635
VLPSIVNEVLK	sp|O35129|PHB2_MOUSE	2	1 to 0.01	-7.08663	393
VLPSIVNEVLK	sp|O35129|PHB2_MOUSE	2	1 to 0.00467	-6.3365	661
VQVVDEEGDQQHQEGK	sp|O70494|SP3_MOUSE	3	1 to 0.4667	-1.25714	2022
VQVVDEEGDQQHQEGK	sp|O70494|SP3_MOUSE	3	1 to 0.1	-3.3995	458
VQVVDEEGDQQHQEGK	sp|O70494|SP3_MOUSE	3	1 to 0.0467	-3.68411	376
VQVVDEEGDQQHQEGK	sp|O70494|SP3_MOUSE	3	1 to 0.01	-4.11976	278
VQVVDEEGDQQHQEGK	sp|O70494|SP3_MOUSE	3	1 to 0.00467	-4.3995	229
VTEDLFSSLK	sp|Q8K1X4|NCKPL_MOUSE	2	1 to 0.4667	-1.38965	4923
VTEDLFSSLK	sp|Q8K1X4|NCKPL_MOUSE	2	1 to 0.1	-3.60376	1061
VTEDLFSSLK	sp|Q8K1X4|NCKPL_MOUSE	2	1 to 0.0467	-4.50269	569
VTEDLFSSLK	sp|Q8K1X4|NCKPL_MOUSE	2	1 to 0.01	-5.71833	245
VTEDLFSSLK	sp|Q8K1X4|NCKPL_MOUSE	2	1 to 0.00467	-5.48005	289
VVQVVAPETGLWQCLLSEGDKVK	sp|P06332|CD4_MOUSE	3	1 to 0.4667	0.431901	3815
VVQVVAPETGLWQCLLSEGDKVK	sp|P06332|CD4_MOUSE	3	1 to 0.1	0	2828
VVQVVAPETGLWQCLLSEGDKVK	sp|P06332|CD4_MOUSE	3	1 to 0.0467	0.632795	4385
VVQVVAPETGLWQCLLSEGDKVK	sp|P06332|CD4_MOUSE	3	1 to 0.01	1.08277	5990
VVQVVAPETGLWQCLLSEGDKVK	sp|P06332|CD4_MOUSE	3	1 to 0.00467	1.20995	6542
VVSTSGEQLK	sp|Q03267|IKZF1_MOUSE	2	1 to 0.4667	-1.30542	17574
VVSTSGEQLK	sp|Q03267|IKZF1_MOUSE	2	1 to 0.1	-3.33276	4311
VVSTSGEQLK	sp|Q03267|IKZF1_MOUSE	2	1 to 0.0467	-4.3574	2119
VVSTSGEQLK	sp|Q03267|IKZF1_MOUSE	2	1 to 0.01	-5.17895	1199
VVSTSGEQLK	sp|Q03267|IKZF1_MOUSE	2	1 to 0.00467	-5.44657	996
WEQAGEAER	sp|P01901|HA1B_MOUSE	2	1 to 0.4667	-1.24972	3429
WEQAGEAER	sp|P01901|HA1B_MOUSE	2	1 to 0.1	-3.83595	571
WEQAGEAER	sp|P01901|HA1B_MOUSE	2	1 to 0.0467	-4.11985	469
WEQAGEAER	sp|P01901|HA1B_MOUSE	2	1 to 0.01	-5.40084	193
WEQAGEAER	sp|P01901|HA1B_MOUSE	2	1 to 0.00467	-5.49345	181
YAGVFHVEK	sp|P15379|CD44_MOUSE	2	1 to 0.4667	-0.530414	4393
YAGVFHVEK	sp|P15379|CD44_MOUSE	2	1 to 0.1	-1.82566	1790
YAGVFHVEK	sp|P15379|CD44_MOUSE	2	1 to 0.0467	-2.30273	1286
YAGVFHVEK	sp|P15379|CD44_MOUSE	2	1 to 0.01	-2.56263	1074
YAGVFHVEK	sp|P15379|CD44_MOUSE	2	1 to 0.00467	-1.96075	1630
YGFIEGNVVIPR	sp|P15379|CD44_MOUSE	2	1 to 0.4667	-2.66214	1477
YGFIEGNVVIPR	sp|P15379|CD44_MOUSE	2	1 to 0.1	-5.35139	229
YGFIEGNVVIPR	sp|P15379|CD44_MOUSE	2	1 to 0.0467	-5.59068	194
YGFIEGNVVIPR	sp|P15379|CD44_MOUSE	2	1 to 0.01	-6.12451	134
YGFIEGNVVIPR	sp|P15379|CD44_MOUSE	2	1 to 0.00467	-5.69075	181
YLPALQGCR	sp|P24788|CD11B_MOUSE	2	1 to 0.4667	-1.12586	7767
YLPALQGCR	sp|P24788|CD11B_MOUSE	2	1 to 0.1	-2.62221	2753
YLPALQGCR	sp|P24788|CD11B_MOUSE	2	1 to 0.0467	-3.05182	2044
YLPALQGCR	sp|P24788|CD11B_MOUSE	2	1 to 0.01	-4.00871	1053
YLPALQGCR	sp|P24788|CD11B_MOUSE	2	1 to 0.00467	-4.33132	842
YLVLDCVPEER	sp|Q8CGF7|TCRG1_MOUSE	2	1 to 0.4667	-1.62407	3651
YLVLDCVPEER	sp|Q8CGF7|TCRG1_MOUSE	2	1 to 0.1	-4.56637	475
YLVLDCVPEER	sp|Q8CGF7|TCRG1_MOUSE	2	1 to 0.0467	-5.99872	176
YLVLDCVPEER	sp|Q8CGF7|TCRG1_MOUSE	2	1 to 0.01	-6.01521	174
YLVLDCVPEER	sp|Q8CGF7|TCRG1_MOUSE	2	1 to 0.00467	-7.04876	85
YSGELEHWIGLK	sp|P37217|CD69_MOUSE	3	1 to 0.4667	-1.07766	5027
YSGELEHWIGLK	sp|P37217|CD69_MOUSE	3	1 to 0.1	-2.55535	1805
YSGELEHWIGLK	sp|P37217|CD69_MOUSE	3	1 to 0.0467	-2.64522	1696
YSGELEHWIGLK	sp|P37217|CD69_MOUSE	3	1 to 0.01	-2.87329	1448
YSGELEHWIGLK	sp|P37217|CD69_MOUSE	3	1 to 0.00467	-2.76673	1559
YSNTLQEVELTVQK	sp|P04187|GRAB_MOUSE	3	1 to 0.4667	-2.39894	18412
YSNTLQEVELTVQK	sp|P04187|GRAB_MOUSE	3	1 to 0.1	-4.49651	4302
YSNTLQEVELTVQK	sp|P04187|GRAB_MOUSE	3	1 to 0.0467	-4.63657	3904
YSNTLQEVELTVQK	sp|P04187|GRAB_MOUSE	3	1 to 0.01	-4.77289	3552
YSNTLQEVELTVQK	sp|P04187|GRAB_MOUSE	3	1 to 0.00467	-4.56836	4093
YVLTLNK	sp|P01731|CD8A_MOUSE	2	1 to 0.4667	-1.27266	10508
YVLTLNK	sp|P01731|CD8A_MOUSE	2	1 to 0.1	-2.88325	3441
YVLTLNK	sp|P01731|CD8A_MOUSE	2	1 to 0.0467	-3.88955	1713
YVLTLNK	sp|P01731|CD8A_MOUSE	2	1 to 0.01	-4.75842	938
YVLTLNK	sp|P01731|CD8A_MOUSE	2	1 to 0.00467	-4.61505	1036

## Sheet: Figure3e
Figure 3e	Box plot distributions for LoD at 100 ng input
FoM	Amount	Value
LoD	1ng	-0.941017
LoD	1ng	-1.61055
LoD	1ng	-1.88411
LoD	1ng	-1.11499
LoD	1ng	-1.02475
LoD	1ng	-1.6143
LoD	1ng	-1.59375
LoD	1ng	-1.36942
LoD	1ng	-1.40368
LoD	1ng	-0.0509922
LoD	1ng	-2.20539
LoD	1ng	-1.14831
LoD	1ng	-1.84647
LoD	1ng	-2.14945
LoD	1ng	-1.59641
LoD	1ng	-1.49054
LoD	1ng	-2.17065
LoD	1ng	-1.97009
LoD	1ng	-1.39497
LoD	1ng	-1.31483
LoD	1ng	-1.84614
LoD	1ng	-1.42281
LoD	1ng	-0.683223
LoD	1ng	-1.29047
LoD	1ng	-1.36193
LoD	1ng	-0.985534
LoD	1ng	-0.998472
LoD	1ng	-1.30626
LoD	1ng	-1.27205
LoD	1ng	-1.53198
LoD	1ng	-1.38205
LoD	1ng	-0.882587
LoD	1ng	-0.671006
LoD	1ng	-0.939368
LoD	1ng	0
LoD	1ng	-0.879382
LoD	1ng	-1.55758
LoD	1ng	-1.81564
LoD	1ng	-1.96659
LoD	1ng	0
LoD	1ng	-1.22874
LoD	1ng	-0.894916
LoD	1ng	-1.64348
LoD	1ng	-1.16563
LoD	1ng	-0.659642
LoD	1ng	-1.01056
LoD	1ng	-0.881656
LoD	1ng	-1.42116
LoD	1ng	-0.711853
LoD	1ng	-0.936532
LoD	1ng	-0.86886
LoD	1ng	-1.38342
LoD	1ng	-1.37669
LoD	1ng	-0.623965
LoD	1ng	-0.749434
LoD	1ng	-1.52819
LoD	1ng	-1.79126
LoD	1ng	-1.54139
LoD	1ng	-1.18947
LoD	1ng	-0.926866
LoD	10ng	-1.85724
LoD	10ng	-1.83944
LoD	10ng	-1.4992
LoD	10ng	-2.00897
LoD	10ng	-2.00526
LoD	10ng	-1.66141
LoD	10ng	-1.05894
LoD	10ng	-0.783665
LoD	10ng	-1.86305
LoD	10ng	-0.802948
LoD	10ng	-1.87361
LoD	10ng	-2.52724
LoD	10ng	-2.67406
LoD	10ng	-2.45644
LoD	10ng	-2.75756
LoD	10ng	-1.39964
LoD	10ng	-0.953149
LoD	10ng	-2.6405
LoD	10ng	-2.66936
LoD	10ng	-1.8538
LoD	10ng	-2.78142
LoD	10ng	-1.82458
LoD	10ng	-1.8875
LoD	10ng	-0.859946
LoD	10ng	-2.56292
LoD	10ng	-2.5617
LoD	10ng	-2.39243
LoD	10ng	-2.7038
LoD	10ng	-2.5278
LoD	10ng	-2.16733
LoD	10ng	-2.7107
LoD	10ng	-2.34843
LoD	10ng	-2.55206
LoD	10ng	-0.873423
LoD	10ng	-1.5646
LoD	10ng	-2.66259
LoD	10ng	-2.58337
LoD	10ng	-1.79983
LoD	10ng	-1.59024
LoD	10ng	-2.74358
LoD	10ng	-2.68824
LoD	10ng	-0.816955
LoD	10ng	-1.69017
LoD	10ng	-1.26092
LoD	10ng	-1.27062
LoD	10ng	-0.632391
LoD	10ng	-1.72654
LoD	10ng	-1.791
LoD	10ng	-1.55181
LoD	10ng	-1.72066
LoD	10ng	-1.80507
LoD	10ng	-2.11406
LoD	10ng	-1.39836
LoD	10ng	-0.990962
LoD	10ng	-1.8513
LoD	10ng	-2.15734
LoD	10ng	-1.29069
LoD	10ng	-2.62744
LoD	10ng	-2.68775
LoD	10ng	-2.70995
LoD	10ng	-2.51259
LoD	10ng	-2.55403
LoD	10ng	-2.24871
LoD	10ng	-2.61428
LoD	10ng	-1.56935
LoD	10ng	-2.80601
LoD	10ng	-2.07604
LoD	10ng	-1.75498
LoD	10ng	-2.58133
LoD	10ng	-2.70606
LoD	10ng	-2.6247
LoD	10ng	-1.52994
LoD	10ng	-2.46101
LoD	10ng	-2.42132
LoD	10ng	-2.45407
LoD	10ng	-0.952437
LoD	10ng	-1.86999
LoD	10ng	-1.94657
LoD	10ng	-1.93191
LoD	10ng	-1.70167
LoD	10ng	-2.4211
LoD	10ng	-2.28922
LoD	10ng	-1.80484
LoD	10ng	-1.33263
LoD	10ng	-1.57716
LoD	10ng	-1.39564
LoD	10ng	-1.87928
LoD	10ng	-1.92241
LoD	10ng	-1.78275
LoD	10ng	-2.57676
LoD	10ng	-1.73496
LoD	10ng	-2.07943
LoD	10ng	-0.725893
LoD	10ng	-1.46626
LoD	10ng	-1.5268
LoD	10ng	-2.31707
LoD	10ng	-1.81246
LoD	10ng	-2.12182
LoD	10ng	-1.93833
LoD	10ng	-1.29998
LoD	10ng	-2.65625
LoD	10ng	-1.44587
LoD	10ng	-1.42337
LoD	10ng	-2.46571
LoD	10ng	-1.02757
LoD	10ng	-1.90929
LoD	10ng	-1.57099
LoD	10ng	-1.51457
LoD	10ng	-1.32079
LoD	10ng	-1.53066
LoD	10ng	-0.487535
LoD	10ng	-1.69244
LoD	10ng	-1.9341
LoD	10ng	-1.86625
LoD	10ng	-1.0492
LoD	10ng	-1.67672
LoD	10ng	-1.73932
LoD	10ng	-1.8087
LoD	10ng	-0.881552
LoD	10ng	-2.71121
LoD	10ng	-1.54901
LoD	10ng	-1.66778
LoD	10ng	-1.11348
LoD	10ng	-1.79576
LoD	10ng	-1.77148
LoD	10ng	-1.8219
LoD	10ng	-1.04891
LoD	10ng	-1.92832
LoD	10ng	-1.51616
LoD	10ng	-1.15688
LoD	10ng	-1.22448
LoD	10ng	-0.986552
LoD	10ng	-1.40262
LoD	10ng	-1.85764
LoD	10ng	-1.63921
LoD	10ng	-1.54354
LoD	10ng	-1.26161
LoD	10ng	-0.687417
LoD	10ng	-1.23222
LoD	10ng	-1.513
LoD	10ng	-1.70798
LoD	10ng	-1.14803
LoD	10ng	-2.39891
LoD	10ng	-0.675525
LoD	10ng	-1.18619
LoD	10ng	-1.8111
LoD	10ng	-1.28892
LoD	10ng	-1.0874
LoD	10ng	-1.67405
LoD	10ng	-0.777065
LoD	10ng	-1.69775
LoD	10ng	-1.60602
LoD	10ng	-2.23783
LoD	100ng	-1.77098
LoD	100ng	-2.33452
LoD	100ng	-1.93011
LoD	100ng	-2.23303
LoD	100ng	-2.35575
LoD	100ng	-1.34725
LoD	100ng	-0.585974
LoD	100ng	-1.22033
LoD	100ng	-2.36212
LoD	100ng	-2.02767
LoD	100ng	-2.34595
LoD	100ng	-1.88708
LoD	100ng	-2.09671
LoD	100ng	-0.722101
LoD	100ng	-1.3035
LoD	100ng	-1.06865
LoD	100ng	-2.15623
LoD	100ng	-1.86097
LoD	100ng	-1.23821
LoD	100ng	-2.70141
LoD	100ng	-1.41813
LoD	100ng	-2.5831
LoD	100ng	-1.48887
LoD	100ng	-1.4981
LoD	100ng	-2.17698
LoD	100ng	-2.09421
LoD	100ng	-2.30602
LoD	100ng	-0.931629
LoD	100ng	-2.4207
LoD	100ng	-1.48549
LoD	100ng	-2.81691
LoD	100ng	-3.04321
LoD	100ng	-3.00647
LoD	100ng	-2.23546
LoD	100ng	-3.02734
LoD	100ng	-2.4322
LoD	100ng	-1.63349
LoD	100ng	-1.2693
LoD	100ng	-1.23677
LoD	100ng	-2.54417
LoD	100ng	-3.15626
LoD	100ng	-2.48423
LoD	100ng	-2.39017
LoD	100ng	-3.17032
LoD	100ng	-1.96987
LoD	100ng	-2.46472
LoD	100ng	-1.9075
LoD	100ng	-2.22023
LoD	100ng	-2.39341
LoD	100ng	-2.37841
LoD	100ng	-2.57224
LoD	100ng	-1.72343
LoD	100ng	-2.13894
LoD	100ng	-2.18331
LoD	100ng	-2.54421
LoD	100ng	-2.11776
LoD	100ng	-3.05802
LoD	100ng	-2.2483
LoD	100ng	-2.38956
LoD	100ng	-2.17809
LoD	100ng	-1.9513
LoD	100ng	-2.4923
LoD	100ng	-2.88932
LoD	100ng	-2.19984
LoD	100ng	-2.21733
LoD	100ng	-2.76418
LoD	100ng	-3.18377
LoD	100ng	-2.334
LoD	100ng	-2.8497
LoD	100ng	-2.5871
LoD	100ng	-1.90983
LoD	100ng	-2.73809
LoD	100ng	-2.37124
LoD	100ng	-2.70561
LoD	100ng	-2.90049
LoD	100ng	-2.31611
LoD	100ng	-1.99253
LoD	100ng	-1.96595
LoD	100ng	-2.17821
LoD	100ng	-1.67884
LoD	100ng	-2.78944
LoD	100ng	-1.86049
LoD	100ng	-2.50234
LoD	100ng	-2.85167
LoD	100ng	-2.99466
LoD	100ng	-1.02392
LoD	100ng	-1.83531
LoD	100ng	-2.37942
LoD	100ng	-2.01345
LoD	100ng	-2.37812
LoD	100ng	-2.22988
LoD	100ng	-1.83211
LoD	100ng	-3.17293
LoD	100ng	-1.41835
LoD	100ng	-2.38828
LoD	100ng	-2.73318
LoD	100ng	-2.05719
LoD	100ng	-2.88568
LoD	100ng	-2.85026
LoD	100ng	-2.88432
LoD	100ng	-2.13602
LoD	100ng	-2.56728
LoD	100ng	-2.99138
LoD	100ng	-2.38283
LoD	100ng	-2.10034
LoD	100ng	-2.12952
LoD	100ng	-2.85041
LoD	100ng	-2.01314
LoD	100ng	-2.42143
LoD	100ng	-2.88514
LoD	100ng	-2.44752
LoD	100ng	-2.77766
LoD	100ng	-3.24042
LoD	100ng	-3.03012
LoD	100ng	-1.81932
LoD	100ng	-1.17498
LoD	100ng	-0.803005
LoD	100ng	-1.95278
LoD	100ng	-1.77632
LoD	100ng	-1.37028
LoD	100ng	-1.76277
LoD	100ng	-1.92522
LoD	100ng	-2.14022
LoD	100ng	-1.87999
LoD	100ng	-0.921633
LoD	100ng	-1.93461
LoD	100ng	-2.39712
LoD	100ng	-1.95965
LoD	100ng	-1.85465
LoD	100ng	-3.10538
LoD	100ng	-2.19368
LoD	100ng	-2.50923
LoD	100ng	-1.99536
LoD	100ng	-2.26228
LoD	100ng	-2.66884
LoD	100ng	-2.24459
LoD	100ng	-2.34498
LoD	100ng	-2.87387
LoD	100ng	-2.32796
LoD	100ng	-1.4483
LoD	100ng	-1.73346
LoD	100ng	-1.85196
LoD	100ng	-1.30678
LoD	100ng	-2.53985
LoD	100ng	-2.61765
LoD	100ng	-1.86782
LoD	100ng	-2.962
LoD	100ng	-2.78301
LoD	100ng	-3.03145
LoD	100ng	-2.38044
LoD	100ng	-2.43225
LoD	100ng	-2.293
LoD	100ng	-1.39775
LoD	100ng	-2.55914
LoD	100ng	-2.30511
LoD	100ng	-1.36973
LoD	100ng	-1.80764
LoD	100ng	-2.25902
LoD	100ng	-1.90485
LoD	100ng	-1.8022
LoD	100ng	-2.4347
LoD	100ng	-1.88021
LoD	100ng	-2.95599
LoD	100ng	-2.27396
LoD	100ng	-2.2988
LoD	100ng	-2.38698
LoD	100ng	-1.80422
LoD	100ng	-2.62872
LoD	100ng	-2.20359
LoD	100ng	-2.80442
LoD	100ng	-2.27675
LoD	100ng	-2.02779
LoD	100ng	-2.72604
LoD	100ng	-1.83808
LoD	100ng	-1.75637
LoD	100ng	-2.04393
LoD	100ng	-1.91986
LoD	100ng	-1.9396
LoD	100ng	-1.81165
LoD	100ng	-2.22692
LoD	100ng	-2.36711
LoD	100ng	-2.29101
LoD	100ng	-1.93265
LoD	100ng	-2.50468
LoD	100ng	-1.30824
LoD	100ng	-2.84531
LoD	100ng	-2.59678
LoD	100ng	-3.07152
LoD	100ng	-2.42068
LoD	100ng	-2.22262
LoD	100ng	-2.5739
LoD	100ng	-1.01633
LoD	100ng	-1.43051
LoD	100ng	-2.94979
LoD	100ng	-3.08323
LoD	100ng	-2.67983
LoD	100ng	-2.99057
LoD	100ng	-2.36335
LoD	100ng	-1.73524
LoD	100ng	-2.14888
LoD	100ng	-2.94295
LoD	100ng	-1.95677
LoD	100ng	-3.07821
LoD	100ng	-2.78349
LoD	100ng	-2.86496
LoD	100ng	-1.9189
LoD	100ng	-3.07974
LoD	100ng	-2.72931
LoD	100ng	-1.98415
LoD	100ng	-1.67367
LoD	100ng	-2.32591
LoD	100ng	-2.86969
LoD	100ng	-1.34749
LoD	100ng	-2.33657
LoD	100ng	-2.85156
LoD	100ng	-2.79074
LoD	100ng	-2.18246
LoD	100ng	-2.36459
LoD	100ng	-1.95795
LoD	100ng	-1.445
LoD	100ng	-2.54517
LoD	100ng	-2.61895
LoD	100ng	-3.00542
LoD	100ng	-1.90386
LoD	100ng	-2.39235
LoD	100ng	-2.28461
LoD	100ng	-1.98924
LoD	100ng	-2.25889
LoD	100ng	-2.66366
LoD	100ng	-2.31772
LoD	100ng	-2.76707
LoD	100ng	-2.32253
LoD	100ng	-2.46107
LoD	100ng	-2.15999
LoD	100ng	-2.73724
LoD	100ng	-2.59014
LoD	100ng	-3.09781
LoD	100ng	-3.00709
LoD	100ng	-2.81812
LoD	100ng	-2.62893
LoD	100ng	-3.04843
LoD	100ng	-1.91333
LoD	100ng	-2.05231
LoD	100ng	-1.75769
LoD	100ng	-1.7134
LoD	100ng	-1.58652
LoD	100ng	-2.97923
LoD	100ng	-2.43909
LoD	100ng	-1.91698
LoD	100ng	-2.35619
LoD	100ng	-2.31522
LoD	100ng	-1.911
LoD	100ng	-1.54141
LoD	100ng	-2.38606
LoD	100ng	-1.23514
LoD	100ng	-0.809058
LoD	100ng	-1.6078
LoD	100ng	-2.19401
LoD	100ng	-2.07608
LoD	100ng	-2.52646
LoD	100ng	-2.34679
LoD	100ng	-1.28046
LoD	100ng	-2.024
LoD	100ng	-2.16941
LoD	100ng	-1.45642
LoD	100ng	-2.42613
LoD	100ng	-2.06699
LoD	100ng	-1.6364
LoD	100ng	-1.95227
LoD	100ng	-3.13111
LoD	100ng	-1.04864
LoD	100ng	-2.18289
LoD	100ng	-2.12946
LoD	100ng	-2.82065
LoD	100ng	-2.14083
LoD	100ng	-2.05565
LoD	100ng	-2.34907
LoD	100ng	-2.34736
LoD	100ng	-2.85949
LoD	100ng	-2.73311
LoD	100ng	-2.15324
LoD	100ng	-1.92786
LoD	100ng	-2.01353
LoD	100ng	-0.977983
LoD	100ng	-2.12152
LoD	100ng	-1.89092
LoD	100ng	-2.28921
LoD	100ng	-2.01163
LoD	100ng	-2.28987
LoD	100ng	-1.96716
LoD	100ng	-2.12769
LoD	100ng	-1.61373
LoD	100ng	-1.88531
LoD	100ng	-1.54269
LoD	100ng	-2.22314
LoD	100ng	-1.96006
LoD	100ng	-1.85924
LoD	100ng	-1.48785
LoD	100ng	-1.94706
LoD	100ng	-2.87075
LoD	100ng	-2.27981
LoD	100ng	-2.17633
LoD	100ng	-2.36065
LoD	100ng	-2.85246
LoD	100ng	-2.08239
LoD	100ng	-1.57194
LoD	100ng	-1.46659
LoD	100ng	-1.59705
LoD	100ng	-2.18627
LoD	100ng	-2.37189
LoD	100ng	-2.08191
LoD	100ng	-1.70857
LoD	100ng	-1.86411
LoD	100ng	-1.78349
LoD	100ng	-1.68982
LoD	100ng	-1.01713
LoD	100ng	-1.68211
LoD	100ng	-2.34794
LoD	100ng	-1.39559
LoD	100ng	-1.60151
LoD	100ng	-2.13699
LoD	100ng	-1.27045
LoD	100ng	-2.29068
LoD	100ng	-2.41699
LoD	100ng	-2.86767
LoD	100ng	-2.19403
LoD	100ng	-2.24624
LoD	100ng	-2.31805
LoD	100ng	-2.79239
LoD	100ng	-1.47965
LoD	100ng	-1.65942
LoD	100ng	-1.11501
LoD	100ng	-2.4186
LoD	100ng	-1.58849
LoD	100ng	-2.72788
LoD	100ng	-1.90613
LoD	100ng	-1.21838
LoD	100ng	-2.63674
LoD	100ng	-2.43434
LoD	100ng	-1.74916
LoD	100ng	-2.38503
LoD	100ng	-2.44513
LoD	100ng	-1.50663
LoD	100ng	-1.47509
LoD	100ng	-2.28003
LoD	100ng	-2.24867
LoD	100ng	-1.34081
LoD	100ng	-3.00059
LoD	100ng	-2.17862
LoD	100ng	-2.24189
LoD	100ng	-1.74691
LoD	100ng	-2.2984
LoD	100ng	-1.60997
LoD	100ng	-1.44335
LoD	100ng	-2.04876
LoD	100ng	-1.78605
LoD	100ng	-1.45305
LoD	100ng	-1.68593
LoD	100ng	-2.03306
LoD	100ng	-1.81866
LoD	100ng	-2.31993
LoD	100ng	-2.07211
LoD	100ng	-2.33535
LoD	100ng	-1.66347
LoD	100ng	-2.30644
LoD	100ng	-2.39715
LoD	100ng	-1.33469
LoD	100ng	-2.22585
LoD	100ng	-2.81619
LoD	100ng	-2.26901
LoD	100ng	-2.86058
LoD	100ng	-2.77997
LoD	100ng	-2.62055
LoD	100ng	-2.90157
LoD	100ng	-2.21626
LoD	100ng	-2.06743
LoD	100ng	-2.36243
LoD	100ng	-1.93027
LoD	100ng	-1.01823
LoD	100ng	-1.9054
LoD	100ng	-2.2699
LoD	100ng	-2.44771
LoD	100ng	-1.93331
LoD	100ng	-1.884
LoD	100ng	-2.76735
LoD	100ng	-1.70543
LoD	100ng	-2.00786
LoD	100ng	-1.76064
LoD	100ng	-1.85817
LoD	100ng	-2.28403
LoD	100ng	-0.922758
LoD	100ng	-1.42021
LoD	100ng	-2.2704
LoD	100ng	-2.22902
LoD	100ng	-1.60835
LoD	100ng	-1.94478
LoD	100ng	-2.21699
LoD	100ng	-2.32205
LoD	100ng	-2.43412
LoD	100ng	-2.31663
LoD	100ng	-1.82465
LoD	100ng	-2.09673
LoD	100ng	-1.87646
LoD	100ng	-1.78553
LoD	100ng	-2.21074
LoD	100ng	-2.40597
LoD	100ng	-1.83258
LoD	100ng	-2.41913
LoD	100ng	-2.16249
LoD	100ng	-2.31857
LoD	100ng	-1.82726
LoD	100ng	-1.38375
LoD	100ng	-2.46173
LoD	100ng	-2.29079
LoD	100ng	-2.78925
LoD	100ng	-2.38958
LoD	100ng	-3.07428
LoD	100ng	-1.99958
LoD	100ng	-1.84037
LoD	100ng	-1.80939
LoD	100ng	-0.492391
LoD	100ng	-2.11351
LoD	100ng	-1.96131
LoD	100ng	-1.92423
LoD	100ng	-2.02405
LoD	100ng	-1.34461
LoD	100ng	-2.80501
LoD	100ng	-2.92156
LoD	100ng	-2.10158
LoD	100ng	-1.953
LoD	100ng	-3.12428
LoD	100ng	-2.02062
LoD	100ng	-2.25127
LoD	100ng	-2.38774
LoD	100ng	-2.14498
LoD	100ng	-1.79559
LoD	100ng	-1.96497
LoD	100ng	-1.76695
LoD	100ng	-1.38582
LoD	100ng	-1.00236
LoD	100ng	-2.08396
LoD	100ng	-1.5099
LoD	100ng	-1.82908
LoD	100ng	-0.907272
LoD	100ng	-1.48098
LoD	100ng	-1.71873
LoD	100ng	-1.27661
LoD	100ng	-1.51308
LoD	100ng	-1.5525
LoD	100ng	-1.32528
LoD	100ng	-1.52921
LoD	100ng	-1.1555
LoD	100ng	-1.75775
LoD	100ng	-1.63299
LoD	100ng	-1.70008
LoD	100ng	-1.96037
LoD	100ng	-2.35673
LoD	100ng	-1.99686
LoD	100ng	-2.94119
LoD	100ng	-2.12979
LoD	100ng	-2.47181
LoD	100ng	-2.12297
LoD	100ng	-1.09475
LoD	100ng	-1.24036
LoD	100ng	-1.95509
LoD	100ng	-2.13226
LoD	100ng	-1.14588
LoD	100ng	-1.88708
LoD	100ng	-1.54064
LoD	100ng	-1.37432
LoD	100ng	-1.72565
LoD	100ng	-1.74736
LoD	100ng	-1.71017
LoD	100ng	-1.35627
LoD	100ng	-1.81802
LoD	1ng	NA

## Sheet: Figure3f
Figure 3f	Box plot distributions for LoQ at 10 ng input
FoM	Amount	Value
LoQ	1ng	-0.507198
LoQ	1ng	-0.453671
LoQ	1ng	-1.65777
LoQ	1ng	-0.813456
LoQ	1ng	-0.533779
LoQ	1ng	-1.10713
LoQ	1ng	-1.09535
LoQ	1ng	-0.76776
LoQ	1ng	-0.872581
LoQ	1ng	0
LoQ	1ng	-1.68154
LoQ	1ng	-0.445318
LoQ	1ng	-1.46545
LoQ	1ng	-1.69835
LoQ	1ng	-1.20438
LoQ	1ng	-0.942452
LoQ	1ng	-1.75572
LoQ	1ng	-1.62741
LoQ	1ng	-0.84532
LoQ	1ng	-0.709239
LoQ	1ng	-1.52712
LoQ	1ng	-0.985709
LoQ	1ng	0
LoQ	1ng	-0.127543
LoQ	1ng	-0.750352
LoQ	1ng	-0.598919
LoQ	1ng	-0.345106
LoQ	1ng	-0.307603
LoQ	1ng	-0.782204
LoQ	1ng	-1.11762
LoQ	1ng	-0.735073
LoQ	1ng	-0.519887
LoQ	1ng	-0.0376725
LoQ	1ng	-0.41218
LoQ	1ng	0
LoQ	1ng	-0.220141
LoQ	1ng	-0.976876
LoQ	1ng	-1.36739
LoQ	1ng	-1.74172
LoQ	1ng	0
LoQ	1ng	-0.320551
LoQ	1ng	-0.595223
LoQ	1ng	-1.27155
LoQ	1ng	-0.316063
LoQ	1ng	-0.355825
LoQ	1ng	-0.154529
LoQ	1ng	-0.0996536
LoQ	1ng	-0.0151261
LoQ	1ng	0
LoQ	1ng	-0.38251
LoQ	1ng	0
LoQ	1ng	-1.02299
LoQ	1ng	-0.977065
LoQ	1ng	-0.436542
LoQ	1ng	-0.219209
LoQ	1ng	-1.15054
LoQ	1ng	-1.11066
LoQ	1ng	-1.21911
LoQ	1ng	-0.865519
LoQ	1ng	-0.210859
LoQ	10ng	-1.16612
LoQ	10ng	-0.808036
LoQ	10ng	-0.890466
LoQ	10ng	-1.31486
LoQ	10ng	-1.3777
LoQ	10ng	-0.958716
LoQ	10ng	-0.581964
LoQ	10ng	-0.0128937
LoQ	10ng	-0.724902
LoQ	10ng	-0.287373
LoQ	10ng	-0.777035
LoQ	10ng	-1.68284
LoQ	10ng	-1.96894
LoQ	10ng	-1.6458
LoQ	10ng	-1.96603
LoQ	10ng	-0.469295
LoQ	10ng	-0.380974
LoQ	10ng	-1.90111
LoQ	10ng	-1.007
LoQ	10ng	-1.14651
LoQ	10ng	-1.60567
LoQ	10ng	-1.12372
LoQ	10ng	-1.08889
LoQ	10ng	-0.0152187
LoQ	10ng	-1.64004
LoQ	10ng	-1.79977
LoQ	10ng	-1.49001
LoQ	10ng	-1.93941
LoQ	10ng	-1.90506
LoQ	10ng	-0.992402
LoQ	10ng	-1.97749
LoQ	10ng	-1.33121
LoQ	10ng	-1.83143
LoQ	10ng	0
LoQ	10ng	-0.53557
LoQ	10ng	-1.88912
LoQ	10ng	-1.69868
LoQ	10ng	-1.18457
LoQ	10ng	-0.90101
LoQ	10ng	-1.7033
LoQ	10ng	-1.93459
LoQ	10ng	-0.395645
LoQ	10ng	-0.76724
LoQ	10ng	0
LoQ	10ng	-0.226404
LoQ	10ng	0
LoQ	10ng	-0.898665
LoQ	10ng	-0.851544
LoQ	10ng	-0.762346
LoQ	10ng	-0.97053
LoQ	10ng	-0.666663
LoQ	10ng	-1.60191
LoQ	10ng	-0.45098
LoQ	10ng	-0.250586
LoQ	10ng	-1.06861
LoQ	10ng	-1.49377
LoQ	10ng	-0.980107
LoQ	10ng	-1.552
LoQ	10ng	-1.80475
LoQ	10ng	-1.96179
LoQ	10ng	-1.76331
LoQ	10ng	-1.75166
LoQ	10ng	-1.54865
LoQ	10ng	-1.72577
LoQ	10ng	-0.88091
LoQ	10ng	-1.94391
LoQ	10ng	-1.51678
LoQ	10ng	-0.835315
LoQ	10ng	-1.91747
LoQ	10ng	-1.96345
LoQ	10ng	-1.62444
LoQ	10ng	-0.769157
LoQ	10ng	-1.6449
LoQ	10ng	-1.47224
LoQ	10ng	-1.62784
LoQ	10ng	-0.64368
LoQ	10ng	-1.2564
LoQ	10ng	-1.45281
LoQ	10ng	-1.19377
LoQ	10ng	-0.604378
LoQ	10ng	-1.58749
LoQ	10ng	-1.25752
LoQ	10ng	-1.22271
LoQ	10ng	-0.555731
LoQ	10ng	-1.03267
LoQ	10ng	-0.61524
LoQ	10ng	-1.13428
LoQ	10ng	-1.13699
LoQ	10ng	-0.968179
LoQ	10ng	-1.79066
LoQ	10ng	-1.01349
LoQ	10ng	-1.55406
LoQ	10ng	-0.0482061
LoQ	10ng	-0.705745
LoQ	10ng	-0.905768
LoQ	10ng	-1.37062
LoQ	10ng	-0.706773
LoQ	10ng	-1.02802
LoQ	10ng	-1.39412
LoQ	10ng	-0.347741
LoQ	10ng	-1.75041
LoQ	10ng	-0.463507
LoQ	10ng	-0.523009
LoQ	10ng	-1.63858
LoQ	10ng	-0.507008
LoQ	10ng	-1.21588
LoQ	10ng	-0.915556
LoQ	10ng	-0.631035
LoQ	10ng	-0.235793
LoQ	10ng	-0.756721
LoQ	10ng	0
LoQ	10ng	-0.802018
LoQ	10ng	-1.19396
LoQ	10ng	-1.11855
LoQ	10ng	-0.659118
LoQ	10ng	-0.639262
LoQ	10ng	-1.28434
LoQ	10ng	-1.10205
LoQ	10ng	-0.252556
LoQ	10ng	-2.04961
LoQ	10ng	-1.02533
LoQ	10ng	-0.964189
LoQ	10ng	0
LoQ	10ng	-0.710395
LoQ	10ng	-0.923908
LoQ	10ng	-0.854763
LoQ	10ng	-0.626899
LoQ	10ng	-1.2832
LoQ	10ng	-0.737145
LoQ	10ng	-0.481549
LoQ	10ng	-0.0635768
LoQ	10ng	-0.346039
LoQ	10ng	-0.435649
LoQ	10ng	-0.592483
LoQ	10ng	-0.96018
LoQ	10ng	-0.727464
LoQ	10ng	-0.329305
LoQ	10ng	0
LoQ	10ng	0
LoQ	10ng	-0.69701
LoQ	10ng	-0.840042
LoQ	10ng	0
LoQ	10ng	-1.65315
LoQ	10ng	-0.0469412
LoQ	10ng	-0.535074
LoQ	10ng	-0.64666
LoQ	10ng	-0.352936
LoQ	10ng	0
LoQ	10ng	-0.559656
LoQ	10ng	-0.11085
LoQ	10ng	-0.915466
LoQ	10ng	-0.742399
LoQ	10ng	-1.57221
LoQ	100ng	-1.01754
LoQ	100ng	-1.65553
LoQ	100ng	-1.20823
LoQ	100ng	-1.71054
LoQ	100ng	-1.70065
LoQ	100ng	-0.474887
LoQ	100ng	0
LoQ	100ng	-0.390931
LoQ	100ng	-1.71401
LoQ	100ng	-0.701117
LoQ	100ng	-1.79529
LoQ	100ng	-0.99854
LoQ	100ng	-1.51428
LoQ	100ng	-0.459981
LoQ	100ng	-0.385847
LoQ	100ng	-0.596654
LoQ	100ng	-1.54112
LoQ	100ng	-1.21925
LoQ	100ng	-0.200438
LoQ	100ng	-1.7255
LoQ	100ng	-0.640978
LoQ	100ng	-2.06481
LoQ	100ng	-0.717313
LoQ	100ng	-0.593649
LoQ	100ng	-0.917522
LoQ	100ng	-1.38799
LoQ	100ng	-1.66672
LoQ	100ng	-0.545892
LoQ	100ng	-1.71805
LoQ	100ng	-0.433137
LoQ	100ng	-2.21201
LoQ	100ng	-2.43189
LoQ	100ng	-2.45588
LoQ	100ng	-1.46312
LoQ	100ng	-2.28618
LoQ	100ng	-1.76991
LoQ	100ng	-1.15326
LoQ	100ng	-0.401314
LoQ	100ng	-0.127213
LoQ	100ng	-2.27221
LoQ	100ng	-2.12924
LoQ	100ng	-1.92405
LoQ	100ng	-1.76354
LoQ	100ng	-2.11
LoQ	100ng	-1.40502
LoQ	100ng	-1.78185
LoQ	100ng	-1.22117
LoQ	100ng	-1.60413
LoQ	100ng	-1.72821
LoQ	100ng	-1.7622
LoQ	100ng	-2.2441
LoQ	100ng	-1.23403
LoQ	100ng	-1.68533
LoQ	100ng	-1.31452
LoQ	100ng	-2.08566
LoQ	100ng	-1.60668
LoQ	100ng	-2.34188
LoQ	100ng	-1.79021
LoQ	100ng	-1.77661
LoQ	100ng	-1.72944
LoQ	100ng	-1.18374
LoQ	100ng	-1.89025
LoQ	100ng	-2.11277
LoQ	100ng	-1.65425
LoQ	100ng	-1.82243
LoQ	100ng	-2.06127
LoQ	100ng	-2.79096
LoQ	100ng	-1.66718
LoQ	100ng	-2.29739
LoQ	100ng	-1.86164
LoQ	100ng	-1.34667
LoQ	100ng	-1.98116
LoQ	100ng	-1.72703
LoQ	100ng	-1.42946
LoQ	100ng	-2.41029
LoQ	100ng	-1.73841
LoQ	100ng	-0.240818
LoQ	100ng	-1.4247
LoQ	100ng	-1.04759
LoQ	100ng	-1.20286
LoQ	100ng	-2.09873
LoQ	100ng	-1.17616
LoQ	100ng	-1.91403
LoQ	100ng	-2.13582
LoQ	100ng	-1.90156
LoQ	100ng	-0.50698
LoQ	100ng	-1.19938
LoQ	100ng	-1.75029
LoQ	100ng	-1.31917
LoQ	100ng	-1.83282
LoQ	100ng	-1.41374
LoQ	100ng	-1.26665
LoQ	100ng	-2.25771
LoQ	100ng	-0.703221
LoQ	100ng	-1.8385
LoQ	100ng	-1.69358
LoQ	100ng	-1.38399
LoQ	100ng	-2.22057
LoQ	100ng	-2.32545
LoQ	100ng	-2.12054
LoQ	100ng	-1.79862
LoQ	100ng	-2.03438
LoQ	100ng	-2.30035
LoQ	100ng	-1.63463
LoQ	100ng	-1.6157
LoQ	100ng	-1.7113
LoQ	100ng	-2.21993
LoQ	100ng	-1.47488
LoQ	100ng	-1.64841
LoQ	100ng	-2.16201
LoQ	100ng	-1.83599
LoQ	100ng	-2.0889
LoQ	100ng	-2.63709
LoQ	100ng	-2.28274
LoQ	100ng	-1.0756
LoQ	100ng	-0.884086
LoQ	100ng	-0.71446
LoQ	100ng	-1.308
LoQ	100ng	-1.37598
LoQ	100ng	-0.780227
LoQ	100ng	-1.11458
LoQ	100ng	-1.13177
LoQ	100ng	-1.17271
LoQ	100ng	-1.29643
LoQ	100ng	-0.474777
LoQ	100ng	-1.01168
LoQ	100ng	-1.71959
LoQ	100ng	-0.462521
LoQ	100ng	-1.1857
LoQ	100ng	-2.49455
LoQ	100ng	-0.632411
LoQ	100ng	-1.46577
LoQ	100ng	-1.50205
LoQ	100ng	-1.31727
LoQ	100ng	-1.57167
LoQ	100ng	-1.75638
LoQ	100ng	-1.71924
LoQ	100ng	-2.10292
LoQ	100ng	-1.75118
LoQ	100ng	-0.641953
LoQ	100ng	-0.644286
LoQ	100ng	-0.941528
LoQ	100ng	-0.486984
LoQ	100ng	-1.57256
LoQ	100ng	-2.13256
LoQ	100ng	-1.21231
LoQ	100ng	-2.49593
LoQ	100ng	-1.89573
LoQ	100ng	-2.04245
LoQ	100ng	-1.26063
LoQ	100ng	-1.68941
LoQ	100ng	-1.37298
LoQ	100ng	-0.361745
LoQ	100ng	-2.07082
LoQ	100ng	-1.53268
LoQ	100ng	-0.304151
LoQ	100ng	-0.974379
LoQ	100ng	-1.37789
LoQ	100ng	-1.20281
LoQ	100ng	-1.28752
LoQ	100ng	-1.8407
LoQ	100ng	-1.27818
LoQ	100ng	-2.35743
LoQ	100ng	-1.33906
LoQ	100ng	-1.66891
LoQ	100ng	-1.72319
LoQ	100ng	-1.33462
LoQ	100ng	-1.44834
LoQ	100ng	-1.52597
LoQ	100ng	-1.93401
LoQ	100ng	-1.45645
LoQ	100ng	-1.14111
LoQ	100ng	-1.67238
LoQ	100ng	-0.96939
LoQ	100ng	-1.22318
LoQ	100ng	-1.19536
LoQ	100ng	-1.25665
LoQ	100ng	-1.20823
LoQ	100ng	-1.09906
LoQ	100ng	-1.69272
LoQ	100ng	-1.7548
LoQ	100ng	-1.61168
LoQ	100ng	-0.502666
LoQ	100ng	-2.05543
LoQ	100ng	-0.539956
LoQ	100ng	-2.02992
LoQ	100ng	-2.08141
LoQ	100ng	-2.52444
LoQ	100ng	-1.82282
LoQ	100ng	-1.65802
LoQ	100ng	-1.89756
LoQ	100ng	-0.443664
LoQ	100ng	-0.807289
LoQ	100ng	-2.13982
LoQ	100ng	-2.25451
LoQ	100ng	-2.14205
LoQ	100ng	-2.37689
LoQ	100ng	-1.96567
LoQ	100ng	-0.839478
LoQ	100ng	-1.77752
LoQ	100ng	-2.21623
LoQ	100ng	-1.36659
LoQ	100ng	-2.42156
LoQ	100ng	-2.08158
LoQ	100ng	-1.62674
LoQ	100ng	-1.22243
LoQ	100ng	-2.30772
LoQ	100ng	-1.90049
LoQ	100ng	-1.0657
LoQ	100ng	-0.671774
LoQ	100ng	-1.56296
LoQ	100ng	-2.00553
LoQ	100ng	-0.192031
LoQ	100ng	-1.57201
LoQ	100ng	-2.00923
LoQ	100ng	-2.02938
LoQ	100ng	-1.18468
LoQ	100ng	-1.63012
LoQ	100ng	-0.532616
LoQ	100ng	-0.846893
LoQ	100ng	-2.1183
LoQ	100ng	-2.16463
LoQ	100ng	-2.36853
LoQ	100ng	-1.22772
LoQ	100ng	-1.83175
LoQ	100ng	-0.353333
LoQ	100ng	-1.31544
LoQ	100ng	-1.72732
LoQ	100ng	-2.16365
LoQ	100ng	-1.40082
LoQ	100ng	-2.04788
LoQ	100ng	-1.93001
LoQ	100ng	-1.76784
LoQ	100ng	-1.80191
LoQ	100ng	-1.91967
LoQ	100ng	-2.16863
LoQ	100ng	-2.33833
LoQ	100ng	-2.20167
LoQ	100ng	-1.84095
LoQ	100ng	-2.11347
LoQ	100ng	-2.29443
LoQ	100ng	-1.37632
LoQ	100ng	-1.71169
LoQ	100ng	-0.909678
LoQ	100ng	-1.18549
LoQ	100ng	-0.924524
LoQ	100ng	-2.6248
LoQ	100ng	-1.77744
LoQ	100ng	-1.206
LoQ	100ng	-1.67017
LoQ	100ng	-1.60847
LoQ	100ng	-0.98024
LoQ	100ng	-0.970187
LoQ	100ng	-1.69025
LoQ	100ng	-0.879421
LoQ	100ng	0
LoQ	100ng	-0.782138
LoQ	100ng	-1.0644
LoQ	100ng	-1.53435
LoQ	100ng	-1.7432
LoQ	100ng	-1.89328
LoQ	100ng	-0.651953
LoQ	100ng	-1.46786
LoQ	100ng	-1.69039
LoQ	100ng	-0.744367
LoQ	100ng	-1.75302
LoQ	100ng	-1.43397
LoQ	100ng	-0.969835
LoQ	100ng	-1.31656
LoQ	100ng	-2.21151
LoQ	100ng	-0.534646
LoQ	100ng	-1.70264
LoQ	100ng	-1.68553
LoQ	100ng	-1.858
LoQ	100ng	-1.72636
LoQ	100ng	-1.60183
LoQ	100ng	-1.54666
LoQ	100ng	-1.6781
LoQ	100ng	-1.95525
LoQ	100ng	-1.90121
LoQ	100ng	-1.29259
LoQ	100ng	-1.25995
LoQ	100ng	-1.33222
LoQ	100ng	-0.58555
LoQ	100ng	-1.64821
LoQ	100ng	-1.25799
LoQ	100ng	-1.55838
LoQ	100ng	-1.27406
LoQ	100ng	-1.44218
LoQ	100ng	-1.41413
LoQ	100ng	-1.00686
LoQ	100ng	-1.07783
LoQ	100ng	-1.29453
LoQ	100ng	-1.00957
LoQ	100ng	-1.72187
LoQ	100ng	-1.29853
LoQ	100ng	-1.16153
LoQ	100ng	-0.918451
LoQ	100ng	-1.38967
LoQ	100ng	-2.17078
LoQ	100ng	-1.51263
LoQ	100ng	-1.25349
LoQ	100ng	-1.6812
LoQ	100ng	-2.19866
LoQ	100ng	-1.53606
LoQ	100ng	-0.507175
LoQ	100ng	-0.953375
LoQ	100ng	-0.952713
LoQ	100ng	-1.43548
LoQ	100ng	-1.42253
LoQ	100ng	-1.44909
LoQ	100ng	-0.653826
LoQ	100ng	-1.27474
LoQ	100ng	-1.18108
LoQ	100ng	-0.706407
LoQ	100ng	-0.290992
LoQ	100ng	-1.08604
LoQ	100ng	-1.48067
LoQ	100ng	-0.629304
LoQ	100ng	-0.857888
LoQ	100ng	-1.63059
LoQ	100ng	-0.133577
LoQ	100ng	-1.66612
LoQ	100ng	-1.90627
LoQ	100ng	-1.91085
LoQ	100ng	-1.69487
LoQ	100ng	-1.43707
LoQ	100ng	-1.28446
LoQ	100ng	-1.8561
LoQ	100ng	-0.768248
LoQ	100ng	-1.19861
LoQ	100ng	-0.735139
LoQ	100ng	-1.9217
LoQ	100ng	-0.981774
LoQ	100ng	-2.01379
LoQ	100ng	-1.30648
LoQ	100ng	0
LoQ	100ng	-2.08355
LoQ	100ng	-1.83574
LoQ	100ng	-1.28924
LoQ	100ng	-1.63119
LoQ	100ng	-1.7265
LoQ	100ng	-0.931874
LoQ	100ng	-0.993315
LoQ	100ng	-1.37311
LoQ	100ng	-1.77112
LoQ	100ng	-0.601157
LoQ	100ng	-2.4129
LoQ	100ng	-1.45152
LoQ	100ng	-1.46269
LoQ	100ng	-0.92698
LoQ	100ng	-1.43989
LoQ	100ng	-1.04505
LoQ	100ng	-0.682192
LoQ	100ng	-1.46499
LoQ	100ng	-1.01152
LoQ	100ng	-1.00765
LoQ	100ng	-0.68691
LoQ	100ng	-1.32494
LoQ	100ng	-1.2995
LoQ	100ng	-1.83964
LoQ	100ng	-1.60984
LoQ	100ng	-1.37062
LoQ	100ng	-0.982837
LoQ	100ng	-1.86253
LoQ	100ng	-1.44515
LoQ	100ng	-0.60051
LoQ	100ng	-1.19416
LoQ	100ng	-2.1492
LoQ	100ng	-1.65918
LoQ	100ng	-1.84419
LoQ	100ng	-2.24218
LoQ	100ng	-1.69833
LoQ	100ng	-2.45191
LoQ	100ng	-1.76949
LoQ	100ng	-1.50864
LoQ	100ng	-1.53785
LoQ	100ng	-1.24126
LoQ	100ng	-0.588571
LoQ	100ng	-1.05198
LoQ	100ng	-1.40439
LoQ	100ng	-1.11149
LoQ	100ng	-1.33434
LoQ	100ng	-1.13003
LoQ	100ng	-2.01181
LoQ	100ng	-0.695248
LoQ	100ng	-0.966611
LoQ	100ng	-1.04159
LoQ	100ng	-0.986345
LoQ	100ng	-1.72883
LoQ	100ng	-0.0629904
LoQ	100ng	-0.622812
LoQ	100ng	-1.49092
LoQ	100ng	-1.39901
LoQ	100ng	-1.17318
LoQ	100ng	-1.05688
LoQ	100ng	-1.56442
LoQ	100ng	-1.86737
LoQ	100ng	-1.71603
LoQ	100ng	-1.61997
LoQ	100ng	-1.07069
LoQ	100ng	-0.398252
LoQ	100ng	-0.953103
LoQ	100ng	-0.899209
LoQ	100ng	-1.75996
LoQ	100ng	-1.83782
LoQ	100ng	-1.11021
LoQ	100ng	-1.69777
LoQ	100ng	-1.69948
LoQ	100ng	-1.54766
LoQ	100ng	-1.02382
LoQ	100ng	-0.786315
LoQ	100ng	-1.73809
LoQ	100ng	-1.39177
LoQ	100ng	-2.03251
LoQ	100ng	-1.85918
LoQ	100ng	-2.34464
LoQ	100ng	-1.20057
LoQ	100ng	-1.18051
LoQ	100ng	-1.09989
LoQ	100ng	0
LoQ	100ng	-1.5331
LoQ	100ng	-1.29977
LoQ	100ng	-1.25401
LoQ	100ng	-1.42453
LoQ	100ng	-0.641131
LoQ	100ng	-2.24645
LoQ	100ng	-2.2266
LoQ	100ng	-1.61121
LoQ	100ng	-1.4189
LoQ	100ng	-2.53598
LoQ	100ng	-0.616791
LoQ	100ng	-1.49486
LoQ	100ng	-1.66608
LoQ	100ng	-1.6041
LoQ	100ng	-0.959056
LoQ	100ng	-1.26076
LoQ	100ng	-1.1982
LoQ	100ng	-0.553765
LoQ	100ng	-0.47393
LoQ	100ng	-1.07318
LoQ	100ng	-0.669349
LoQ	100ng	-0.795094
LoQ	100ng	-0.228479
LoQ	100ng	-0.935428
LoQ	100ng	-0.975132
LoQ	100ng	-0.17848
LoQ	100ng	-0.648282
LoQ	100ng	-0.942589
LoQ	100ng	-0.0994735
LoQ	100ng	-0.810714
LoQ	100ng	-0.786334
LoQ	100ng	-0.793913
LoQ	100ng	-0.41632
LoQ	100ng	-0.966662
LoQ	100ng	0
LoQ	100ng	-1.91309
LoQ	100ng	-1.43069
LoQ	100ng	-2.30539
LoQ	100ng	-1.24174
LoQ	100ng	-1.6724
LoQ	100ng	-1.34711
LoQ	100ng	-0.595917
LoQ	100ng	-0.183333
LoQ	100ng	-0.928056
LoQ	100ng	-1.24906
LoQ	100ng	-0.84643
LoQ	100ng	-1.1504
LoQ	100ng	-0.673971
LoQ	100ng	-0.367695
LoQ	100ng	-0.708566
LoQ	100ng	-1.26992
LoQ	100ng	-0.782344
LoQ	100ng	-1.00672
LoQ	100ng	-1.50966
LoQ	1ng	NA

## Sheet: Fiugure4a
Figure 4a	Chromatogram tracess for 3 representative fragment ions at varying amounts in a matrix-matched background at 1 ng
RT	y10	y9	b4	Protein	Amount		RT	y6	y5	b5	Protein	Amount		RT	y5	y4	y3	Protein	Amount
37.0023	0	0	0	IL2A	100		20.2999	16.4857	41.3599	33.9855	CD8B	100		19.6649	21.7275	50.1029	43.159	GRAB	100
37.0295	0	0	3.86059	IL2A	100		20.3243	12.2441	52.4737	47.1008	CD8B	100		19.6893	16.9238	46.3965	36.1719	GRAB	100
37.0567	0	0	6.40228	IL2A	100		20.3487	26.7285	24.9445	36.7807	CD8B	100		19.7137	1.57014	53.7469	41.7816	GRAB	100
37.084	0	0	7.55569	IL2A	100		20.3731	19.406	15.697	24.6351	CD8B	100		19.7381	7.05342	47.4317	42.7814	GRAB	100
37.1111	0	0	16.2524	IL2A	100		20.3975	15.4145	8.6496	24.3137	CD8B	100		19.7625	0.970066	72.0831	34.4601	GRAB	100
37.1383	0	0	0	IL2A	100		20.4219	20.1355	0.411847	37.0297	CD8B	100		19.7869	5.50258	49.3502	62.7604	GRAB	100
37.1656	0	0	0	IL2A	100		20.4463	12.5368	4.11153	37.847	CD8B	100		19.8113	9.42061	54.1257	64.8572	GRAB	100
37.1927	0	0	0	IL2A	100		20.4707	26.8532	18.7989	30.2455	CD8B	100		19.8357	10.6003	68.0061	66.6187	GRAB	100
37.2199	0	4.6547	5.48944	IL2A	100		20.4951	27.651	26.4064	24.6082	CD8B	100		19.8601	8.86982	63.8867	80.1012	GRAB	100
37.2472	0	2.61312	3.08174	IL2A	100		20.5195	1.00322	18.9138	24.8135	CD8B	100		19.8845	2.34462	65.1417	20.4799	GRAB	100
37.2743	2.59733	5.49195	5.22103	IL2A	100		20.5439	25.8276	15.9014	6.10981	CD8B	100		19.9089	23.0142	60.6741	50.1638	GRAB	100
37.3015	3.05514	9.67055	8.9197	IL2A	100		20.5683	25.0904	29.2704	6.94764	CD8B	100		19.9333	15.5066	70.8122	29.8976	GRAB	100
37.3288	0	13.7333	11.3382	IL2A	100		20.5927	24.3405	45.9265	18.6595	CD8B	100		19.9577	14.2801	60.418	47.4499	GRAB	100
37.3559	1.91381	38.2397	18.1498	IL2A	100		20.6171	51.8113	51.9625	33.5429	CD8B	100		19.9821	52.5799	91.3464	79.682	GRAB	100
37.3831	10.7033	93.3073	6.96821	IL2A	100		20.6415	132.166	70.1009	14.4118	CD8B	100		20.0065	159.995	223.142	104.702	GRAB	100
37.4103	23.3732	197.225	30.7985	IL2A	100		20.6659	270.673	113.767	3.15666	CD8B	100		20.0309	490.594	524.795	295.577	GRAB	100
37.4375	8.03544	355.056	33.7973	IL2A	100		20.6903	503.291	197.17	10.8097	CD8B	100		20.0553	1297.91	1466.07	795.862	GRAB	100
37.4647	32.2	310.421	37.9717	IL2A	100		20.7147	892.12	343.411	51.0566	CD8B	100		20.0797	2773.61	3166.92	1507.01	GRAB	100
37.4919	24.9961	303.788	33.1477	IL2A	100		20.7391	1396.65	467.365	47.5593	CD8B	100		20.1041	4787.25	5364.02	2378.51	GRAB	100
37.5191	21.9059	233.151	34.0074	IL2A	100		20.7635	1507.76	550.986	31.363	CD8B	100		20.1285	6692.38	7107.34	3355.89	GRAB	100
37.5463	9.45161	123.704	24.3335	IL2A	100		20.7879	1435.92	533.558	25.5246	CD8B	100		20.1529	7312.67	8242.68	3909.19	GRAB	100
37.5735	3.75942	67.729	14.3299	IL2A	100		20.8123	1205.41	412.447	32.7985	CD8B	100		20.1773	6536.75	7126.91	3490.23	GRAB	100
37.6007	4.55721	43.0535	17.2535	IL2A	100		20.8367	846.336	272.885	44.7953	CD8B	100		20.2017	4850.53	5204.88	2589.24	GRAB	100
37.6279	2.94718	22.6174	15.2088	IL2A	100		20.8611	493.294	207.706	49.7877	CD8B	100		20.2261	2923.2	3496.83	1643.95	GRAB	100
37.6551	0	8.48871	7.56975	IL2A	100		20.8855	232.776	135.236	31.8229	CD8B	100		20.2505	1588.65	1880.56	838.885	GRAB	100
37.6824	0	8.20631	11.822	IL2A	100		20.9099	153.252	80.3883	15.949	CD8B	100		20.2749	906.479	1088.12	487.233	GRAB	100
37.7095	0	13.39	0.896416	IL2A	100		20.9343	86.5658	69.9981	50.0058	CD8B	100		20.2993	465.413	660.874	315.228	GRAB	100
37.7367	0	11.0749	5.50048	IL2A	100		20.9587	44.1565	65.2842	30.8686	CD8B	100		20.3237	224.416	442.106	249.557	GRAB	100
37.764	0	4.44621	5.73252	IL2A	100		20.9831	46.9542	32.1228	33.2279	CD8B	100		20.3481	194.214	247.339	214.383	GRAB	100
37.7911	0	0	2.84833	IL2A	100		21.0075	47.7152	45.4447	24.448	CD8B	100		20.3725	172.997	220.61	140.891	GRAB	100
37.8183	0	0	0	IL2A	100		21.0319	48.0931	37.929	36.3048	CD8B	100		20.3969	166.642	173.676	105.283	GRAB	100
37.8456	0	0	0	IL2A	100		21.0563	32.8	51.807	49.1325	CD8B	100		20.4213	172.32	117.652	111.491	GRAB	100
37.8727	0	0	0	IL2A	100		21.0807	36.3797	67.3952	55.4692	CD8B	100		20.4457	183.131	122.305	154.854	GRAB	100
37.8999	0	0	0	IL2A	100		21.1051	39.3864	36.8992	58.4279	CD8B	100		20.4701	149.138	101.417	97.6609	GRAB	100
37.9271	0	2.59718	1.75898	IL2A	100		21.1295	41.3052	53.0356	58.6364	CD8B	100		20.4945	122.353	93.5655	55.8743	GRAB	100
37.9543	0	4.23189	2.14989	IL2A	100		21.1539	38.2337	98.3699	33.7613	CD8B	100		20.5189	108.056	95.8938	49.3904	GRAB	100
37.9815	0	1.86385	0	IL2A	100		21.1783	42.8464	66.8886	27.3808	CD8B	100		20.5433	94.3812	69.795	88.3636	GRAB	100
36.9609	1.79985	1.12079	2.6213	IL2A	46.67		21.2027	41.0663	47.5354	37.1579	CD8B	100		20.5677	73.3939	66.736	78.7426	GRAB	100
36.9922	0	0	0	IL2A	46.67		21.2271	19.2032	59.2735	49.2551	CD8B	100		20.5921	58.3784	74.4036	55.6721	GRAB	100
37.0235	0	0	0	IL2A	46.67		20.3207	8.42745	16.9207	32.9063	CD8B	46.67		20.6165	53.9777	85.521	33.8323	GRAB	100
37.0548	0	0	2.04473	IL2A	46.67		20.3452	15.1219	5.89902	4.49948	CD8B	46.67		20.6409	40.6118	40.9945	44.0532	GRAB	100
37.0861	2.55125	0	0.653699	IL2A	46.67		20.3697	13.1151	21.1008	1.25409	CD8B	46.67		19.6238	31.9115	23.3698	32.8755	GRAB	46.67
37.1174	0.763528	7.96599	0	IL2A	46.67		20.3942	18.0839	25.0662	6.64318	CD8B	46.67		19.6483	29.8628	22.446	36.6366	GRAB	46.67
37.1487	0	4.6748	3.18367	IL2A	46.67		20.4187	25.0877	23.3314	14.6119	CD8B	46.67		19.6728	34.4934	12.8287	52.4625	GRAB	46.67
37.18	0	0.684284	0.932057	IL2A	46.67		20.4432	23.6148	26.5435	12.3057	CD8B	46.67		19.6973	32.1383	19.2049	31.4564	GRAB	46.67
37.2113	0	0	0	IL2A	46.67		20.4677	13.7729	22.7194	13.4692	CD8B	46.67		19.7218	30.2692	36.3531	37.8031	GRAB	46.67
37.2426	0	0	0	IL2A	46.67		20.4922	6.8423	23.9931	19.2637	CD8B	46.67		19.7463	27.953	37.3564	42.6788	GRAB	46.67
37.2739	2.96301	0	5.79867	IL2A	46.67		20.5167	6.8997	32.932	29.4921	CD8B	46.67		19.7708	24.9895	26.7877	30.5894	GRAB	46.67
37.3052	0.867383	4.83519	1.69748	IL2A	46.67		20.5412	24.3386	18.1737	24.868	CD8B	46.67		19.7953	23.4496	22.0585	2.05314	GRAB	46.67
37.3365	0	12.9369	0	IL2A	46.67		20.5657	18.6734	19.3947	22.4778	CD8B	46.67		19.8198	41.9911	10.7666	26.4948	GRAB	46.67
37.3678	0	40.5675	6.51033	IL2A	46.67		20.5902	13.4857	30.8149	19.3594	CD8B	46.67		19.8443	28.6948	30.8207	45.2151	GRAB	46.67
37.3991	0	89.3867	18.02	IL2A	46.67		20.6147	40.6181	47.3651	11.3355	CD8B	46.67		19.8688	16.1229	36.7308	43.9107	GRAB	46.67
37.4304	11.5698	103.585	26.7976	IL2A	46.67		20.6392	63.1062	46.4135	12.5296	CD8B	46.67		19.8933	11.8983	27.1511	32.2991	GRAB	46.67
37.4617	8.43464	119.817	17.0298	IL2A	46.67		20.6637	136.169	61.7199	20.1623	CD8B	46.67		19.9178	13.3488	19.3632	24.5127	GRAB	46.67
37.493	15.9128	109.233	5.0065	IL2A	46.67		20.6882	267.995	95.3814	32.0907	CD8B	46.67		19.9423	8.75307	47.0486	20.3176	GRAB	46.67
37.5243	12.7162	59.5771	4.54084	IL2A	46.67		20.7127	467.202	132.04	37.466	CD8B	46.67		19.9668	93.6884	83.1189	55.5655	GRAB	46.67
37.5556	7.74346	19.2002	4.1164	IL2A	46.67		20.7372	572.529	154.444	23.7766	CD8B	46.67		19.9913	228.216	249.653	126.972	GRAB	46.67
37.5869	0	15.833	2.49653	IL2A	46.67		20.7617	606.246	172.308	14.4287	CD8B	46.67		20.0158	459.913	593.254	256.026	GRAB	46.67
37.6182	0	10.5092	0	IL2A	46.67		20.7862	583.8	188.926	17.2731	CD8B	46.67		20.0403	864.28	1196.2	479.392	GRAB	46.67
37.6495	0	2.21984	0	IL2A	46.67		20.8107	505.418	198.038	18.4541	CD8B	46.67		20.0648	1718.18	1965.64	788.496	GRAB	46.67
37.6808	0	0	0	IL2A	46.67		20.8352	290.286	105.476	17.0146	CD8B	46.67		20.0893	2334.09	2658.86	1155.75	GRAB	46.67
37.7121	0	0	0	IL2A	46.67		20.8597	180.148	61.5042	12.8794	CD8B	46.67		20.1138	2663.35	3132.41	1422.55	GRAB	46.67
37.7434	0	0	0	IL2A	46.67		20.8842	106.412	45.035	9.78982	CD8B	46.67		20.1383	2686.53	3122.87	1275.73	GRAB	46.67
37.7747	0	7.2576	0	IL2A	46.67		20.9087	65.1454	38.1822	26.4063	CD8B	46.67		20.1628	2033.83	2226.03	1017.26	GRAB	46.67
37.806	0	1.50059	0	IL2A	46.67		20.9332	41.1688	36.8157	37.9163	CD8B	46.67		20.1873	1319.3	1430.73	735.087	GRAB	46.67
37.8373	3.90646	2.87632	0	IL2A	46.67		20.9577	23.9168	34.8026	31.2976	CD8B	46.67		20.2118	694.752	819.621	456.004	GRAB	46.67
37.8686	1.83385	1.35026	2.6116	IL2A	46.67		20.9822	37.7913	22.6665	40.3826	CD8B	46.67		20.2363	401.105	430.661	222.573	GRAB	46.67
37.8999	0	0	4.369	IL2A	46.67		21.0067	32.6932	11.1159	36.9505	CD8B	46.67		20.2608	245.634	244.258	141.572	GRAB	46.67
37.9312	0	0	2.14088	IL2A	46.67		21.0312	38.2571	3.4841	24.6229	CD8B	46.67		20.2853	143.706	152.586	101.5	GRAB	46.67
37.0476	0	1.49285	0	IL2A	10		21.0557	31.4205	22.7288	16.298	CD8B	46.67		20.3098	77.7467	129.235	75.7093	GRAB	46.67
37.0745	0	6.61794	0	IL2A	10		21.0802	10.5349	32.9516	37.4778	CD8B	46.67		20.3343	56.0832	117.033	53.3971	GRAB	46.67
37.1014	0	0.481289	0	IL2A	10		21.1047	28.8852	21.9719	49.383	CD8B	46.67		20.3588	59.6257	119.755	50.3812	GRAB	46.67
37.1283	0	0	0	IL2A	10		21.1292	18.4202	28.1148	29.6651	CD8B	46.67		20.3833	66.5584	119.611	42.1746	GRAB	46.67
37.1552	0	2.06707	4.84841	IL2A	10		21.1537	20.1348	27.0594	45.3222	CD8B	46.67		20.4078	56.4954	98.4348	3.42404	GRAB	46.67
37.1821	2.14761	1.49998	3.51828	IL2A	10		21.1782	3.90576	26.2586	33.3909	CD8B	46.67		20.4323	61.5307	76.4041	17.7376	GRAB	46.67
37.209	5.15705	2.11788	0	IL2A	10		21.2027	15.9052	53.803	4.76204	CD8B	46.67		20.4568	69.7861	49.4499	36.3421	GRAB	46.67
37.2359	5.74868	4.24019	1.37424	IL2A	10		21.2272	17.8335	37.34	23.6119	CD8B	46.67		20.4813	76.3277	22.0876	51.4357	GRAB	46.67
37.2628	2.06147	0	5.17174	IL2A	10		20.4559	1.89413	11.0207	11.4863	CD8B	10		20.5058	59.5504	23.4561	47.7762	GRAB	46.67
37.2897	0.0950845	0	0.238545	IL2A	10		20.4804	0.51643	17.9683	1.8338	CD8B	10		20.5303	42.3691	28.8223	43.0797	GRAB	46.67
37.3166	0	0	0	IL2A	10		20.5049	4.80444	11.6826	17.0602	CD8B	10		20.5548	34.9637	30.7891	41.3047	GRAB	46.67
37.3435	0	0	0	IL2A	10		20.5294	19.0648	4.62303	14.9677	CD8B	10		20.5793	45.6688	23.9369	45.5407	GRAB	46.67
37.3704	0	0	0	IL2A	10		20.5539	26.1819	0	7.24487	CD8B	10		20.6038	41.5682	19.9131	38.1046	GRAB	46.67
37.3973	0	1.53607	0	IL2A	10		20.5784	15.2253	0	0.0498526	CD8B	10		19.68	36.9434	29.1755	17.6449	GRAB	10
37.4242	0	2.88326	0	IL2A	10		20.6029	11.6671	16.094	9.55568	CD8B	10		19.7045	26.4952	35.2334	14.8834	GRAB	10
37.4511	0.38538	0.764397	0.433528	IL2A	10		20.6274	13.0545	12.2041	30.339	CD8B	10		19.7291	24.599	0.165784	15.0713	GRAB	10
37.478	2.70263	6.66735	3.40163	IL2A	10		20.6519	14.2664	0.719183	43.8368	CD8B	10		19.7536	22.9686	18.0607	30.7504	GRAB	10
37.5049	0	13.7437	3.65736	IL2A	10		20.6764	5.91065	3.59435	14.8708	CD8B	10		19.7781	40.5476	19.7221	14.6012	GRAB	10
37.5318	0	9.13894	0.0962522	IL2A	10		20.7009	7.43355	19.9546	9.6073	CD8B	10		19.8026	38.8768	10.2227	16.5053	GRAB	10
37.5587	0	9.70741	4.59142	IL2A	10		20.7254	19.8309	22.7051	21.9434	CD8B	10		19.8271	25.743	4.36017	39.0522	GRAB	10
37.5856	5.62834	14.9002	9.68773	IL2A	10		20.7499	45.7195	10.7936	31.8428	CD8B	10		19.8516	32.9035	17.5327	52.7948	GRAB	10
37.6125	1.10683	2.83147	1.85776	IL2A	10		20.7744	81.9624	1.86614	0.277215	CD8B	10		19.8761	50.4508	22.7882	7.13126	GRAB	10
37.6394	2.06987	2.25205	0	IL2A	10		20.7989	94.4395	49.1454	7.30053	CD8B	10		19.9006	44.9284	7.46096	9.54987	GRAB	10
37.6663	3.22622	2.07148	0	IL2A	10		20.8234	117.358	48.3395	25.6786	CD8B	10		19.9251	54.1823	17.7902	22.7301	GRAB	10
37.6932	3.8736	0	0.710126	IL2A	10		20.8479	126.36	38.0494	24.3194	CD8B	10		19.9496	52.2022	29.7633	29.1519	GRAB	10
37.7201	6.35241	0	3.18429	IL2A	10		20.8724	117.358	31.8229	14.8778	CD8B	10		19.9741	18.1516	15.6522	22.1735	GRAB	10
37.747	1.15746	0	3.34367	IL2A	10		20.8969	98.5287	29.9096	22.3006	CD8B	10		19.9986	21.8751	14.6536	13.5563	GRAB	10
37.7739	0	3.17021	4.04938	IL2A	10		20.9214	79.1934	24.1776	21.4894	CD8B	10		20.0231	9.78838	12.6582	13.8655	GRAB	10
37.8008	0	2.98174	2.59941	IL2A	10		20.9459	31.011	0.281371	20.8368	CD8B	10		20.0476	7.97708	19.4224	19.2898	GRAB	10
37.8277	0	0	0	IL2A	10		20.9704	39.7749	12.2887	28.6871	CD8B	10		20.0721	26.5227	38.3661	27.4368	GRAB	10
37.8546	0	0	0	IL2A	10		20.9949	19.9939	14.9239	11.1928	CD8B	10		20.0965	23.4398	37.4292	12.444	GRAB	10
37.8815	0	0	0	IL2A	10		21.0194	18.8256	33.8985	21.999	CD8B	10		20.121	37.7939	64.4618	42.7042	GRAB	10
37.9084	0	2.23165	0	IL2A	10		21.0439	14.6642	10.44	35.1216	CD8B	10		20.1455	90.2576	125.347	91.8644	GRAB	10
37.9353	0	2.16192	0	IL2A	10		21.0684	16.281	6.44967	17.0415	CD8B	10		20.1701	211.511	233.216	133.718	GRAB	10
37.9622	0	0	0	IL2A	10		21.0929	9.74574	2.30786	8.9174	CD8B	10		20.1946	360.194	413.843	216.481	GRAB	10
37.9891	0	0	0	IL2A	10		21.1174	10.1824	0	14.1851	CD8B	10		20.2191	462.592	529.255	260.389	GRAB	10
38.016	0	0	0	IL2A	10		21.1419	15.5568	15.7857	22.8505	CD8B	10		20.2436	506.728	567.006	271.837	GRAB	10
37.0719	0	2.82275	0.500522	IL2A	4.67		21.1664	10.5764	21.8327	30.9143	CD8B	10		20.2681	463.989	510.552	286.532	GRAB	10
37.1032	8.34126	0.368641	0	IL2A	4.67		21.1909	2.19346	5.8598	21.1823	CD8B	10		20.2926	353.008	373.257	203.245	GRAB	10
37.1345	1.08962	0	2.83893	IL2A	4.67		21.2154	16.8973	19.5725	22.6473	CD8B	10		20.3171	226.037	247.201	131.036	GRAB	10
37.1658	0	2.40958	0.370856	IL2A	4.67		21.2399	7.84472	8.12904	42.1981	CD8B	10		20.3416	105.049	159.315	99.4921	GRAB	10
37.1971	0	3.1034	6.53566	IL2A	4.67		21.2644	6.26942	5.19104	5.88403	CD8B	10		20.3661	70.5078	81.2368	48.203	GRAB	10
37.2284	0	4.45494	0.759657	IL2A	4.67		21.2889	16.9748	7.61973	0	CD8B	10		20.3906	36.9128	56.0175	60.1323	GRAB	10
37.2597	0	3.39099	0	IL2A	4.67		20.4688	7.49766	6.40944	15.0569	CD8B	4.67		20.4151	14.0668	47.9631	70.3774	GRAB	10
37.291	0	0.334124	0	IL2A	4.67		20.4933	4.8992	6.68629	15.7455	CD8B	4.67		20.4396	10.8415	32.9162	30.2532	GRAB	10
37.3223	0	0	0	IL2A	4.67		20.5178	0.320114	21.5673	8.1673	CD8B	4.67		20.4641	22.4895	20.5133	51.5968	GRAB	10
37.3536	0	0	0	IL2A	4.67		20.5423	10.4729	8.42015	5.65713	CD8B	4.67		20.4886	22.9069	13.7908	42.0589	GRAB	10
37.3849	0	2.71719	0	IL2A	4.67		20.5668	15.8657	3.68122	8.65665	CD8B	4.67		20.5131	17.3861	14.1102	16.6688	GRAB	10
37.4162	0	0.311548	7.69128	IL2A	4.67		20.5913	16.8936	4.43545	14.511	CD8B	4.67		20.5375	19.8159	25.994	16.5331	GRAB	10
37.4475	0	4.26735	4.0059	IL2A	4.67		20.6158	12.814	7.46858	19.5944	CD8B	4.67		20.562	22.257	34.002	28.9245	GRAB	10
37.4788	0	2.36402	1.73064	IL2A	4.67		20.6403	13.2242	3.00867	14.8519	CD8B	4.67		20.5865	21.4416	29.6426	36.0639	GRAB	10
37.5101	0	0.695588	0.91066	IL2A	4.67		20.6648	13.3724	6.623	18.3923	CD8B	4.67		20.6111	16.9294	16.2465	33.4612	GRAB	10
37.5414	0	6.09816	5.36293	IL2A	4.67		20.6893	12.4672	18.3275	30.459	CD8B	4.67		20.6356	13.2361	48.3783	21.9388	GRAB	10
37.5727	0	5.06341	0	IL2A	4.67		20.7138	12.2882	4.25345	14.2688	CD8B	4.67		20.6601	8.99152	35.9915	16.891	GRAB	10
37.604	0	3.10707	0	IL2A	4.67		20.7383	7.48958	12.9664	6.16423	CD8B	4.67		20.6846	14.5552	12.4361	14.5162	GRAB	10
37.6353	0	6.06145	1.57259	IL2A	4.67		20.7628	13.9277	25.1629	4.90691	CD8B	4.67		20.7091	38.7306	0.25788	12.4339	GRAB	10
37.6666	0	3.07183	2.62345	IL2A	4.67		20.7873	29.5986	26.414	7.96575	CD8B	4.67		20.7336	13.927	13.5871	48.0609	GRAB	10
37.6979	0	0	0	IL2A	4.67		20.8118	16.9595	15.2539	11.8333	CD8B	4.67		20.7581	8.14841	6.80044	22.7726	GRAB	10
37.7292	0.428152	0	0.522615	IL2A	4.67		20.8363	37.8495	19.8382	7.91041	CD8B	4.67		20.7826	15.7843	11.3991	0	GRAB	10
37.7605	2.41559	0	3.16597	IL2A	4.67		20.8608	68.8558	25.6966	13.3939	CD8B	4.67		19.8104	39.4049	6.73119	1.04289	GRAB	4.67
37.7918	0.000294333	0	2.66859	IL2A	4.67		20.8853	75.5915	26.7004	14.2745	CD8B	4.67		19.8349	39.2347	3.53335	18.6859	GRAB	4.67
37.8231	0	0	0.222153	IL2A	4.67		20.9098	53.5941	19.4446	7.67483	CD8B	4.67		19.8594	44.175	0	27.5539	GRAB	4.67
37.8544	0	0	0	IL2A	4.67		20.9343	40.749	17.0577	7.84813	CD8B	4.67		19.8839	38.2591	2.08417	22.3322	GRAB	4.67
37.8857	0	0	0	IL2A	4.67		20.9588	20.4612	42.5432	7.82285	CD8B	4.67		19.9084	15.8933	11.0407	29.3168	GRAB	4.67
37.917	0	0	0	IL2A	4.67		20.9833	46.8642	12.6889	26.4238	CD8B	4.67		19.9329	24.2315	2.40197	25.1574	GRAB	4.67
37.9483	2.65525	0	0	IL2A	4.67		21.0078	39.1214	11.3839	7.26631	CD8B	4.67		19.9574	39.4244	6.60034	22.4518	GRAB	4.67
37.085	0	0	4.65812	IL2A	1		21.0323	5.17053	6.89837	18.0923	CD8B	4.67		19.9819	43.6489	11.4371	13.9025	GRAB	4.67
37.1163	0	0	2.14177	IL2A	1		21.0568	11.8522	0.848489	16.1533	CD8B	4.67		20.0064	33.5393	11.7533	1.93712	GRAB	4.67
37.1476	0	0	0.608128	IL2A	1		21.0813	21.3994	5.12759	5.21888	CD8B	4.67		20.0309	21.475	11.3883	21.5604	GRAB	4.67
37.1789	0	0	3.87048	IL2A	1		21.1058	8.31864	17.063	14.5247	CD8B	4.67		20.0554	13.385	5.4593	13.1476	GRAB	4.67
37.2102	0.678451	0	0	IL2A	1		21.1303	3.5417	19.2618	13.9988	CD8B	4.67		20.0799	10.1285	4.46082	5.62521	GRAB	4.67
37.2415	5.27667	0	0.690997	IL2A	1		21.1548	22.0537	19.4007	17.0405	CD8B	4.67		20.1044	13.4263	17.943	22.6266	GRAB	4.67
37.2728	6.04482	0	4.34081	IL2A	1		21.1793	18.0078	2.72271	12.9039	CD8B	4.67		20.1289	4.33476	10.7217	19.6898	GRAB	4.67
37.3041	0	0.328178	0.401698	IL2A	1		21.2038	11.4893	4.95322	11.3673	CD8B	4.67		20.1534	4.22979	14.0912	10.6704	GRAB	4.67
37.3354	0	1.98518	2.42991	IL2A	1		21.2283	0.0437206	13.1813	9.72765	CD8B	4.67		20.1779	18.207	25.0892	5.65943	GRAB	4.67
37.3667	0	0	0	IL2A	1		20.4665	4.98224	17.5479	5.75876	CD8B	1		20.2024	62.8936	27.9273	38.4494	GRAB	4.67
37.398	0	0	0	IL2A	1		20.491	2.38053	2.7882	8.29573	CD8B	1		20.2269	89.9875	102.437	55.4183	GRAB	4.67
37.4293	0	0	0	IL2A	1		20.5155	0.0917645	0.107479	11.0899	CD8B	1		20.2514	135.295	178.199	72.7448	GRAB	4.67
37.4606	1.3845	0	0	IL2A	1		20.54	1.93145	6.37119	12.5872	CD8B	1		20.2759	214.89	226.409	97.0855	GRAB	4.67
37.4919	6.29516	1.43871	1.05996	IL2A	1		20.5645	6.16446	5.53903	16.894	CD8B	1		20.3004	254.875	286.579	116.699	GRAB	4.67
37.5232	0	3.09425	7.68718	IL2A	1		20.589	10.4477	0.917977	21.2231	CD8B	1		20.3249	223.98	273.682	120.756	GRAB	4.67
37.5545	0	0	6.46574	IL2A	1		20.6135	6.15108	6.55172	14.2704	CD8B	1		20.3494	157.746	213.387	107.518	GRAB	4.67
37.5858	0	1.75831	0	IL2A	1		20.638	5.24469	9.35019	16.796	CD8B	1		20.3739	113.647	140.91	68.7033	GRAB	4.67
37.6171	0	1.27077	0	IL2A	1		20.6625	8.46663	10.0341	18.2842	CD8B	1		20.3984	74.1563	102.555	47.0139	GRAB	4.67
37.6484	0	2.39839	0	IL2A	1		20.687	17.1012	8.54618	12.7657	CD8B	1		20.4229	53.0124	66.7192	40.1013	GRAB	4.67
37.6797	0	2.3265	0	IL2A	1		20.7115	14.891	1.99029	17.6511	CD8B	1		20.4474	49.7314	30.1422	45.4133	GRAB	4.67
37.711	0	0	0	IL2A	1		20.736	18.2707	3.81867	11.1262	CD8B	1		20.4719	21.7758	25.8426	34.8626	GRAB	4.67
37.7423	0	0	0	IL2A	1		20.7605	22.8748	5.63434	12.8863	CD8B	1		20.4964	16.2154	19.631	30.9771	GRAB	4.67
37.7736	0	0	0	IL2A	1		20.785	23.9342	2.97055	23.2604	CD8B	1		20.5209	18.9861	17.922	23.9678	GRAB	4.67
37.8049	0	0	0.29612	IL2A	1		20.8095	16.7358	0.153309	1.20046	CD8B	1		20.5454	17.1523	29.1192	2.14104	GRAB	4.67
37.8362	0	0	2.0928	IL2A	1		20.834	12.8994	10.6323	28.0076	CD8B	1		20.5699	13.7089	19.657	0	GRAB	4.67
37.8675	0	0	0.0754805	IL2A	1		20.8585	9.97599	11.0268	28.1955	CD8B	1		20.5944	11.9971	8.80519	6.92354	GRAB	4.67
37.8988	0	0	0	IL2A	1		20.883	11.7906	19.3169	14.2868	CD8B	1		20.6189	12.8878	0.279476	19.5028	GRAB	4.67
37.9301	0	0	0	IL2A	1		20.9075	11.7577	31.6095	4.02768	CD8B	1		20.6434	19.3329	2.5704	24.942	GRAB	4.67
37.9614	2.14965	0	0	IL2A	1		20.932	3.60459	22.1784	6.24239	CD8B	1		20.6679	19.0537	1.49918	12.437	GRAB	4.67
37.9927	0.508524	0	0	IL2A	1		20.9565	18.6864	20.7707	14.0941	CD8B	1		20.6924	17.531	5.80523	0.705043	GRAB	4.67
38.024	0	0	6.2844	IL2A	1		20.981	15.5589	20.6062	3.9596	CD8B	1		20.7169	18.2755	22.5583	2.7397	GRAB	4.67
37.0684	0	0	4.33021	IL2A	0.467		21.0055	12.8391	9.44211	22.2961	CD8B	1		20.7414	17.2294	11.8306	8.14556	GRAB	4.67
37.0997	0	0	0	IL2A	0.467		21.03	15.8187	8.78448	19.8059	CD8B	1		19.9095	34.0639	0.958001	13.6729	GRAB	1
37.131	0	0	0	IL2A	0.467		21.0545	8.1439	5.2233	17.6016	CD8B	1		19.934	38.7858	7.9142	9.20388	GRAB	1
37.1623	0	0	0.111077	IL2A	0.467		21.079	13.7839	27.4633	18.6089	CD8B	1		19.9585	47.015	13.988	24.2514	GRAB	1
37.1936	0	0.0739619	4.40019	IL2A	0.467		21.1035	16.3593	13.2969	27.2803	CD8B	1		19.983	42.3152	10.1917	20.4582	GRAB	1
37.2249	0	2.91548	0.0656615	IL2A	0.467		21.128	9.44487	20.4421	14.5206	CD8B	1		20.0075	32.7372	3.86866	9.69153	GRAB	1
37.2562	0.0871083	0	2.5883	IL2A	0.467		21.1525	9.99777	13.112	10.6305	CD8B	1		20.032	34.0119	8.80481	19.1832	GRAB	1
37.2875	3.43317	0	0	IL2A	0.467		21.177	14.0404	30.437	22.9038	CD8B	1		20.0565	36.0034	12.7942	19.3451	GRAB	1
37.3188	0.439064	0.105647	0	IL2A	0.467		21.2015	15.7598	6.84306	31.2125	CD8B	1		20.081	30.4892	12.5772	15.5559	GRAB	1
37.3501	10.3058	2.47976	0	IL2A	0.467		20.3094	2.58531	19.5439	9.09149	CD8B	0.467		20.1055	16.2738	7.43631	9.07537	GRAB	1
37.3814	0	0	0	IL2A	0.467		20.3339	10.5148	16.5927	11.8483	CD8B	0.467		20.13	10.884	1.85005	2.25783	GRAB	1
37.4127	0	0.171455	0.196484	IL2A	0.467		20.3584	18.7885	7.83179	18.4372	CD8B	0.467		20.1545	6.69928	4.70497	5.00625	GRAB	1
37.444	0	3.28214	3.76126	IL2A	0.467		20.3829	4.0184	0.907276	15.2892	CD8B	0.467		20.179	7.71736	8.55137	10.6288	GRAB	1
37.4753	0	1.48775	0	IL2A	0.467		20.4074	8.99808	5.14401	11.9194	CD8B	0.467		20.2035	20.8815	3.98897	11.338	GRAB	1
37.5066	0	5.90807	0	IL2A	0.467		20.4319	11.0161	7.24901	9.72063	CD8B	0.467		20.228	14.3402	1.26967	4.2178	GRAB	1
37.5379	0	0	0	IL2A	0.467		20.4564	8.04461	5.26978	10.1354	CD8B	0.467		20.2525	6.24793	10.2615	0	GRAB	1
37.5692	0	0	0	IL2A	0.467		20.4809	11.3272	1.07531	20.6272	CD8B	0.467		20.277	0.618303	28.7474	1.84925	GRAB	1
37.6005	0	2.56966	0	IL2A	0.467		20.5054	12.9674	3.79264	14.7687	CD8B	0.467		20.3015	7.43556	20.5551	22.2386	GRAB	1
37.6318	0	1.97449	0	IL2A	0.467		20.5299	12.8167	7.86064	10.6151	CD8B	0.467		20.326	8.3557	23.8817	24.7365	GRAB	1
37.6631	0	0	0	IL2A	0.467		20.5544	10.3981	10.0173	20.0573	CD8B	0.467		20.3505	9.33757	28.4183	25.3514	GRAB	1
37.6944	0	0	1.28483	IL2A	0.467		20.5789	11.238	11.6704	8.41832	CD8B	0.467		20.375	15.7818	25.1684	38.0522	GRAB	1
37.7257	1.44717	0	2.28399	IL2A	0.467		20.6034	12.8074	9.17643	7.55218	CD8B	0.467		20.3995	46.7004	44.3003	36.9872	GRAB	1
37.757	3.61493	0	0	IL2A	0.467		20.6279	16.5274	5.02136	15.2859	CD8B	0.467		20.424	60.9289	66.1419	41.5456	GRAB	1
37.7883	0	0	0	IL2A	0.467		20.6524	28.8285	8.78522	20.0237	CD8B	0.467		20.4485	61.6104	85.8368	50.337	GRAB	1
37.8196	0	0	0.207695	IL2A	0.467		20.6769	15.7124	8.06167	17.4132	CD8B	0.467		20.473	77.8911	89.477	49.8631	GRAB	1
37.8509	0	0	3.23459	IL2A	0.467		20.7014	12.147	11.0745	17.022	CD8B	0.467		20.4975	66.3913	71.0164	52.2075	GRAB	1
37.8822	0	0	0.331797	IL2A	0.467		20.7259	33.4525	19.0657	21.2822	CD8B	0.467		20.522	51.9181	45.381	46.9579	GRAB	1
37.9135	0	3.1595	0	IL2A	0.467		20.7504	37.3093	5.72729	9.33821	CD8B	0.467		20.5465	47.8523	19.5494	26.7373	GRAB	1
37.9448	0	2.43365	0	IL2A	0.467		20.7749	24.3862	4.5501	17.837	CD8B	0.467		20.571	23.9692	32.792	32.7255	GRAB	1
37.9761	0	0.532587	0	IL2A	0.467		20.7994	13.1814	6.17726	26.4984	CD8B	0.467		20.5955	7.91627	24.7151	21.314	GRAB	1
36.9681	2.97138	0	1.81	IL2A	0		20.8239	8.57242	8.70292	27.9957	CD8B	0.467		20.62	2.46062	4.885	0	GRAB	1
36.9994	5.40753	0	0	IL2A	0		20.8484	11.2375	10.3604	20.4067	CD8B	0.467		20.6445	17.3624	14.053	0	GRAB	1
37.0307	0	0	0	IL2A	0		20.8729	16.5049	4.04135	12.9733	CD8B	0.467		20.669	19.49	17.9121	3.81399	GRAB	1
37.062	0	0	3.57436	IL2A	0		20.8974	19.0604	8.52178	2.48903	CD8B	0.467		20.6935	13.0074	13.6995	13.7071	GRAB	1
37.0933	0	0	6.49795	IL2A	0		20.9219	17.3992	15.2369	0	CD8B	0.467		20.718	1.84088	1.29682	29.035	GRAB	1
37.1246	0	0	0	IL2A	0		20.9464	17.7333	15.9656	14.9233	CD8B	0.467		20.7425	19.0505	13.4203	18.9483	GRAB	1
37.1559	1.11312	0	0	IL2A	0		20.9709	17.5316	13.943	12.9568	CD8B	0.467		20.767	14.6298	9.37782	18.0391	GRAB	1
37.1872	3.04663	1.18356	0	IL2A	0		20.9954	14.9612	13.4067	5.87013	CD8B	0.467		20.7915	7.6225	12.5277	21.2173	GRAB	1
37.2185	3.69857	2.14605	0	IL2A	0		21.0199	18.3707	14.305	15.1618	CD8B	0.467		20.816	7.2924	13.7612	20.3426	GRAB	1
37.2498	3.32991	0	0	IL2A	0		21.0444	30.3106	21.6451	15.0457	CD8B	0.467		20.8405	15.836	0	9.07034	GRAB	1
37.2811	0	0	0.821057	IL2A	0		21.0689	23.4213	31.7319	23.0726	CD8B	0.467		19.8503	68.5866	11.6538	27.1375	GRAB	0.467
37.3124	0	0	1.45452	IL2A	0		21.0934	8.98603	17.3246	29.7747	CD8B	0.467		19.8748	53.093	3.02089	15.3163	GRAB	0.467
37.3437	2.20078	0	0	IL2A	0		21.1179	9.27248	11.2607	6.07856	CD8B	0.467		19.8993	51.2764	2.12453	23.5824	GRAB	0.467
37.375	5.98786	2.57005	0	IL2A	0		21.1424	26.8843	8.69101	3.23949	CD8B	0.467		19.9238	46.8586	2.50411	30.7666	GRAB	0.467
37.4063	3.48471	2.9862	0	IL2A	0		21.1669	16.3838	5.48086	8.57522	CD8B	0.467		19.9483	33.1447	5.16019	21.9595	GRAB	0.467
37.4376	0	1.99957	1.23431	IL2A	0		21.1914	13.8716	8.47267	2.36386	CD8B	0.467		19.9728	36.9599	32.8241	5.11334	GRAB	0.467
37.4689	0	1.75202	1.0815	IL2A	0		21.2159	13.9952	15.8074	2.44495	CD8B	0.467		19.9973	35.9461	13.5254	6.38025	GRAB	0.467
37.5002	0	0	5.73808	IL2A	0		21.2404	5.18185	8.03103	15.4978	CD8B	0.467		20.0218	35.3309	6.1026	4.58747	GRAB	0.467
37.5315	3.36719	0	1.6347	IL2A	0		21.2649	11.2595	8.45803	17.1768	CD8B	0.467		20.0463	35.3412	10.436	0	GRAB	0.467
37.5628	0.305838	0	0	IL2A	0		21.2894	18.1059	5.69847	1.63657	CD8B	0.467		20.0708	35.3563	9.42076	0	GRAB	0.467
37.5941	0	1.52064	0	IL2A	0		21.3139	4.62108	7.86144	0	CD8B	0.467		20.0953	23.1024	6.46182	5.94505	GRAB	0.467
37.6254	0	2.95392	0.112361	IL2A	0		20.3596	2.12062	10.2653	19.9712	CD8B	0		20.1198	9.63619	7.67684	7.70716	GRAB	0.467
37.6567	0	0.122505	2.70203	IL2A	0		20.3841	0.112706	24.8118	23.2341	CD8B	0		20.1443	0.0194655	16.447	0.0155688	GRAB	0.467
37.688	0	0	0.336174	IL2A	0		20.4086	5.7306	19.1584	18.8712	CD8B	0		20.1688	8.73857	19.7451	0	GRAB	0.467
37.7193	4.59636	0	2.9272	IL2A	0		20.4331	9.4096	10.8544	16.2487	CD8B	0		20.1933	10.9397	17.9034	5.26755	GRAB	0.467
37.7506	1.61215	0	1.0267	IL2A	0		20.4576	9.62068	6.38419	16.5856	CD8B	0		20.2178	10.6685	13.0136	12.8813	GRAB	0.467
37.7819	0	0	0	IL2A	0		20.4821	4.71153	14.7015	21.027	CD8B	0		20.2423	16.403	8.87834	16.9409	GRAB	0.467
37.8132	1.81164	0	0	IL2A	0		20.5066	8.54461	4.85902	6.79163	CD8B	0		20.2668	10.3953	9.13002	21.788	GRAB	0.467
37.8445	1.71718	0	0	IL2A	0		20.5311	6.24563	6.51954	5.76426	CD8B	0		20.2913	10.0301	7.74525	21.2717	GRAB	0.467
37.8758	0	0	1.17295	IL2A	0		20.5556	1.41379	16.6368	13.7551	CD8B	0		20.3158	18.8538	3.5364	14.4218	GRAB	0.467
37.9071	0	0	2.06127	IL2A	0		20.5801	9.71744	19.6978	10.8565	CD8B	0		20.3403	4.78928	7.97317	22.683	GRAB	0.467
37.9384	0	0	0	IL2A	0		20.6046	20.8037	24.3033	8.42473	CD8B	0		20.3648	5.69676	15.6658	28.5092	GRAB	0.467
37.9697	0	0	0	IL2A	0		20.6291	23.1817	23.2685	7.69576	CD8B	0		20.3893	23.241	22.7817	35.7606	GRAB	0.467
38.001	0	0	0	IL2A	0		20.6536	10.9396	12.8626	9.46858	CD8B	0		20.4138	64.7994	23.8092	50.2452	GRAB	0.467
38.0323	0	0.949662	0	IL2A	0		20.6781	11.7571	8.50937	23.1968	CD8B	0		20.4383	60.2882	41.3757	53.0137	GRAB	0.467
							20.7026	16.3748	18.4931	36.1585	CD8B	0		20.4628	75.186	65.111	47.5285	GRAB	0.467
							20.7271	15.7684	26.4416	39.8549	CD8B	0		20.4873	100.09	87.2916	39.2512	GRAB	0.467
							20.7516	4.75986	15.0272	27.2297	CD8B	0		20.5118	54.7577	76.818	51.8509	GRAB	0.467
							20.7761	14.3608	1.68481	7.0373	CD8B	0		20.5363	37.9666	41.8463	64.037	GRAB	0.467
							20.8006	20.6153	3.61619	23.1172	CD8B	0		20.5608	37.208	15.3564	61.7835	GRAB	0.467
							20.8251	20.065	2.51652	17.7201	CD8B	0		20.5853	48.3624	18.6311	33.8145	GRAB	0.467
							20.8496	15.2569	3.0842	8.9622	CD8B	0		20.6098	39.8595	12.1573	35.8776	GRAB	0.467
							20.8741	14.9662	9.02753	17.1658	CD8B	0		20.6343	23.7099	5.44794	23.704	GRAB	0.467
							20.8986	41.176	4.76415	16.389	CD8B	0		20.6588	9.05676	0	5.45865	GRAB	0.467
							20.9231	13.2688	0.228462	30.8594	CD8B	0		20.6833	26.4006	0	14.2719	GRAB	0.467
							20.9476	19.23	19.1981	20.7461	CD8B	0		20.7078	17.3389	4.76337	13.7101	GRAB	0.467
							20.9721	21.151	25.2646	19.38	CD8B	0		20.7323	14.9604	14.3757	21.498	GRAB	0.467
							20.9966	25.4931	12.8354	25.8433	CD8B	0		20.7568	20.7043	19.8168	28.8623	GRAB	0.467
							21.0211	37.5775	22.8363	24.2026	CD8B	0		20.7813	16.2743	7.48545	10.8309	GRAB	0.467
							21.0456	22.4182	27.1687	13.7623	CD8B	0		20.002	24.517	12.6843	26.0864	GRAB	0
							21.0701	18.0145	20.4172	13.9682	CD8B	0		20.0265	38.6178	14.2517	35.3525	GRAB	0
							21.0946	13.2377	12.5785	14.7024	CD8B	0		20.051	52.4149	16.9498	46.8849	GRAB	0
							21.1191	18.974	11.1749	34.985	CD8B	0		20.0755	51.417	21.2371	45.1409	GRAB	0
							21.1436	17.1081	10.3581	33.5476	CD8B	0		20.1	54.7805	26.8873	26.2624	GRAB	0
							21.1681	7.02773	3.2807	22.7419	CD8B	0		20.1245	48.8032	26.4118	17.7325	GRAB	0
							21.1926	4.03192	4.80601	13.2641	CD8B	0		20.149	34.3918	20.0422	18.8332	GRAB	0
							21.2171	11.2217	10.1734	5.10946	CD8B	0		20.1735	17.3529	9.71894	20.5764	GRAB	0
							21.2416	15.8955	18.221	8.85303	CD8B	0		20.198	37.5536	3.24484	21.4911	GRAB	0
							21.2661	15.5936	19.3398	20.8562	CD8B	0		20.2225	45.1257	4.25934	22.6962	GRAB	0
							21.2906	11.8606	17.251	8.84637	CD8B	0		20.247	18.9451	14.8212	24.4349	GRAB	0
							21.3151	12.9713	5.83164	13.5362	CD8B	0		20.2715	5.09402	22.9294	12.7497	GRAB	0
														20.296	2.71316	23.3181	20.0729	GRAB	0
														20.3205	6.84044	20.6457	30.6732	GRAB	0
														20.345	10.4726	22.2842	17.8044	GRAB	0
														20.3695	7.56439	20.111	6.00423	GRAB	0
														20.394	9.29104	15.2332	8.70768	GRAB	0
														20.4185	18.8629	11.563	24.6049	GRAB	0
														20.443	39.1569	28.1675	28.2598	GRAB	0
														20.4675	32.0391	32.181	19.8736	GRAB	0
														20.492	25.4905	31.121	30.0378	GRAB	0
														20.5165	26.5208	27.8048	58.2327	GRAB	0
														20.541	26.5867	25.73	37.2287	GRAB	0
														20.5655	27.7572	22.4276	30.5089	GRAB	0
														20.59	27.1474	17.231	29.6001	GRAB	0
														20.6145	21.8101	9.08079	28.6601	GRAB	0
														20.639	7.02685	2.7943	30.0973	GRAB	0
														20.6635	7.20158	6.54763	25.5359	GRAB	0
														20.688	18.6868	16.3669	15.6504	GRAB	0
														20.7125	20.9062	14.3869	4.75073	GRAB	0
														20.737	16.4611	6.24303	18.9765	GRAB	0
														20.7615	16.5443	3.79215	11.6227	GRAB	0
														20.786	16.2402	6.90888	7.12731	GRAB	0
														20.8105	13.1196	11.6404	22.6945	GRAB	0
														20.835	17.4837	8.40306	30.241	GRAB	0
														20.8595	11.647	8.37533	41.7193	GRAB	0
														20.884	3.57247	13.2043	29.8275	GRAB	0
														20.9085	6.3148	18.2931	9.61077	GRAB	0
														20.933	15.1877	16.7285	4.31094	GRAB	0

## Sheet: Figure4b
Figure 4b	Curve fitting parameters for figures of merit for peptides from ILRA, GRAB and CD8
Peptide	Protein	lod	loq	r2	m	b	noiseStdev	linearStdev	max
TGWTQPQLTC[+57]VDER	sp|P01590|IL2RA_MOUSE	-1.51836	-0.878659	0.156556	1	-0.1739	0.136799	0.213232	3594
EC[+57]ESYFK	sp|P04187|GRAB_MOUSE	-1.73957	-1.35855	0.0880648	1	-0.0789633	0.127007	0.0927536	156911
MVFGTGTK	sp|P10300|CD8B_MOUSE	-1.32687	-1.058	0.0522367	1	0.00715861	0.0896223	0.0403146	18478

## Sheet: Figure6a
Figure 6a	Boxplots of quanatitve ratios for the panel proteins assayed in the 10 peptide/cycle PRM
Protein	Peptide	Replicate	Normalized Intensity
ADA	IGGVQQDTILAEGLHFR, VLPSIVNEVLK, IVQAEGEAEAAK, VQVVDEEGDQQHQEGK, GPAISIC[+57]K, TGWTQPQLTC[+57]VDER, FLASEESQGSR, YVLTLNK, WEQAGEAER, NIIGMDKPLSLPGFLAK, TQQVIPMVK, YSNTLQEVELTVQK, EC[+57]ESYFK, VAAGIVSYGYK, VVQVVAPETGLWQC[+57]LLSEGDKVK, DETVDDFWR, TQHIGNQEENK, NSNVVPYDFNR, GEELPAEPK, SLGTDLMNEMR, GVLYGESVDK, NIILESSDSR, MVFGTGTK, YAGVFHVEK, YGFIEGNVVIPR, LVINGGNGTVEDR, SQEMVHLVNKEPSETPDQC[+57]MTAD…	1	0.438573
CCD25	IGGVQQDTILAEGLHFR, VLPSIVNEVLK, IVQAEGEAEAAK, VQVVDEEGDQQHQEGK, GPAISIC[+57]K, TGWTQPQLTC[+57]VDER, FLASEESQGSR, YVLTLNK, WEQAGEAER, NIIGMDKPLSLPGFLAK, TQQVIPMVK, YSNTLQEVELTVQK, EC[+57]ESYFK, VAAGIVSYGYK, VVQVVAPETGLWQC[+57]LLSEGDKVK, DETVDDFWR, TQHIGNQEENK, NSNVVPYDFNR, GEELPAEPK, SLGTDLMNEMR, GVLYGESVDK, NIILESSDSR, MVFGTGTK, YAGVFHVEK, YGFIEGNVVIPR, LVINGGNGTVEDR, SQEMVHLVNKEPSETPDQC[+57]MTAD…	1	1.2099
CD11B	IGGVQQDTILAEGLHFR, VLPSIVNEVLK, IVQAEGEAEAAK, VQVVDEEGDQQHQEGK, GPAISIC[+57]K, TGWTQPQLTC[+57]VDER, FLASEESQGSR, YVLTLNK, WEQAGEAER, NIIGMDKPLSLPGFLAK, TQQVIPMVK, YSNTLQEVELTVQK, EC[+57]ESYFK, VAAGIVSYGYK, VVQVVAPETGLWQC[+57]LLSEGDKVK, DETVDDFWR, TQHIGNQEENK, NSNVVPYDFNR, GEELPAEPK, SLGTDLMNEMR, GVLYGESVDK, NIILESSDSR, MVFGTGTK, YAGVFHVEK, YGFIEGNVVIPR, LVINGGNGTVEDR, SQEMVHLVNKEPSETPDQC[+57]MTAD…	1	1.10429
CD4	IGGVQQDTILAEGLHFR, VLPSIVNEVLK, IVQAEGEAEAAK, VQVVDEEGDQQHQEGK, GPAISIC[+57]K, TGWTQPQLTC[+57]VDER, FLASEESQGSR, YVLTLNK, WEQAGEAER, NIIGMDKPLSLPGFLAK, TQQVIPMVK, YSNTLQEVELTVQK, EC[+57]ESYFK, VAAGIVSYGYK, VVQVVAPETGLWQC[+57]LLSEGDKVK, DETVDDFWR, TQHIGNQEENK, NSNVVPYDFNR, GEELPAEPK, SLGTDLMNEMR, GVLYGESVDK, NIILESSDSR, MVFGTGTK, YAGVFHVEK, YGFIEGNVVIPR, LVINGGNGTVEDR, SQEMVHLVNKEPSETPDQC[+57]MTAD…	1	-0.896295
CD44	IGGVQQDTILAEGLHFR, VLPSIVNEVLK, IVQAEGEAEAAK, VQVVDEEGDQQHQEGK, GPAISIC[+57]K, TGWTQPQLTC[+57]VDER, FLASEESQGSR, YVLTLNK, WEQAGEAER, NIIGMDKPLSLPGFLAK, TQQVIPMVK, YSNTLQEVELTVQK, EC[+57]ESYFK, VAAGIVSYGYK, VVQVVAPETGLWQC[+57]LLSEGDKVK, DETVDDFWR, TQHIGNQEENK, NSNVVPYDFNR, GEELPAEPK, SLGTDLMNEMR, GVLYGESVDK, NIILESSDSR, MVFGTGTK, YAGVFHVEK, YGFIEGNVVIPR, LVINGGNGTVEDR, SQEMVHLVNKEPSETPDQC[+57]MTAD…	1	0.689468
CD47	IGGVQQDTILAEGLHFR, VLPSIVNEVLK, IVQAEGEAEAAK, VQVVDEEGDQQHQEGK, GPAISIC[+57]K, TGWTQPQLTC[+57]VDER, FLASEESQGSR, YVLTLNK, WEQAGEAER, NIIGMDKPLSLPGFLAK, TQQVIPMVK, YSNTLQEVELTVQK, EC[+57]ESYFK, VAAGIVSYGYK, VVQVVAPETGLWQC[+57]LLSEGDKVK, DETVDDFWR, TQHIGNQEENK, NSNVVPYDFNR, GEELPAEPK, SLGTDLMNEMR, GVLYGESVDK, NIILESSDSR, MVFGTGTK, YAGVFHVEK, YGFIEGNVVIPR, LVINGGNGTVEDR, SQEMVHLVNKEPSETPDQC[+57]MTAD…	1	1.10014
CD69	IGGVQQDTILAEGLHFR, VLPSIVNEVLK, IVQAEGEAEAAK, VQVVDEEGDQQHQEGK, GPAISIC[+57]K, TGWTQPQLTC[+57]VDER, FLASEESQGSR, YVLTLNK, WEQAGEAER, NIIGMDKPLSLPGFLAK, TQQVIPMVK, YSNTLQEVELTVQK, EC[+57]ESYFK, VAAGIVSYGYK, VVQVVAPETGLWQC[+57]LLSEGDKVK, DETVDDFWR, TQHIGNQEENK, NSNVVPYDFNR, GEELPAEPK, SLGTDLMNEMR, GVLYGESVDK, NIILESSDSR, MVFGTGTK, YAGVFHVEK, YGFIEGNVVIPR, LVINGGNGTVEDR, SQEMVHLVNKEPSETPDQC[+57]MTAD…	1	0.436593
CD8A	IGGVQQDTILAEGLHFR, VLPSIVNEVLK, IVQAEGEAEAAK, VQVVDEEGDQQHQEGK, GPAISIC[+57]K, TGWTQPQLTC[+57]VDER, FLASEESQGSR, YVLTLNK, WEQAGEAER, NIIGMDKPLSLPGFLAK, TQQVIPMVK, YSNTLQEVELTVQK, EC[+57]ESYFK, VAAGIVSYGYK, VVQVVAPETGLWQC[+57]LLSEGDKVK, DETVDDFWR, TQHIGNQEENK, NSNVVPYDFNR, GEELPAEPK, SLGTDLMNEMR, GVLYGESVDK, NIILESSDSR, MVFGTGTK, YAGVFHVEK, YGFIEGNVVIPR, LVINGGNGTVEDR, SQEMVHLVNKEPSETPDQC[+57]MTAD…	1	0.664513
CD8B	IGGVQQDTILAEGLHFR, VLPSIVNEVLK, IVQAEGEAEAAK, VQVVDEEGDQQHQEGK, GPAISIC[+57]K, TGWTQPQLTC[+57]VDER, FLASEESQGSR, YVLTLNK, WEQAGEAER, NIIGMDKPLSLPGFLAK, TQQVIPMVK, YSNTLQEVELTVQK, EC[+57]ESYFK, VAAGIVSYGYK, VVQVVAPETGLWQC[+57]LLSEGDKVK, DETVDDFWR, TQHIGNQEENK, NSNVVPYDFNR, GEELPAEPK, SLGTDLMNEMR, GVLYGESVDK, NIILESSDSR, MVFGTGTK, YAGVFHVEK, YGFIEGNVVIPR, LVINGGNGTVEDR, SQEMVHLVNKEPSETPDQC[+57]MTAD…	1	1.53569
GRAB	IGGVQQDTILAEGLHFR, VLPSIVNEVLK, IVQAEGEAEAAK, VQVVDEEGDQQHQEGK, GPAISIC[+57]K, TGWTQPQLTC[+57]VDER, FLASEESQGSR, YVLTLNK, WEQAGEAER, NIIGMDKPLSLPGFLAK, TQQVIPMVK, YSNTLQEVELTVQK, EC[+57]ESYFK, VAAGIVSYGYK, VVQVVAPETGLWQC[+57]LLSEGDKVK, DETVDDFWR, TQHIGNQEENK, NSNVVPYDFNR, GEELPAEPK, SLGTDLMNEMR, GVLYGESVDK, NIILESSDSR, MVFGTGTK, YAGVFHVEK, YGFIEGNVVIPR, LVINGGNGTVEDR, SQEMVHLVNKEPSETPDQC[+57]MTAD…	1	-0.756863
HA1B	IGGVQQDTILAEGLHFR, VLPSIVNEVLK, IVQAEGEAEAAK, VQVVDEEGDQQHQEGK, GPAISIC[+57]K, TGWTQPQLTC[+57]VDER, FLASEESQGSR, YVLTLNK, WEQAGEAER, NIIGMDKPLSLPGFLAK, TQQVIPMVK, YSNTLQEVELTVQK, EC[+57]ESYFK, VAAGIVSYGYK, VVQVVAPETGLWQC[+57]LLSEGDKVK, DETVDDFWR, TQHIGNQEENK, NSNVVPYDFNR, GEELPAEPK, SLGTDLMNEMR, GVLYGESVDK, NIILESSDSR, MVFGTGTK, YAGVFHVEK, YGFIEGNVVIPR, LVINGGNGTVEDR, SQEMVHLVNKEPSETPDQC[+57]MTAD…	1	0.00501918
HMGB1	IGGVQQDTILAEGLHFR, VLPSIVNEVLK, IVQAEGEAEAAK, VQVVDEEGDQQHQEGK, GPAISIC[+57]K, TGWTQPQLTC[+57]VDER, FLASEESQGSR, YVLTLNK, WEQAGEAER, NIIGMDKPLSLPGFLAK, TQQVIPMVK, YSNTLQEVELTVQK, EC[+57]ESYFK, VAAGIVSYGYK, VVQVVAPETGLWQC[+57]LLSEGDKVK, DETVDDFWR, TQHIGNQEENK, NSNVVPYDFNR, GEELPAEPK, SLGTDLMNEMR, GVLYGESVDK, NIILESSDSR, MVFGTGTK, YAGVFHVEK, YGFIEGNVVIPR, LVINGGNGTVEDR, SQEMVHLVNKEPSETPDQC[+57]MTAD…	1	1.56398
IKZF1	IGGVQQDTILAEGLHFR, VLPSIVNEVLK, IVQAEGEAEAAK, VQVVDEEGDQQHQEGK, GPAISIC[+57]K, TGWTQPQLTC[+57]VDER, FLASEESQGSR, YVLTLNK, WEQAGEAER, NIIGMDKPLSLPGFLAK, TQQVIPMVK, YSNTLQEVELTVQK, EC[+57]ESYFK, VAAGIVSYGYK, VVQVVAPETGLWQC[+57]LLSEGDKVK, DETVDDFWR, TQHIGNQEENK, NSNVVPYDFNR, GEELPAEPK, SLGTDLMNEMR, GVLYGESVDK, NIILESSDSR, MVFGTGTK, YAGVFHVEK, YGFIEGNVVIPR, LVINGGNGTVEDR, SQEMVHLVNKEPSETPDQC[+57]MTAD…	1	1.73102
IL2RA	IGGVQQDTILAEGLHFR, VLPSIVNEVLK, IVQAEGEAEAAK, VQVVDEEGDQQHQEGK, GPAISIC[+57]K, TGWTQPQLTC[+57]VDER, FLASEESQGSR, YVLTLNK, WEQAGEAER, NIIGMDKPLSLPGFLAK, TQQVIPMVK, YSNTLQEVELTVQK, EC[+57]ESYFK, VAAGIVSYGYK, VVQVVAPETGLWQC[+57]LLSEGDKVK, DETVDDFWR, TQHIGNQEENK, NSNVVPYDFNR, GEELPAEPK, SLGTDLMNEMR, GVLYGESVDK, NIILESSDSR, MVFGTGTK, YAGVFHVEK, YGFIEGNVVIPR, LVINGGNGTVEDR, SQEMVHLVNKEPSETPDQC[+57]MTAD…	1	0.362142
IL2RB	IGGVQQDTILAEGLHFR, VLPSIVNEVLK, IVQAEGEAEAAK, VQVVDEEGDQQHQEGK, GPAISIC[+57]K, TGWTQPQLTC[+57]VDER, FLASEESQGSR, YVLTLNK, WEQAGEAER, NIIGMDKPLSLPGFLAK, TQQVIPMVK, YSNTLQEVELTVQK, EC[+57]ESYFK, VAAGIVSYGYK, VVQVVAPETGLWQC[+57]LLSEGDKVK, DETVDDFWR, TQHIGNQEENK, NSNVVPYDFNR, GEELPAEPK, SLGTDLMNEMR, GVLYGESVDK, NIILESSDSR, MVFGTGTK, YAGVFHVEK, YGFIEGNVVIPR, LVINGGNGTVEDR, SQEMVHLVNKEPSETPDQC[+57]MTAD…	1	3.11356
IRGM1	IGGVQQDTILAEGLHFR, VLPSIVNEVLK, IVQAEGEAEAAK, VQVVDEEGDQQHQEGK, GPAISIC[+57]K, TGWTQPQLTC[+57]VDER, FLASEESQGSR, YVLTLNK, WEQAGEAER, NIIGMDKPLSLPGFLAK, TQQVIPMVK, YSNTLQEVELTVQK, EC[+57]ESYFK, VAAGIVSYGYK, VVQVVAPETGLWQC[+57]LLSEGDKVK, DETVDDFWR, TQHIGNQEENK, NSNVVPYDFNR, GEELPAEPK, SLGTDLMNEMR, GVLYGESVDK, NIILESSDSR, MVFGTGTK, YAGVFHVEK, YGFIEGNVVIPR, LVINGGNGTVEDR, SQEMVHLVNKEPSETPDQC[+57]MTAD…	1	0.384162
ITB1	IGGVQQDTILAEGLHFR, VLPSIVNEVLK, IVQAEGEAEAAK, VQVVDEEGDQQHQEGK, GPAISIC[+57]K, TGWTQPQLTC[+57]VDER, FLASEESQGSR, YVLTLNK, WEQAGEAER, NIIGMDKPLSLPGFLAK, TQQVIPMVK, YSNTLQEVELTVQK, EC[+57]ESYFK, VAAGIVSYGYK, VVQVVAPETGLWQC[+57]LLSEGDKVK, DETVDDFWR, TQHIGNQEENK, NSNVVPYDFNR, GEELPAEPK, SLGTDLMNEMR, GVLYGESVDK, NIILESSDSR, MVFGTGTK, YAGVFHVEK, YGFIEGNVVIPR, LVINGGNGTVEDR, SQEMVHLVNKEPSETPDQC[+57]MTAD…	1	1.29931
KPCT	IGGVQQDTILAEGLHFR, VLPSIVNEVLK, IVQAEGEAEAAK, VQVVDEEGDQQHQEGK, GPAISIC[+57]K, TGWTQPQLTC[+57]VDER, FLASEESQGSR, YVLTLNK, WEQAGEAER, NIIGMDKPLSLPGFLAK, TQQVIPMVK, YSNTLQEVELTVQK, EC[+57]ESYFK, VAAGIVSYGYK, VVQVVAPETGLWQC[+57]LLSEGDKVK, DETVDDFWR, TQHIGNQEENK, NSNVVPYDFNR, GEELPAEPK, SLGTDLMNEMR, GVLYGESVDK, NIILESSDSR, MVFGTGTK, YAGVFHVEK, YGFIEGNVVIPR, LVINGGNGTVEDR, SQEMVHLVNKEPSETPDQC[+57]MTAD…	1	1.22585
NCKPL	IGGVQQDTILAEGLHFR, VLPSIVNEVLK, IVQAEGEAEAAK, VQVVDEEGDQQHQEGK, GPAISIC[+57]K, TGWTQPQLTC[+57]VDER, FLASEESQGSR, YVLTLNK, WEQAGEAER, NIIGMDKPLSLPGFLAK, TQQVIPMVK, YSNTLQEVELTVQK, EC[+57]ESYFK, VAAGIVSYGYK, VVQVVAPETGLWQC[+57]LLSEGDKVK, DETVDDFWR, TQHIGNQEENK, NSNVVPYDFNR, GEELPAEPK, SLGTDLMNEMR, GVLYGESVDK, NIILESSDSR, MVFGTGTK, YAGVFHVEK, YGFIEGNVVIPR, LVINGGNGTVEDR, SQEMVHLVNKEPSETPDQC[+57]MTAD…	1	0.762767
PHB	IGGVQQDTILAEGLHFR, VLPSIVNEVLK, IVQAEGEAEAAK, VQVVDEEGDQQHQEGK, GPAISIC[+57]K, TGWTQPQLTC[+57]VDER, FLASEESQGSR, YVLTLNK, WEQAGEAER, NIIGMDKPLSLPGFLAK, TQQVIPMVK, YSNTLQEVELTVQK, EC[+57]ESYFK, VAAGIVSYGYK, VVQVVAPETGLWQC[+57]LLSEGDKVK, DETVDDFWR, TQHIGNQEENK, NSNVVPYDFNR, GEELPAEPK, SLGTDLMNEMR, GVLYGESVDK, NIILESSDSR, MVFGTGTK, YAGVFHVEK, YGFIEGNVVIPR, LVINGGNGTVEDR, SQEMVHLVNKEPSETPDQC[+57]MTAD…	1	1.02022
PHB2	IGGVQQDTILAEGLHFR, VLPSIVNEVLK, IVQAEGEAEAAK, VQVVDEEGDQQHQEGK, GPAISIC[+57]K, TGWTQPQLTC[+57]VDER, FLASEESQGSR, YVLTLNK, WEQAGEAER, NIIGMDKPLSLPGFLAK, TQQVIPMVK, YSNTLQEVELTVQK, EC[+57]ESYFK, VAAGIVSYGYK, VVQVVAPETGLWQC[+57]LLSEGDKVK, DETVDDFWR, TQHIGNQEENK, NSNVVPYDFNR, GEELPAEPK, SLGTDLMNEMR, GVLYGESVDK, NIILESSDSR, MVFGTGTK, YAGVFHVEK, YGFIEGNVVIPR, LVINGGNGTVEDR, SQEMVHLVNKEPSETPDQC[+57]MTAD…	1	0.830472
PTN2	IGGVQQDTILAEGLHFR, VLPSIVNEVLK, IVQAEGEAEAAK, VQVVDEEGDQQHQEGK, GPAISIC[+57]K, TGWTQPQLTC[+57]VDER, FLASEESQGSR, YVLTLNK, WEQAGEAER, NIIGMDKPLSLPGFLAK, TQQVIPMVK, YSNTLQEVELTVQK, EC[+57]ESYFK, VAAGIVSYGYK, VVQVVAPETGLWQC[+57]LLSEGDKVK, DETVDDFWR, TQHIGNQEENK, NSNVVPYDFNR, GEELPAEPK, SLGTDLMNEMR, GVLYGESVDK, NIILESSDSR, MVFGTGTK, YAGVFHVEK, YGFIEGNVVIPR, LVINGGNGTVEDR, SQEMVHLVNKEPSETPDQC[+57]MTAD…	1	0.748819
PTPRC	IGGVQQDTILAEGLHFR, VLPSIVNEVLK, IVQAEGEAEAAK, VQVVDEEGDQQHQEGK, GPAISIC[+57]K, TGWTQPQLTC[+57]VDER, FLASEESQGSR, YVLTLNK, WEQAGEAER, NIIGMDKPLSLPGFLAK, TQQVIPMVK, YSNTLQEVELTVQK, EC[+57]ESYFK, VAAGIVSYGYK, VVQVVAPETGLWQC[+57]LLSEGDKVK, DETVDDFWR, TQHIGNQEENK, NSNVVPYDFNR, GEELPAEPK, SLGTDLMNEMR, GVLYGESVDK, NIILESSDSR, MVFGTGTK, YAGVFHVEK, YGFIEGNVVIPR, LVINGGNGTVEDR, SQEMVHLVNKEPSETPDQC[+57]MTAD…	1	2.4812
RIPK3	IGGVQQDTILAEGLHFR, VLPSIVNEVLK, IVQAEGEAEAAK, VQVVDEEGDQQHQEGK, GPAISIC[+57]K, TGWTQPQLTC[+57]VDER, FLASEESQGSR, YVLTLNK, WEQAGEAER, NIIGMDKPLSLPGFLAK, TQQVIPMVK, YSNTLQEVELTVQK, EC[+57]ESYFK, VAAGIVSYGYK, VVQVVAPETGLWQC[+57]LLSEGDKVK, DETVDDFWR, TQHIGNQEENK, NSNVVPYDFNR, GEELPAEPK, SLGTDLMNEMR, GVLYGESVDK, NIILESSDSR, MVFGTGTK, YAGVFHVEK, YGFIEGNVVIPR, LVINGGNGTVEDR, SQEMVHLVNKEPSETPDQC[+57]MTAD…	1	1.02708
RUNX3	IGGVQQDTILAEGLHFR, VLPSIVNEVLK, IVQAEGEAEAAK, VQVVDEEGDQQHQEGK, GPAISIC[+57]K, TGWTQPQLTC[+57]VDER, FLASEESQGSR, YVLTLNK, WEQAGEAER, NIIGMDKPLSLPGFLAK, TQQVIPMVK, YSNTLQEVELTVQK, EC[+57]ESYFK, VAAGIVSYGYK, VVQVVAPETGLWQC[+57]LLSEGDKVK, DETVDDFWR, TQHIGNQEENK, NSNVVPYDFNR, GEELPAEPK, SLGTDLMNEMR, GVLYGESVDK, NIILESSDSR, MVFGTGTK, YAGVFHVEK, YGFIEGNVVIPR, LVINGGNGTVEDR, SQEMVHLVNKEPSETPDQC[+57]MTAD…	1	1.18862
SASH3	IGGVQQDTILAEGLHFR, VLPSIVNEVLK, IVQAEGEAEAAK, VQVVDEEGDQQHQEGK, GPAISIC[+57]K, TGWTQPQLTC[+57]VDER, FLASEESQGSR, YVLTLNK, WEQAGEAER, NIIGMDKPLSLPGFLAK, TQQVIPMVK, YSNTLQEVELTVQK, EC[+57]ESYFK, VAAGIVSYGYK, VVQVVAPETGLWQC[+57]LLSEGDKVK, DETVDDFWR, TQHIGNQEENK, NSNVVPYDFNR, GEELPAEPK, SLGTDLMNEMR, GVLYGESVDK, NIILESSDSR, MVFGTGTK, YAGVFHVEK, YGFIEGNVVIPR, LVINGGNGTVEDR, SQEMVHLVNKEPSETPDQC[+57]MTAD…	1	1.30026
SATB1	IGGVQQDTILAEGLHFR, VLPSIVNEVLK, IVQAEGEAEAAK, VQVVDEEGDQQHQEGK, GPAISIC[+57]K, TGWTQPQLTC[+57]VDER, FLASEESQGSR, YVLTLNK, WEQAGEAER, NIIGMDKPLSLPGFLAK, TQQVIPMVK, YSNTLQEVELTVQK, EC[+57]ESYFK, VAAGIVSYGYK, VVQVVAPETGLWQC[+57]LLSEGDKVK, DETVDDFWR, TQHIGNQEENK, NSNVVPYDFNR, GEELPAEPK, SLGTDLMNEMR, GVLYGESVDK, NIILESSDSR, MVFGTGTK, YAGVFHVEK, YGFIEGNVVIPR, LVINGGNGTVEDR, SQEMVHLVNKEPSETPDQC[+57]MTAD…	1	1.94779
SP3	IGGVQQDTILAEGLHFR, VLPSIVNEVLK, IVQAEGEAEAAK, VQVVDEEGDQQHQEGK, GPAISIC[+57]K, TGWTQPQLTC[+57]VDER, FLASEESQGSR, YVLTLNK, WEQAGEAER, NIIGMDKPLSLPGFLAK, TQQVIPMVK, YSNTLQEVELTVQK, EC[+57]ESYFK, VAAGIVSYGYK, VVQVVAPETGLWQC[+57]LLSEGDKVK, DETVDDFWR, TQHIGNQEENK, NSNVVPYDFNR, GEELPAEPK, SLGTDLMNEMR, GVLYGESVDK, NIILESSDSR, MVFGTGTK, YAGVFHVEK, YGFIEGNVVIPR, LVINGGNGTVEDR, SQEMVHLVNKEPSETPDQC[+57]MTAD…	1	0.822178
TCRG1	IGGVQQDTILAEGLHFR, VLPSIVNEVLK, IVQAEGEAEAAK, VQVVDEEGDQQHQEGK, GPAISIC[+57]K, TGWTQPQLTC[+57]VDER, FLASEESQGSR, YVLTLNK, WEQAGEAER, NIIGMDKPLSLPGFLAK, TQQVIPMVK, YSNTLQEVELTVQK, EC[+57]ESYFK, VAAGIVSYGYK, VVQVVAPETGLWQC[+57]LLSEGDKVK, DETVDDFWR, TQHIGNQEENK, NSNVVPYDFNR, GEELPAEPK, SLGTDLMNEMR, GVLYGESVDK, NIILESSDSR, MVFGTGTK, YAGVFHVEK, YGFIEGNVVIPR, LVINGGNGTVEDR, SQEMVHLVNKEPSETPDQC[+57]MTAD…	1	1.32269
ZAP70	IGGVQQDTILAEGLHFR, VLPSIVNEVLK, IVQAEGEAEAAK, VQVVDEEGDQQHQEGK, GPAISIC[+57]K, TGWTQPQLTC[+57]VDER, FLASEESQGSR, YVLTLNK, WEQAGEAER, NIIGMDKPLSLPGFLAK, TQQVIPMVK, YSNTLQEVELTVQK, EC[+57]ESYFK, VAAGIVSYGYK, VVQVVAPETGLWQC[+57]LLSEGDKVK, DETVDDFWR, TQHIGNQEENK, NSNVVPYDFNR, GEELPAEPK, SLGTDLMNEMR, GVLYGESVDK, NIILESSDSR, MVFGTGTK, YAGVFHVEK, YGFIEGNVVIPR, LVINGGNGTVEDR, SQEMVHLVNKEPSETPDQC[+57]MTAD…	1	1.16945
ADA	IGGVQQDTILAEGLHFR, VLPSIVNEVLK, IVQAEGEAEAAK, VQVVDEEGDQQHQEGK, GPAISIC[+57]K, TGWTQPQLTC[+57]VDER, FLASEESQGSR, YVLTLNK, WEQAGEAER, NIIGMDKPLSLPGFLAK, TQQVIPMVK, YSNTLQEVELTVQK, EC[+57]ESYFK, VAAGIVSYGYK, VVQVVAPETGLWQC[+57]LLSEGDKVK, DETVDDFWR, TQHIGNQEENK, NSNVVPYDFNR, GEELPAEPK, SLGTDLMNEMR, GVLYGESVDK, NIILESSDSR, MVFGTGTK, YAGVFHVEK, YGFIEGNVVIPR, LVINGGNGTVEDR, SQEMVHLVNKEPSETPDQC[+57]MTAD…	2	1.33235
CCD25	IGGVQQDTILAEGLHFR, VLPSIVNEVLK, IVQAEGEAEAAK, VQVVDEEGDQQHQEGK, GPAISIC[+57]K, TGWTQPQLTC[+57]VDER, FLASEESQGSR, YVLTLNK, WEQAGEAER, NIIGMDKPLSLPGFLAK, TQQVIPMVK, YSNTLQEVELTVQK, EC[+57]ESYFK, VAAGIVSYGYK, VVQVVAPETGLWQC[+57]LLSEGDKVK, DETVDDFWR, TQHIGNQEENK, NSNVVPYDFNR, GEELPAEPK, SLGTDLMNEMR, GVLYGESVDK, NIILESSDSR, MVFGTGTK, YAGVFHVEK, YGFIEGNVVIPR, LVINGGNGTVEDR, SQEMVHLVNKEPSETPDQC[+57]MTAD…	2	1.62424
CD11B	IGGVQQDTILAEGLHFR, VLPSIVNEVLK, IVQAEGEAEAAK, VQVVDEEGDQQHQEGK, GPAISIC[+57]K, TGWTQPQLTC[+57]VDER, FLASEESQGSR, YVLTLNK, WEQAGEAER, NIIGMDKPLSLPGFLAK, TQQVIPMVK, YSNTLQEVELTVQK, EC[+57]ESYFK, VAAGIVSYGYK, VVQVVAPETGLWQC[+57]LLSEGDKVK, DETVDDFWR, TQHIGNQEENK, NSNVVPYDFNR, GEELPAEPK, SLGTDLMNEMR, GVLYGESVDK, NIILESSDSR, MVFGTGTK, YAGVFHVEK, YGFIEGNVVIPR, LVINGGNGTVEDR, SQEMVHLVNKEPSETPDQC[+57]MTAD…	2	1.29049
CD4	IGGVQQDTILAEGLHFR, VLPSIVNEVLK, IVQAEGEAEAAK, VQVVDEEGDQQHQEGK, GPAISIC[+57]K, TGWTQPQLTC[+57]VDER, FLASEESQGSR, YVLTLNK, WEQAGEAER, NIIGMDKPLSLPGFLAK, TQQVIPMVK, YSNTLQEVELTVQK, EC[+57]ESYFK, VAAGIVSYGYK, VVQVVAPETGLWQC[+57]LLSEGDKVK, DETVDDFWR, TQHIGNQEENK, NSNVVPYDFNR, GEELPAEPK, SLGTDLMNEMR, GVLYGESVDK, NIILESSDSR, MVFGTGTK, YAGVFHVEK, YGFIEGNVVIPR, LVINGGNGTVEDR, SQEMVHLVNKEPSETPDQC[+57]MTAD…	2	-0.905623
CD44	IGGVQQDTILAEGLHFR, VLPSIVNEVLK, IVQAEGEAEAAK, VQVVDEEGDQQHQEGK, GPAISIC[+57]K, TGWTQPQLTC[+57]VDER, FLASEESQGSR, YVLTLNK, WEQAGEAER, NIIGMDKPLSLPGFLAK, TQQVIPMVK, YSNTLQEVELTVQK, EC[+57]ESYFK, VAAGIVSYGYK, VVQVVAPETGLWQC[+57]LLSEGDKVK, DETVDDFWR, TQHIGNQEENK, NSNVVPYDFNR, GEELPAEPK, SLGTDLMNEMR, GVLYGESVDK, NIILESSDSR, MVFGTGTK, YAGVFHVEK, YGFIEGNVVIPR, LVINGGNGTVEDR, SQEMVHLVNKEPSETPDQC[+57]MTAD…	2	0.886629
CD47	IGGVQQDTILAEGLHFR, VLPSIVNEVLK, IVQAEGEAEAAK, VQVVDEEGDQQHQEGK, GPAISIC[+57]K, TGWTQPQLTC[+57]VDER, FLASEESQGSR, YVLTLNK, WEQAGEAER, NIIGMDKPLSLPGFLAK, TQQVIPMVK, YSNTLQEVELTVQK, EC[+57]ESYFK, VAAGIVSYGYK, VVQVVAPETGLWQC[+57]LLSEGDKVK, DETVDDFWR, TQHIGNQEENK, NSNVVPYDFNR, GEELPAEPK, SLGTDLMNEMR, GVLYGESVDK, NIILESSDSR, MVFGTGTK, YAGVFHVEK, YGFIEGNVVIPR, LVINGGNGTVEDR, SQEMVHLVNKEPSETPDQC[+57]MTAD…	2	1.27496
CD69	IGGVQQDTILAEGLHFR, VLPSIVNEVLK, IVQAEGEAEAAK, VQVVDEEGDQQHQEGK, GPAISIC[+57]K, TGWTQPQLTC[+57]VDER, FLASEESQGSR, YVLTLNK, WEQAGEAER, NIIGMDKPLSLPGFLAK, TQQVIPMVK, YSNTLQEVELTVQK, EC[+57]ESYFK, VAAGIVSYGYK, VVQVVAPETGLWQC[+57]LLSEGDKVK, DETVDDFWR, TQHIGNQEENK, NSNVVPYDFNR, GEELPAEPK, SLGTDLMNEMR, GVLYGESVDK, NIILESSDSR, MVFGTGTK, YAGVFHVEK, YGFIEGNVVIPR, LVINGGNGTVEDR, SQEMVHLVNKEPSETPDQC[+57]MTAD…	2	0.640018
CD8A	IGGVQQDTILAEGLHFR, VLPSIVNEVLK, IVQAEGEAEAAK, VQVVDEEGDQQHQEGK, GPAISIC[+57]K, TGWTQPQLTC[+57]VDER, FLASEESQGSR, YVLTLNK, WEQAGEAER, NIIGMDKPLSLPGFLAK, TQQVIPMVK, YSNTLQEVELTVQK, EC[+57]ESYFK, VAAGIVSYGYK, VVQVVAPETGLWQC[+57]LLSEGDKVK, DETVDDFWR, TQHIGNQEENK, NSNVVPYDFNR, GEELPAEPK, SLGTDLMNEMR, GVLYGESVDK, NIILESSDSR, MVFGTGTK, YAGVFHVEK, YGFIEGNVVIPR, LVINGGNGTVEDR, SQEMVHLVNKEPSETPDQC[+57]MTAD…	2	0.771875
CD8B	IGGVQQDTILAEGLHFR, VLPSIVNEVLK, IVQAEGEAEAAK, VQVVDEEGDQQHQEGK, GPAISIC[+57]K, TGWTQPQLTC[+57]VDER, FLASEESQGSR, YVLTLNK, WEQAGEAER, NIIGMDKPLSLPGFLAK, TQQVIPMVK, YSNTLQEVELTVQK, EC[+57]ESYFK, VAAGIVSYGYK, VVQVVAPETGLWQC[+57]LLSEGDKVK, DETVDDFWR, TQHIGNQEENK, NSNVVPYDFNR, GEELPAEPK, SLGTDLMNEMR, GVLYGESVDK, NIILESSDSR, MVFGTGTK, YAGVFHVEK, YGFIEGNVVIPR, LVINGGNGTVEDR, SQEMVHLVNKEPSETPDQC[+57]MTAD…	2	2.08683
GRAB	IGGVQQDTILAEGLHFR, VLPSIVNEVLK, IVQAEGEAEAAK, VQVVDEEGDQQHQEGK, GPAISIC[+57]K, TGWTQPQLTC[+57]VDER, FLASEESQGSR, YVLTLNK, WEQAGEAER, NIIGMDKPLSLPGFLAK, TQQVIPMVK, YSNTLQEVELTVQK, EC[+57]ESYFK, VAAGIVSYGYK, VVQVVAPETGLWQC[+57]LLSEGDKVK, DETVDDFWR, TQHIGNQEENK, NSNVVPYDFNR, GEELPAEPK, SLGTDLMNEMR, GVLYGESVDK, NIILESSDSR, MVFGTGTK, YAGVFHVEK, YGFIEGNVVIPR, LVINGGNGTVEDR, SQEMVHLVNKEPSETPDQC[+57]MTAD…	2	-0.549454
HA1B	IGGVQQDTILAEGLHFR, VLPSIVNEVLK, IVQAEGEAEAAK, VQVVDEEGDQQHQEGK, GPAISIC[+57]K, TGWTQPQLTC[+57]VDER, FLASEESQGSR, YVLTLNK, WEQAGEAER, NIIGMDKPLSLPGFLAK, TQQVIPMVK, YSNTLQEVELTVQK, EC[+57]ESYFK, VAAGIVSYGYK, VVQVVAPETGLWQC[+57]LLSEGDKVK, DETVDDFWR, TQHIGNQEENK, NSNVVPYDFNR, GEELPAEPK, SLGTDLMNEMR, GVLYGESVDK, NIILESSDSR, MVFGTGTK, YAGVFHVEK, YGFIEGNVVIPR, LVINGGNGTVEDR, SQEMVHLVNKEPSETPDQC[+57]MTAD…	2	0.356963
HMGB1	IGGVQQDTILAEGLHFR, VLPSIVNEVLK, IVQAEGEAEAAK, VQVVDEEGDQQHQEGK, GPAISIC[+57]K, TGWTQPQLTC[+57]VDER, FLASEESQGSR, YVLTLNK, WEQAGEAER, NIIGMDKPLSLPGFLAK, TQQVIPMVK, YSNTLQEVELTVQK, EC[+57]ESYFK, VAAGIVSYGYK, VVQVVAPETGLWQC[+57]LLSEGDKVK, DETVDDFWR, TQHIGNQEENK, NSNVVPYDFNR, GEELPAEPK, SLGTDLMNEMR, GVLYGESVDK, NIILESSDSR, MVFGTGTK, YAGVFHVEK, YGFIEGNVVIPR, LVINGGNGTVEDR, SQEMVHLVNKEPSETPDQC[+57]MTAD…	2	2.14307
IKZF1	IGGVQQDTILAEGLHFR, VLPSIVNEVLK, IVQAEGEAEAAK, VQVVDEEGDQQHQEGK, GPAISIC[+57]K, TGWTQPQLTC[+57]VDER, FLASEESQGSR, YVLTLNK, WEQAGEAER, NIIGMDKPLSLPGFLAK, TQQVIPMVK, YSNTLQEVELTVQK, EC[+57]ESYFK, VAAGIVSYGYK, VVQVVAPETGLWQC[+57]LLSEGDKVK, DETVDDFWR, TQHIGNQEENK, NSNVVPYDFNR, GEELPAEPK, SLGTDLMNEMR, GVLYGESVDK, NIILESSDSR, MVFGTGTK, YAGVFHVEK, YGFIEGNVVIPR, LVINGGNGTVEDR, SQEMVHLVNKEPSETPDQC[+57]MTAD…	2	1.99917
IL2RA	IGGVQQDTILAEGLHFR, VLPSIVNEVLK, IVQAEGEAEAAK, VQVVDEEGDQQHQEGK, GPAISIC[+57]K, TGWTQPQLTC[+57]VDER, FLASEESQGSR, YVLTLNK, WEQAGEAER, NIIGMDKPLSLPGFLAK, TQQVIPMVK, YSNTLQEVELTVQK, EC[+57]ESYFK, VAAGIVSYGYK, VVQVVAPETGLWQC[+57]LLSEGDKVK, DETVDDFWR, TQHIGNQEENK, NSNVVPYDFNR, GEELPAEPK, SLGTDLMNEMR, GVLYGESVDK, NIILESSDSR, MVFGTGTK, YAGVFHVEK, YGFIEGNVVIPR, LVINGGNGTVEDR, SQEMVHLVNKEPSETPDQC[+57]MTAD…	2	0.772044
IL2RB	IGGVQQDTILAEGLHFR, VLPSIVNEVLK, IVQAEGEAEAAK, VQVVDEEGDQQHQEGK, GPAISIC[+57]K, TGWTQPQLTC[+57]VDER, FLASEESQGSR, YVLTLNK, WEQAGEAER, NIIGMDKPLSLPGFLAK, TQQVIPMVK, YSNTLQEVELTVQK, EC[+57]ESYFK, VAAGIVSYGYK, VVQVVAPETGLWQC[+57]LLSEGDKVK, DETVDDFWR, TQHIGNQEENK, NSNVVPYDFNR, GEELPAEPK, SLGTDLMNEMR, GVLYGESVDK, NIILESSDSR, MVFGTGTK, YAGVFHVEK, YGFIEGNVVIPR, LVINGGNGTVEDR, SQEMVHLVNKEPSETPDQC[+57]MTAD…	2	2.17875
IRGM1	IGGVQQDTILAEGLHFR, VLPSIVNEVLK, IVQAEGEAEAAK, VQVVDEEGDQQHQEGK, GPAISIC[+57]K, TGWTQPQLTC[+57]VDER, FLASEESQGSR, YVLTLNK, WEQAGEAER, NIIGMDKPLSLPGFLAK, TQQVIPMVK, YSNTLQEVELTVQK, EC[+57]ESYFK, VAAGIVSYGYK, VVQVVAPETGLWQC[+57]LLSEGDKVK, DETVDDFWR, TQHIGNQEENK, NSNVVPYDFNR, GEELPAEPK, SLGTDLMNEMR, GVLYGESVDK, NIILESSDSR, MVFGTGTK, YAGVFHVEK, YGFIEGNVVIPR, LVINGGNGTVEDR, SQEMVHLVNKEPSETPDQC[+57]MTAD…	2	0.623252
ITB1	IGGVQQDTILAEGLHFR, VLPSIVNEVLK, IVQAEGEAEAAK, VQVVDEEGDQQHQEGK, GPAISIC[+57]K, TGWTQPQLTC[+57]VDER, FLASEESQGSR, YVLTLNK, WEQAGEAER, NIIGMDKPLSLPGFLAK, TQQVIPMVK, YSNTLQEVELTVQK, EC[+57]ESYFK, VAAGIVSYGYK, VVQVVAPETGLWQC[+57]LLSEGDKVK, DETVDDFWR, TQHIGNQEENK, NSNVVPYDFNR, GEELPAEPK, SLGTDLMNEMR, GVLYGESVDK, NIILESSDSR, MVFGTGTK, YAGVFHVEK, YGFIEGNVVIPR, LVINGGNGTVEDR, SQEMVHLVNKEPSETPDQC[+57]MTAD…	2	1.45892
KPCT	IGGVQQDTILAEGLHFR, VLPSIVNEVLK, IVQAEGEAEAAK, VQVVDEEGDQQHQEGK, GPAISIC[+57]K, TGWTQPQLTC[+57]VDER, FLASEESQGSR, YVLTLNK, WEQAGEAER, NIIGMDKPLSLPGFLAK, TQQVIPMVK, YSNTLQEVELTVQK, EC[+57]ESYFK, VAAGIVSYGYK, VVQVVAPETGLWQC[+57]LLSEGDKVK, DETVDDFWR, TQHIGNQEENK, NSNVVPYDFNR, GEELPAEPK, SLGTDLMNEMR, GVLYGESVDK, NIILESSDSR, MVFGTGTK, YAGVFHVEK, YGFIEGNVVIPR, LVINGGNGTVEDR, SQEMVHLVNKEPSETPDQC[+57]MTAD…	2	1.67709
NCKPL	IGGVQQDTILAEGLHFR, VLPSIVNEVLK, IVQAEGEAEAAK, VQVVDEEGDQQHQEGK, GPAISIC[+57]K, TGWTQPQLTC[+57]VDER, FLASEESQGSR, YVLTLNK, WEQAGEAER, NIIGMDKPLSLPGFLAK, TQQVIPMVK, YSNTLQEVELTVQK, EC[+57]ESYFK, VAAGIVSYGYK, VVQVVAPETGLWQC[+57]LLSEGDKVK, DETVDDFWR, TQHIGNQEENK, NSNVVPYDFNR, GEELPAEPK, SLGTDLMNEMR, GVLYGESVDK, NIILESSDSR, MVFGTGTK, YAGVFHVEK, YGFIEGNVVIPR, LVINGGNGTVEDR, SQEMVHLVNKEPSETPDQC[+57]MTAD…	2	0.823307
PHB	IGGVQQDTILAEGLHFR, VLPSIVNEVLK, IVQAEGEAEAAK, VQVVDEEGDQQHQEGK, GPAISIC[+57]K, TGWTQPQLTC[+57]VDER, FLASEESQGSR, YVLTLNK, WEQAGEAER, NIIGMDKPLSLPGFLAK, TQQVIPMVK, YSNTLQEVELTVQK, EC[+57]ESYFK, VAAGIVSYGYK, VVQVVAPETGLWQC[+57]LLSEGDKVK, DETVDDFWR, TQHIGNQEENK, NSNVVPYDFNR, GEELPAEPK, SLGTDLMNEMR, GVLYGESVDK, NIILESSDSR, MVFGTGTK, YAGVFHVEK, YGFIEGNVVIPR, LVINGGNGTVEDR, SQEMVHLVNKEPSETPDQC[+57]MTAD…	2	1.2349
PHB2	IGGVQQDTILAEGLHFR, VLPSIVNEVLK, IVQAEGEAEAAK, VQVVDEEGDQQHQEGK, GPAISIC[+57]K, TGWTQPQLTC[+57]VDER, FLASEESQGSR, YVLTLNK, WEQAGEAER, NIIGMDKPLSLPGFLAK, TQQVIPMVK, YSNTLQEVELTVQK, EC[+57]ESYFK, VAAGIVSYGYK, VVQVVAPETGLWQC[+57]LLSEGDKVK, DETVDDFWR, TQHIGNQEENK, NSNVVPYDFNR, GEELPAEPK, SLGTDLMNEMR, GVLYGESVDK, NIILESSDSR, MVFGTGTK, YAGVFHVEK, YGFIEGNVVIPR, LVINGGNGTVEDR, SQEMVHLVNKEPSETPDQC[+57]MTAD…	2	0.951359
PTN2	IGGVQQDTILAEGLHFR, VLPSIVNEVLK, IVQAEGEAEAAK, VQVVDEEGDQQHQEGK, GPAISIC[+57]K, TGWTQPQLTC[+57]VDER, FLASEESQGSR, YVLTLNK, WEQAGEAER, NIIGMDKPLSLPGFLAK, TQQVIPMVK, YSNTLQEVELTVQK, EC[+57]ESYFK, VAAGIVSYGYK, VVQVVAPETGLWQC[+57]LLSEGDKVK, DETVDDFWR, TQHIGNQEENK, NSNVVPYDFNR, GEELPAEPK, SLGTDLMNEMR, GVLYGESVDK, NIILESSDSR, MVFGTGTK, YAGVFHVEK, YGFIEGNVVIPR, LVINGGNGTVEDR, SQEMVHLVNKEPSETPDQC[+57]MTAD…	2	1.0588
PTPRC	IGGVQQDTILAEGLHFR, VLPSIVNEVLK, IVQAEGEAEAAK, VQVVDEEGDQQHQEGK, GPAISIC[+57]K, TGWTQPQLTC[+57]VDER, FLASEESQGSR, YVLTLNK, WEQAGEAER, NIIGMDKPLSLPGFLAK, TQQVIPMVK, YSNTLQEVELTVQK, EC[+57]ESYFK, VAAGIVSYGYK, VVQVVAPETGLWQC[+57]LLSEGDKVK, DETVDDFWR, TQHIGNQEENK, NSNVVPYDFNR, GEELPAEPK, SLGTDLMNEMR, GVLYGESVDK, NIILESSDSR, MVFGTGTK, YAGVFHVEK, YGFIEGNVVIPR, LVINGGNGTVEDR, SQEMVHLVNKEPSETPDQC[+57]MTAD…	2	1.75461
RIPK3	IGGVQQDTILAEGLHFR, VLPSIVNEVLK, IVQAEGEAEAAK, VQVVDEEGDQQHQEGK, GPAISIC[+57]K, TGWTQPQLTC[+57]VDER, FLASEESQGSR, YVLTLNK, WEQAGEAER, NIIGMDKPLSLPGFLAK, TQQVIPMVK, YSNTLQEVELTVQK, EC[+57]ESYFK, VAAGIVSYGYK, VVQVVAPETGLWQC[+57]LLSEGDKVK, DETVDDFWR, TQHIGNQEENK, NSNVVPYDFNR, GEELPAEPK, SLGTDLMNEMR, GVLYGESVDK, NIILESSDSR, MVFGTGTK, YAGVFHVEK, YGFIEGNVVIPR, LVINGGNGTVEDR, SQEMVHLVNKEPSETPDQC[+57]MTAD…	2	1.48865
RUNX3	IGGVQQDTILAEGLHFR, VLPSIVNEVLK, IVQAEGEAEAAK, VQVVDEEGDQQHQEGK, GPAISIC[+57]K, TGWTQPQLTC[+57]VDER, FLASEESQGSR, YVLTLNK, WEQAGEAER, NIIGMDKPLSLPGFLAK, TQQVIPMVK, YSNTLQEVELTVQK, EC[+57]ESYFK, VAAGIVSYGYK, VVQVVAPETGLWQC[+57]LLSEGDKVK, DETVDDFWR, TQHIGNQEENK, NSNVVPYDFNR, GEELPAEPK, SLGTDLMNEMR, GVLYGESVDK, NIILESSDSR, MVFGTGTK, YAGVFHVEK, YGFIEGNVVIPR, LVINGGNGTVEDR, SQEMVHLVNKEPSETPDQC[+57]MTAD…	2	1.30085
SASH3	IGGVQQDTILAEGLHFR, VLPSIVNEVLK, IVQAEGEAEAAK, VQVVDEEGDQQHQEGK, GPAISIC[+57]K, TGWTQPQLTC[+57]VDER, FLASEESQGSR, YVLTLNK, WEQAGEAER, NIIGMDKPLSLPGFLAK, TQQVIPMVK, YSNTLQEVELTVQK, EC[+57]ESYFK, VAAGIVSYGYK, VVQVVAPETGLWQC[+57]LLSEGDKVK, DETVDDFWR, TQHIGNQEENK, NSNVVPYDFNR, GEELPAEPK, SLGTDLMNEMR, GVLYGESVDK, NIILESSDSR, MVFGTGTK, YAGVFHVEK, YGFIEGNVVIPR, LVINGGNGTVEDR, SQEMVHLVNKEPSETPDQC[+57]MTAD…	2	1.92401
SATB1	IGGVQQDTILAEGLHFR, VLPSIVNEVLK, IVQAEGEAEAAK, VQVVDEEGDQQHQEGK, GPAISIC[+57]K, TGWTQPQLTC[+57]VDER, FLASEESQGSR, YVLTLNK, WEQAGEAER, NIIGMDKPLSLPGFLAK, TQQVIPMVK, YSNTLQEVELTVQK, EC[+57]ESYFK, VAAGIVSYGYK, VVQVVAPETGLWQC[+57]LLSEGDKVK, DETVDDFWR, TQHIGNQEENK, NSNVVPYDFNR, GEELPAEPK, SLGTDLMNEMR, GVLYGESVDK, NIILESSDSR, MVFGTGTK, YAGVFHVEK, YGFIEGNVVIPR, LVINGGNGTVEDR, SQEMVHLVNKEPSETPDQC[+57]MTAD…	2	2.20468
SP3	IGGVQQDTILAEGLHFR, VLPSIVNEVLK, IVQAEGEAEAAK, VQVVDEEGDQQHQEGK, GPAISIC[+57]K, TGWTQPQLTC[+57]VDER, FLASEESQGSR, YVLTLNK, WEQAGEAER, NIIGMDKPLSLPGFLAK, TQQVIPMVK, YSNTLQEVELTVQK, EC[+57]ESYFK, VAAGIVSYGYK, VVQVVAPETGLWQC[+57]LLSEGDKVK, DETVDDFWR, TQHIGNQEENK, NSNVVPYDFNR, GEELPAEPK, SLGTDLMNEMR, GVLYGESVDK, NIILESSDSR, MVFGTGTK, YAGVFHVEK, YGFIEGNVVIPR, LVINGGNGTVEDR, SQEMVHLVNKEPSETPDQC[+57]MTAD…	2	1.13326
TCRG1	IGGVQQDTILAEGLHFR, VLPSIVNEVLK, IVQAEGEAEAAK, VQVVDEEGDQQHQEGK, GPAISIC[+57]K, TGWTQPQLTC[+57]VDER, FLASEESQGSR, YVLTLNK, WEQAGEAER, NIIGMDKPLSLPGFLAK, TQQVIPMVK, YSNTLQEVELTVQK, EC[+57]ESYFK, VAAGIVSYGYK, VVQVVAPETGLWQC[+57]LLSEGDKVK, DETVDDFWR, TQHIGNQEENK, NSNVVPYDFNR, GEELPAEPK, SLGTDLMNEMR, GVLYGESVDK, NIILESSDSR, MVFGTGTK, YAGVFHVEK, YGFIEGNVVIPR, LVINGGNGTVEDR, SQEMVHLVNKEPSETPDQC[+57]MTAD…	2	1.57361
ZAP70	IGGVQQDTILAEGLHFR, VLPSIVNEVLK, IVQAEGEAEAAK, VQVVDEEGDQQHQEGK, GPAISIC[+57]K, TGWTQPQLTC[+57]VDER, FLASEESQGSR, YVLTLNK, WEQAGEAER, NIIGMDKPLSLPGFLAK, TQQVIPMVK, YSNTLQEVELTVQK, EC[+57]ESYFK, VAAGIVSYGYK, VVQVVAPETGLWQC[+57]LLSEGDKVK, DETVDDFWR, TQHIGNQEENK, NSNVVPYDFNR, GEELPAEPK, SLGTDLMNEMR, GVLYGESVDK, NIILESSDSR, MVFGTGTK, YAGVFHVEK, YGFIEGNVVIPR, LVINGGNGTVEDR, SQEMVHLVNKEPSETPDQC[+57]MTAD…	2	1.27777
ADA	IGGVQQDTILAEGLHFR, VLPSIVNEVLK, IVQAEGEAEAAK, VQVVDEEGDQQHQEGK, GPAISIC[+57]K, TGWTQPQLTC[+57]VDER, FLASEESQGSR, YVLTLNK, WEQAGEAER, NIIGMDKPLSLPGFLAK, TQQVIPMVK, YSNTLQEVELTVQK, EC[+57]ESYFK, VAAGIVSYGYK, VVQVVAPETGLWQC[+57]LLSEGDKVK, DETVDDFWR, TQHIGNQEENK, NSNVVPYDFNR, GEELPAEPK, SLGTDLMNEMR, GVLYGESVDK, NIILESSDSR, MVFGTGTK, YAGVFHVEK, YGFIEGNVVIPR, LVINGGNGTVEDR, SQEMVHLVNKEPSETPDQC[+57]MTAD…	3	1.3611
CCD25	IGGVQQDTILAEGLHFR, VLPSIVNEVLK, IVQAEGEAEAAK, VQVVDEEGDQQHQEGK, GPAISIC[+57]K, TGWTQPQLTC[+57]VDER, FLASEESQGSR, YVLTLNK, WEQAGEAER, NIIGMDKPLSLPGFLAK, TQQVIPMVK, YSNTLQEVELTVQK, EC[+57]ESYFK, VAAGIVSYGYK, VVQVVAPETGLWQC[+57]LLSEGDKVK, DETVDDFWR, TQHIGNQEENK, NSNVVPYDFNR, GEELPAEPK, SLGTDLMNEMR, GVLYGESVDK, NIILESSDSR, MVFGTGTK, YAGVFHVEK, YGFIEGNVVIPR, LVINGGNGTVEDR, SQEMVHLVNKEPSETPDQC[+57]MTAD…	3	1.87129
CD11B	IGGVQQDTILAEGLHFR, VLPSIVNEVLK, IVQAEGEAEAAK, VQVVDEEGDQQHQEGK, GPAISIC[+57]K, TGWTQPQLTC[+57]VDER, FLASEESQGSR, YVLTLNK, WEQAGEAER, NIIGMDKPLSLPGFLAK, TQQVIPMVK, YSNTLQEVELTVQK, EC[+57]ESYFK, VAAGIVSYGYK, VVQVVAPETGLWQC[+57]LLSEGDKVK, DETVDDFWR, TQHIGNQEENK, NSNVVPYDFNR, GEELPAEPK, SLGTDLMNEMR, GVLYGESVDK, NIILESSDSR, MVFGTGTK, YAGVFHVEK, YGFIEGNVVIPR, LVINGGNGTVEDR, SQEMVHLVNKEPSETPDQC[+57]MTAD…	3	1.51034
CD4	IGGVQQDTILAEGLHFR, VLPSIVNEVLK, IVQAEGEAEAAK, VQVVDEEGDQQHQEGK, GPAISIC[+57]K, TGWTQPQLTC[+57]VDER, FLASEESQGSR, YVLTLNK, WEQAGEAER, NIIGMDKPLSLPGFLAK, TQQVIPMVK, YSNTLQEVELTVQK, EC[+57]ESYFK, VAAGIVSYGYK, VVQVVAPETGLWQC[+57]LLSEGDKVK, DETVDDFWR, TQHIGNQEENK, NSNVVPYDFNR, GEELPAEPK, SLGTDLMNEMR, GVLYGESVDK, NIILESSDSR, MVFGTGTK, YAGVFHVEK, YGFIEGNVVIPR, LVINGGNGTVEDR, SQEMVHLVNKEPSETPDQC[+57]MTAD…	3	0.246036
CD44	IGGVQQDTILAEGLHFR, VLPSIVNEVLK, IVQAEGEAEAAK, VQVVDEEGDQQHQEGK, GPAISIC[+57]K, TGWTQPQLTC[+57]VDER, FLASEESQGSR, YVLTLNK, WEQAGEAER, NIIGMDKPLSLPGFLAK, TQQVIPMVK, YSNTLQEVELTVQK, EC[+57]ESYFK, VAAGIVSYGYK, VVQVVAPETGLWQC[+57]LLSEGDKVK, DETVDDFWR, TQHIGNQEENK, NSNVVPYDFNR, GEELPAEPK, SLGTDLMNEMR, GVLYGESVDK, NIILESSDSR, MVFGTGTK, YAGVFHVEK, YGFIEGNVVIPR, LVINGGNGTVEDR, SQEMVHLVNKEPSETPDQC[+57]MTAD…	3	1.43929
CD47	IGGVQQDTILAEGLHFR, VLPSIVNEVLK, IVQAEGEAEAAK, VQVVDEEGDQQHQEGK, GPAISIC[+57]K, TGWTQPQLTC[+57]VDER, FLASEESQGSR, YVLTLNK, WEQAGEAER, NIIGMDKPLSLPGFLAK, TQQVIPMVK, YSNTLQEVELTVQK, EC[+57]ESYFK, VAAGIVSYGYK, VVQVVAPETGLWQC[+57]LLSEGDKVK, DETVDDFWR, TQHIGNQEENK, NSNVVPYDFNR, GEELPAEPK, SLGTDLMNEMR, GVLYGESVDK, NIILESSDSR, MVFGTGTK, YAGVFHVEK, YGFIEGNVVIPR, LVINGGNGTVEDR, SQEMVHLVNKEPSETPDQC[+57]MTAD…	3	1.83236
CD69	IGGVQQDTILAEGLHFR, VLPSIVNEVLK, IVQAEGEAEAAK, VQVVDEEGDQQHQEGK, GPAISIC[+57]K, TGWTQPQLTC[+57]VDER, FLASEESQGSR, YVLTLNK, WEQAGEAER, NIIGMDKPLSLPGFLAK, TQQVIPMVK, YSNTLQEVELTVQK, EC[+57]ESYFK, VAAGIVSYGYK, VVQVVAPETGLWQC[+57]LLSEGDKVK, DETVDDFWR, TQHIGNQEENK, NSNVVPYDFNR, GEELPAEPK, SLGTDLMNEMR, GVLYGESVDK, NIILESSDSR, MVFGTGTK, YAGVFHVEK, YGFIEGNVVIPR, LVINGGNGTVEDR, SQEMVHLVNKEPSETPDQC[+57]MTAD…	3	0.912673
CD8A	IGGVQQDTILAEGLHFR, VLPSIVNEVLK, IVQAEGEAEAAK, VQVVDEEGDQQHQEGK, GPAISIC[+57]K, TGWTQPQLTC[+57]VDER, FLASEESQGSR, YVLTLNK, WEQAGEAER, NIIGMDKPLSLPGFLAK, TQQVIPMVK, YSNTLQEVELTVQK, EC[+57]ESYFK, VAAGIVSYGYK, VVQVVAPETGLWQC[+57]LLSEGDKVK, DETVDDFWR, TQHIGNQEENK, NSNVVPYDFNR, GEELPAEPK, SLGTDLMNEMR, GVLYGESVDK, NIILESSDSR, MVFGTGTK, YAGVFHVEK, YGFIEGNVVIPR, LVINGGNGTVEDR, SQEMVHLVNKEPSETPDQC[+57]MTAD…	3	1.07658
CD8B	IGGVQQDTILAEGLHFR, VLPSIVNEVLK, IVQAEGEAEAAK, VQVVDEEGDQQHQEGK, GPAISIC[+57]K, TGWTQPQLTC[+57]VDER, FLASEESQGSR, YVLTLNK, WEQAGEAER, NIIGMDKPLSLPGFLAK, TQQVIPMVK, YSNTLQEVELTVQK, EC[+57]ESYFK, VAAGIVSYGYK, VVQVVAPETGLWQC[+57]LLSEGDKVK, DETVDDFWR, TQHIGNQEENK, NSNVVPYDFNR, GEELPAEPK, SLGTDLMNEMR, GVLYGESVDK, NIILESSDSR, MVFGTGTK, YAGVFHVEK, YGFIEGNVVIPR, LVINGGNGTVEDR, SQEMVHLVNKEPSETPDQC[+57]MTAD…	3	1.61443
GRAB	IGGVQQDTILAEGLHFR, VLPSIVNEVLK, IVQAEGEAEAAK, VQVVDEEGDQQHQEGK, GPAISIC[+57]K, TGWTQPQLTC[+57]VDER, FLASEESQGSR, YVLTLNK, WEQAGEAER, NIIGMDKPLSLPGFLAK, TQQVIPMVK, YSNTLQEVELTVQK, EC[+57]ESYFK, VAAGIVSYGYK, VVQVVAPETGLWQC[+57]LLSEGDKVK, DETVDDFWR, TQHIGNQEENK, NSNVVPYDFNR, GEELPAEPK, SLGTDLMNEMR, GVLYGESVDK, NIILESSDSR, MVFGTGTK, YAGVFHVEK, YGFIEGNVVIPR, LVINGGNGTVEDR, SQEMVHLVNKEPSETPDQC[+57]MTAD…	3	-0.102975
HA1B	IGGVQQDTILAEGLHFR, VLPSIVNEVLK, IVQAEGEAEAAK, VQVVDEEGDQQHQEGK, GPAISIC[+57]K, TGWTQPQLTC[+57]VDER, FLASEESQGSR, YVLTLNK, WEQAGEAER, NIIGMDKPLSLPGFLAK, TQQVIPMVK, YSNTLQEVELTVQK, EC[+57]ESYFK, VAAGIVSYGYK, VVQVVAPETGLWQC[+57]LLSEGDKVK, DETVDDFWR, TQHIGNQEENK, NSNVVPYDFNR, GEELPAEPK, SLGTDLMNEMR, GVLYGESVDK, NIILESSDSR, MVFGTGTK, YAGVFHVEK, YGFIEGNVVIPR, LVINGGNGTVEDR, SQEMVHLVNKEPSETPDQC[+57]MTAD…	3	0.486046
HMGB1	IGGVQQDTILAEGLHFR, VLPSIVNEVLK, IVQAEGEAEAAK, VQVVDEEGDQQHQEGK, GPAISIC[+57]K, TGWTQPQLTC[+57]VDER, FLASEESQGSR, YVLTLNK, WEQAGEAER, NIIGMDKPLSLPGFLAK, TQQVIPMVK, YSNTLQEVELTVQK, EC[+57]ESYFK, VAAGIVSYGYK, VVQVVAPETGLWQC[+57]LLSEGDKVK, DETVDDFWR, TQHIGNQEENK, NSNVVPYDFNR, GEELPAEPK, SLGTDLMNEMR, GVLYGESVDK, NIILESSDSR, MVFGTGTK, YAGVFHVEK, YGFIEGNVVIPR, LVINGGNGTVEDR, SQEMVHLVNKEPSETPDQC[+57]MTAD…	3	1.67614
IKZF1	IGGVQQDTILAEGLHFR, VLPSIVNEVLK, IVQAEGEAEAAK, VQVVDEEGDQQHQEGK, GPAISIC[+57]K, TGWTQPQLTC[+57]VDER, FLASEESQGSR, YVLTLNK, WEQAGEAER, NIIGMDKPLSLPGFLAK, TQQVIPMVK, YSNTLQEVELTVQK, EC[+57]ESYFK, VAAGIVSYGYK, VVQVVAPETGLWQC[+57]LLSEGDKVK, DETVDDFWR, TQHIGNQEENK, NSNVVPYDFNR, GEELPAEPK, SLGTDLMNEMR, GVLYGESVDK, NIILESSDSR, MVFGTGTK, YAGVFHVEK, YGFIEGNVVIPR, LVINGGNGTVEDR, SQEMVHLVNKEPSETPDQC[+57]MTAD…	3	2.03841
IL2RA	IGGVQQDTILAEGLHFR, VLPSIVNEVLK, IVQAEGEAEAAK, VQVVDEEGDQQHQEGK, GPAISIC[+57]K, TGWTQPQLTC[+57]VDER, FLASEESQGSR, YVLTLNK, WEQAGEAER, NIIGMDKPLSLPGFLAK, TQQVIPMVK, YSNTLQEVELTVQK, EC[+57]ESYFK, VAAGIVSYGYK, VVQVVAPETGLWQC[+57]LLSEGDKVK, DETVDDFWR, TQHIGNQEENK, NSNVVPYDFNR, GEELPAEPK, SLGTDLMNEMR, GVLYGESVDK, NIILESSDSR, MVFGTGTK, YAGVFHVEK, YGFIEGNVVIPR, LVINGGNGTVEDR, SQEMVHLVNKEPSETPDQC[+57]MTAD…	3	0.845164
IL2RB	IGGVQQDTILAEGLHFR, VLPSIVNEVLK, IVQAEGEAEAAK, VQVVDEEGDQQHQEGK, GPAISIC[+57]K, TGWTQPQLTC[+57]VDER, FLASEESQGSR, YVLTLNK, WEQAGEAER, NIIGMDKPLSLPGFLAK, TQQVIPMVK, YSNTLQEVELTVQK, EC[+57]ESYFK, VAAGIVSYGYK, VVQVVAPETGLWQC[+57]LLSEGDKVK, DETVDDFWR, TQHIGNQEENK, NSNVVPYDFNR, GEELPAEPK, SLGTDLMNEMR, GVLYGESVDK, NIILESSDSR, MVFGTGTK, YAGVFHVEK, YGFIEGNVVIPR, LVINGGNGTVEDR, SQEMVHLVNKEPSETPDQC[+57]MTAD…	3	2.45251
IRGM1	IGGVQQDTILAEGLHFR, VLPSIVNEVLK, IVQAEGEAEAAK, VQVVDEEGDQQHQEGK, GPAISIC[+57]K, TGWTQPQLTC[+57]VDER, FLASEESQGSR, YVLTLNK, WEQAGEAER, NIIGMDKPLSLPGFLAK, TQQVIPMVK, YSNTLQEVELTVQK, EC[+57]ESYFK, VAAGIVSYGYK, VVQVVAPETGLWQC[+57]LLSEGDKVK, DETVDDFWR, TQHIGNQEENK, NSNVVPYDFNR, GEELPAEPK, SLGTDLMNEMR, GVLYGESVDK, NIILESSDSR, MVFGTGTK, YAGVFHVEK, YGFIEGNVVIPR, LVINGGNGTVEDR, SQEMVHLVNKEPSETPDQC[+57]MTAD…	3	1.55399
ITB1	IGGVQQDTILAEGLHFR, VLPSIVNEVLK, IVQAEGEAEAAK, VQVVDEEGDQQHQEGK, GPAISIC[+57]K, TGWTQPQLTC[+57]VDER, FLASEESQGSR, YVLTLNK, WEQAGEAER, NIIGMDKPLSLPGFLAK, TQQVIPMVK, YSNTLQEVELTVQK, EC[+57]ESYFK, VAAGIVSYGYK, VVQVVAPETGLWQC[+57]LLSEGDKVK, DETVDDFWR, TQHIGNQEENK, NSNVVPYDFNR, GEELPAEPK, SLGTDLMNEMR, GVLYGESVDK, NIILESSDSR, MVFGTGTK, YAGVFHVEK, YGFIEGNVVIPR, LVINGGNGTVEDR, SQEMVHLVNKEPSETPDQC[+57]MTAD…	3	1.99076
KPCT	IGGVQQDTILAEGLHFR, VLPSIVNEVLK, IVQAEGEAEAAK, VQVVDEEGDQQHQEGK, GPAISIC[+57]K, TGWTQPQLTC[+57]VDER, FLASEESQGSR, YVLTLNK, WEQAGEAER, NIIGMDKPLSLPGFLAK, TQQVIPMVK, YSNTLQEVELTVQK, EC[+57]ESYFK, VAAGIVSYGYK, VVQVVAPETGLWQC[+57]LLSEGDKVK, DETVDDFWR, TQHIGNQEENK, NSNVVPYDFNR, GEELPAEPK, SLGTDLMNEMR, GVLYGESVDK, NIILESSDSR, MVFGTGTK, YAGVFHVEK, YGFIEGNVVIPR, LVINGGNGTVEDR, SQEMVHLVNKEPSETPDQC[+57]MTAD…	3	2.02868
NCKPL	IGGVQQDTILAEGLHFR, VLPSIVNEVLK, IVQAEGEAEAAK, VQVVDEEGDQQHQEGK, GPAISIC[+57]K, TGWTQPQLTC[+57]VDER, FLASEESQGSR, YVLTLNK, WEQAGEAER, NIIGMDKPLSLPGFLAK, TQQVIPMVK, YSNTLQEVELTVQK, EC[+57]ESYFK, VAAGIVSYGYK, VVQVVAPETGLWQC[+57]LLSEGDKVK, DETVDDFWR, TQHIGNQEENK, NSNVVPYDFNR, GEELPAEPK, SLGTDLMNEMR, GVLYGESVDK, NIILESSDSR, MVFGTGTK, YAGVFHVEK, YGFIEGNVVIPR, LVINGGNGTVEDR, SQEMVHLVNKEPSETPDQC[+57]MTAD…	3	1.47593
PHB	IGGVQQDTILAEGLHFR, VLPSIVNEVLK, IVQAEGEAEAAK, VQVVDEEGDQQHQEGK, GPAISIC[+57]K, TGWTQPQLTC[+57]VDER, FLASEESQGSR, YVLTLNK, WEQAGEAER, NIIGMDKPLSLPGFLAK, TQQVIPMVK, YSNTLQEVELTVQK, EC[+57]ESYFK, VAAGIVSYGYK, VVQVVAPETGLWQC[+57]LLSEGDKVK, DETVDDFWR, TQHIGNQEENK, NSNVVPYDFNR, GEELPAEPK, SLGTDLMNEMR, GVLYGESVDK, NIILESSDSR, MVFGTGTK, YAGVFHVEK, YGFIEGNVVIPR, LVINGGNGTVEDR, SQEMVHLVNKEPSETPDQC[+57]MTAD…	3	1.71558
PHB2	IGGVQQDTILAEGLHFR, VLPSIVNEVLK, IVQAEGEAEAAK, VQVVDEEGDQQHQEGK, GPAISIC[+57]K, TGWTQPQLTC[+57]VDER, FLASEESQGSR, YVLTLNK, WEQAGEAER, NIIGMDKPLSLPGFLAK, TQQVIPMVK, YSNTLQEVELTVQK, EC[+57]ESYFK, VAAGIVSYGYK, VVQVVAPETGLWQC[+57]LLSEGDKVK, DETVDDFWR, TQHIGNQEENK, NSNVVPYDFNR, GEELPAEPK, SLGTDLMNEMR, GVLYGESVDK, NIILESSDSR, MVFGTGTK, YAGVFHVEK, YGFIEGNVVIPR, LVINGGNGTVEDR, SQEMVHLVNKEPSETPDQC[+57]MTAD…	3	1.5453
PTN2	IGGVQQDTILAEGLHFR, VLPSIVNEVLK, IVQAEGEAEAAK, VQVVDEEGDQQHQEGK, GPAISIC[+57]K, TGWTQPQLTC[+57]VDER, FLASEESQGSR, YVLTLNK, WEQAGEAER, NIIGMDKPLSLPGFLAK, TQQVIPMVK, YSNTLQEVELTVQK, EC[+57]ESYFK, VAAGIVSYGYK, VVQVVAPETGLWQC[+57]LLSEGDKVK, DETVDDFWR, TQHIGNQEENK, NSNVVPYDFNR, GEELPAEPK, SLGTDLMNEMR, GVLYGESVDK, NIILESSDSR, MVFGTGTK, YAGVFHVEK, YGFIEGNVVIPR, LVINGGNGTVEDR, SQEMVHLVNKEPSETPDQC[+57]MTAD…	3	1.74254
PTPRC	IGGVQQDTILAEGLHFR, VLPSIVNEVLK, IVQAEGEAEAAK, VQVVDEEGDQQHQEGK, GPAISIC[+57]K, TGWTQPQLTC[+57]VDER, FLASEESQGSR, YVLTLNK, WEQAGEAER, NIIGMDKPLSLPGFLAK, TQQVIPMVK, YSNTLQEVELTVQK, EC[+57]ESYFK, VAAGIVSYGYK, VVQVVAPETGLWQC[+57]LLSEGDKVK, DETVDDFWR, TQHIGNQEENK, NSNVVPYDFNR, GEELPAEPK, SLGTDLMNEMR, GVLYGESVDK, NIILESSDSR, MVFGTGTK, YAGVFHVEK, YGFIEGNVVIPR, LVINGGNGTVEDR, SQEMVHLVNKEPSETPDQC[+57]MTAD…	3	1.95434
RIPK3	IGGVQQDTILAEGLHFR, VLPSIVNEVLK, IVQAEGEAEAAK, VQVVDEEGDQQHQEGK, GPAISIC[+57]K, TGWTQPQLTC[+57]VDER, FLASEESQGSR, YVLTLNK, WEQAGEAER, NIIGMDKPLSLPGFLAK, TQQVIPMVK, YSNTLQEVELTVQK, EC[+57]ESYFK, VAAGIVSYGYK, VVQVVAPETGLWQC[+57]LLSEGDKVK, DETVDDFWR, TQHIGNQEENK, NSNVVPYDFNR, GEELPAEPK, SLGTDLMNEMR, GVLYGESVDK, NIILESSDSR, MVFGTGTK, YAGVFHVEK, YGFIEGNVVIPR, LVINGGNGTVEDR, SQEMVHLVNKEPSETPDQC[+57]MTAD…	3	1.33361
RUNX3	IGGVQQDTILAEGLHFR, VLPSIVNEVLK, IVQAEGEAEAAK, VQVVDEEGDQQHQEGK, GPAISIC[+57]K, TGWTQPQLTC[+57]VDER, FLASEESQGSR, YVLTLNK, WEQAGEAER, NIIGMDKPLSLPGFLAK, TQQVIPMVK, YSNTLQEVELTVQK, EC[+57]ESYFK, VAAGIVSYGYK, VVQVVAPETGLWQC[+57]LLSEGDKVK, DETVDDFWR, TQHIGNQEENK, NSNVVPYDFNR, GEELPAEPK, SLGTDLMNEMR, GVLYGESVDK, NIILESSDSR, MVFGTGTK, YAGVFHVEK, YGFIEGNVVIPR, LVINGGNGTVEDR, SQEMVHLVNKEPSETPDQC[+57]MTAD…	3	2.08612
SASH3	IGGVQQDTILAEGLHFR, VLPSIVNEVLK, IVQAEGEAEAAK, VQVVDEEGDQQHQEGK, GPAISIC[+57]K, TGWTQPQLTC[+57]VDER, FLASEESQGSR, YVLTLNK, WEQAGEAER, NIIGMDKPLSLPGFLAK, TQQVIPMVK, YSNTLQEVELTVQK, EC[+57]ESYFK, VAAGIVSYGYK, VVQVVAPETGLWQC[+57]LLSEGDKVK, DETVDDFWR, TQHIGNQEENK, NSNVVPYDFNR, GEELPAEPK, SLGTDLMNEMR, GVLYGESVDK, NIILESSDSR, MVFGTGTK, YAGVFHVEK, YGFIEGNVVIPR, LVINGGNGTVEDR, SQEMVHLVNKEPSETPDQC[+57]MTAD…	3	1.794
SATB1	IGGVQQDTILAEGLHFR, VLPSIVNEVLK, IVQAEGEAEAAK, VQVVDEEGDQQHQEGK, GPAISIC[+57]K, TGWTQPQLTC[+57]VDER, FLASEESQGSR, YVLTLNK, WEQAGEAER, NIIGMDKPLSLPGFLAK, TQQVIPMVK, YSNTLQEVELTVQK, EC[+57]ESYFK, VAAGIVSYGYK, VVQVVAPETGLWQC[+57]LLSEGDKVK, DETVDDFWR, TQHIGNQEENK, NSNVVPYDFNR, GEELPAEPK, SLGTDLMNEMR, GVLYGESVDK, NIILESSDSR, MVFGTGTK, YAGVFHVEK, YGFIEGNVVIPR, LVINGGNGTVEDR, SQEMVHLVNKEPSETPDQC[+57]MTAD…	3	3.30069
SP3	IGGVQQDTILAEGLHFR, VLPSIVNEVLK, IVQAEGEAEAAK, VQVVDEEGDQQHQEGK, GPAISIC[+57]K, TGWTQPQLTC[+57]VDER, FLASEESQGSR, YVLTLNK, WEQAGEAER, NIIGMDKPLSLPGFLAK, TQQVIPMVK, YSNTLQEVELTVQK, EC[+57]ESYFK, VAAGIVSYGYK, VVQVVAPETGLWQC[+57]LLSEGDKVK, DETVDDFWR, TQHIGNQEENK, NSNVVPYDFNR, GEELPAEPK, SLGTDLMNEMR, GVLYGESVDK, NIILESSDSR, MVFGTGTK, YAGVFHVEK, YGFIEGNVVIPR, LVINGGNGTVEDR, SQEMVHLVNKEPSETPDQC[+57]MTAD…	3	1.44161
TCRG1	IGGVQQDTILAEGLHFR, VLPSIVNEVLK, IVQAEGEAEAAK, VQVVDEEGDQQHQEGK, GPAISIC[+57]K, TGWTQPQLTC[+57]VDER, FLASEESQGSR, YVLTLNK, WEQAGEAER, NIIGMDKPLSLPGFLAK, TQQVIPMVK, YSNTLQEVELTVQK, EC[+57]ESYFK, VAAGIVSYGYK, VVQVVAPETGLWQC[+57]LLSEGDKVK, DETVDDFWR, TQHIGNQEENK, NSNVVPYDFNR, GEELPAEPK, SLGTDLMNEMR, GVLYGESVDK, NIILESSDSR, MVFGTGTK, YAGVFHVEK, YGFIEGNVVIPR, LVINGGNGTVEDR, SQEMVHLVNKEPSETPDQC[+57]MTAD…	3	2.0359
ZAP70	IGGVQQDTILAEGLHFR, VLPSIVNEVLK, IVQAEGEAEAAK, VQVVDEEGDQQHQEGK, GPAISIC[+57]K, TGWTQPQLTC[+57]VDER, FLASEESQGSR, YVLTLNK, WEQAGEAER, NIIGMDKPLSLPGFLAK, TQQVIPMVK, YSNTLQEVELTVQK, EC[+57]ESYFK, VAAGIVSYGYK, VVQVVAPETGLWQC[+57]LLSEGDKVK, DETVDDFWR, TQHIGNQEENK, NSNVVPYDFNR, GEELPAEPK, SLGTDLMNEMR, GVLYGESVDK, NIILESSDSR, MVFGTGTK, YAGVFHVEK, YGFIEGNVVIPR, LVINGGNGTVEDR, SQEMVHLVNKEPSETPDQC[+57]MTAD…	3	2.51195
ADA	IGGVQQDTILAEGLHFR, VLPSIVNEVLK, IVQAEGEAEAAK, VQVVDEEGDQQHQEGK, GPAISIC[+57]K, TGWTQPQLTC[+57]VDER, FLASEESQGSR, YVLTLNK, WEQAGEAER, NIIGMDKPLSLPGFLAK, TQQVIPMVK, YSNTLQEVELTVQK, EC[+57]ESYFK, VAAGIVSYGYK, VVQVVAPETGLWQC[+57]LLSEGDKVK, DETVDDFWR, TQHIGNQEENK, NSNVVPYDFNR, GEELPAEPK, SLGTDLMNEMR, GVLYGESVDK, NIILESSDSR, MVFGTGTK, YAGVFHVEK, YGFIEGNVVIPR, LVINGGNGTVEDR, SQEMVHLVNKEPSETPDQC[+57]MTAD…	4	0.755294
CCD25	IGGVQQDTILAEGLHFR, VLPSIVNEVLK, IVQAEGEAEAAK, VQVVDEEGDQQHQEGK, GPAISIC[+57]K, TGWTQPQLTC[+57]VDER, FLASEESQGSR, YVLTLNK, WEQAGEAER, NIIGMDKPLSLPGFLAK, TQQVIPMVK, YSNTLQEVELTVQK, EC[+57]ESYFK, VAAGIVSYGYK, VVQVVAPETGLWQC[+57]LLSEGDKVK, DETVDDFWR, TQHIGNQEENK, NSNVVPYDFNR, GEELPAEPK, SLGTDLMNEMR, GVLYGESVDK, NIILESSDSR, MVFGTGTK, YAGVFHVEK, YGFIEGNVVIPR, LVINGGNGTVEDR, SQEMVHLVNKEPSETPDQC[+57]MTAD…	4	0.961323
CD11B	IGGVQQDTILAEGLHFR, VLPSIVNEVLK, IVQAEGEAEAAK, VQVVDEEGDQQHQEGK, GPAISIC[+57]K, TGWTQPQLTC[+57]VDER, FLASEESQGSR, YVLTLNK, WEQAGEAER, NIIGMDKPLSLPGFLAK, TQQVIPMVK, YSNTLQEVELTVQK, EC[+57]ESYFK, VAAGIVSYGYK, VVQVVAPETGLWQC[+57]LLSEGDKVK, DETVDDFWR, TQHIGNQEENK, NSNVVPYDFNR, GEELPAEPK, SLGTDLMNEMR, GVLYGESVDK, NIILESSDSR, MVFGTGTK, YAGVFHVEK, YGFIEGNVVIPR, LVINGGNGTVEDR, SQEMVHLVNKEPSETPDQC[+57]MTAD…	4	0.870419
CD4	IGGVQQDTILAEGLHFR, VLPSIVNEVLK, IVQAEGEAEAAK, VQVVDEEGDQQHQEGK, GPAISIC[+57]K, TGWTQPQLTC[+57]VDER, FLASEESQGSR, YVLTLNK, WEQAGEAER, NIIGMDKPLSLPGFLAK, TQQVIPMVK, YSNTLQEVELTVQK, EC[+57]ESYFK, VAAGIVSYGYK, VVQVVAPETGLWQC[+57]LLSEGDKVK, DETVDDFWR, TQHIGNQEENK, NSNVVPYDFNR, GEELPAEPK, SLGTDLMNEMR, GVLYGESVDK, NIILESSDSR, MVFGTGTK, YAGVFHVEK, YGFIEGNVVIPR, LVINGGNGTVEDR, SQEMVHLVNKEPSETPDQC[+57]MTAD…	4	-1.48935
CD44	IGGVQQDTILAEGLHFR, VLPSIVNEVLK, IVQAEGEAEAAK, VQVVDEEGDQQHQEGK, GPAISIC[+57]K, TGWTQPQLTC[+57]VDER, FLASEESQGSR, YVLTLNK, WEQAGEAER, NIIGMDKPLSLPGFLAK, TQQVIPMVK, YSNTLQEVELTVQK, EC[+57]ESYFK, VAAGIVSYGYK, VVQVVAPETGLWQC[+57]LLSEGDKVK, DETVDDFWR, TQHIGNQEENK, NSNVVPYDFNR, GEELPAEPK, SLGTDLMNEMR, GVLYGESVDK, NIILESSDSR, MVFGTGTK, YAGVFHVEK, YGFIEGNVVIPR, LVINGGNGTVEDR, SQEMVHLVNKEPSETPDQC[+57]MTAD…	4	0.326848
CD47	IGGVQQDTILAEGLHFR, VLPSIVNEVLK, IVQAEGEAEAAK, VQVVDEEGDQQHQEGK, GPAISIC[+57]K, TGWTQPQLTC[+57]VDER, FLASEESQGSR, YVLTLNK, WEQAGEAER, NIIGMDKPLSLPGFLAK, TQQVIPMVK, YSNTLQEVELTVQK, EC[+57]ESYFK, VAAGIVSYGYK, VVQVVAPETGLWQC[+57]LLSEGDKVK, DETVDDFWR, TQHIGNQEENK, NSNVVPYDFNR, GEELPAEPK, SLGTDLMNEMR, GVLYGESVDK, NIILESSDSR, MVFGTGTK, YAGVFHVEK, YGFIEGNVVIPR, LVINGGNGTVEDR, SQEMVHLVNKEPSETPDQC[+57]MTAD…	4	0.965833
CD69	IGGVQQDTILAEGLHFR, VLPSIVNEVLK, IVQAEGEAEAAK, VQVVDEEGDQQHQEGK, GPAISIC[+57]K, TGWTQPQLTC[+57]VDER, FLASEESQGSR, YVLTLNK, WEQAGEAER, NIIGMDKPLSLPGFLAK, TQQVIPMVK, YSNTLQEVELTVQK, EC[+57]ESYFK, VAAGIVSYGYK, VVQVVAPETGLWQC[+57]LLSEGDKVK, DETVDDFWR, TQHIGNQEENK, NSNVVPYDFNR, GEELPAEPK, SLGTDLMNEMR, GVLYGESVDK, NIILESSDSR, MVFGTGTK, YAGVFHVEK, YGFIEGNVVIPR, LVINGGNGTVEDR, SQEMVHLVNKEPSETPDQC[+57]MTAD…	4	0.610574
CD8A	IGGVQQDTILAEGLHFR, VLPSIVNEVLK, IVQAEGEAEAAK, VQVVDEEGDQQHQEGK, GPAISIC[+57]K, TGWTQPQLTC[+57]VDER, FLASEESQGSR, YVLTLNK, WEQAGEAER, NIIGMDKPLSLPGFLAK, TQQVIPMVK, YSNTLQEVELTVQK, EC[+57]ESYFK, VAAGIVSYGYK, VVQVVAPETGLWQC[+57]LLSEGDKVK, DETVDDFWR, TQHIGNQEENK, NSNVVPYDFNR, GEELPAEPK, SLGTDLMNEMR, GVLYGESVDK, NIILESSDSR, MVFGTGTK, YAGVFHVEK, YGFIEGNVVIPR, LVINGGNGTVEDR, SQEMVHLVNKEPSETPDQC[+57]MTAD…	4	0.334309
CD8B	IGGVQQDTILAEGLHFR, VLPSIVNEVLK, IVQAEGEAEAAK, VQVVDEEGDQQHQEGK, GPAISIC[+57]K, TGWTQPQLTC[+57]VDER, FLASEESQGSR, YVLTLNK, WEQAGEAER, NIIGMDKPLSLPGFLAK, TQQVIPMVK, YSNTLQEVELTVQK, EC[+57]ESYFK, VAAGIVSYGYK, VVQVVAPETGLWQC[+57]LLSEGDKVK, DETVDDFWR, TQHIGNQEENK, NSNVVPYDFNR, GEELPAEPK, SLGTDLMNEMR, GVLYGESVDK, NIILESSDSR, MVFGTGTK, YAGVFHVEK, YGFIEGNVVIPR, LVINGGNGTVEDR, SQEMVHLVNKEPSETPDQC[+57]MTAD…	4	1.43578
GRAB	IGGVQQDTILAEGLHFR, VLPSIVNEVLK, IVQAEGEAEAAK, VQVVDEEGDQQHQEGK, GPAISIC[+57]K, TGWTQPQLTC[+57]VDER, FLASEESQGSR, YVLTLNK, WEQAGEAER, NIIGMDKPLSLPGFLAK, TQQVIPMVK, YSNTLQEVELTVQK, EC[+57]ESYFK, VAAGIVSYGYK, VVQVVAPETGLWQC[+57]LLSEGDKVK, DETVDDFWR, TQHIGNQEENK, NSNVVPYDFNR, GEELPAEPK, SLGTDLMNEMR, GVLYGESVDK, NIILESSDSR, MVFGTGTK, YAGVFHVEK, YGFIEGNVVIPR, LVINGGNGTVEDR, SQEMVHLVNKEPSETPDQC[+57]MTAD…	4	-0.910581
HA1B	IGGVQQDTILAEGLHFR, VLPSIVNEVLK, IVQAEGEAEAAK, VQVVDEEGDQQHQEGK, GPAISIC[+57]K, TGWTQPQLTC[+57]VDER, FLASEESQGSR, YVLTLNK, WEQAGEAER, NIIGMDKPLSLPGFLAK, TQQVIPMVK, YSNTLQEVELTVQK, EC[+57]ESYFK, VAAGIVSYGYK, VVQVVAPETGLWQC[+57]LLSEGDKVK, DETVDDFWR, TQHIGNQEENK, NSNVVPYDFNR, GEELPAEPK, SLGTDLMNEMR, GVLYGESVDK, NIILESSDSR, MVFGTGTK, YAGVFHVEK, YGFIEGNVVIPR, LVINGGNGTVEDR, SQEMVHLVNKEPSETPDQC[+57]MTAD…	4	-0.353606
HMGB1	IGGVQQDTILAEGLHFR, VLPSIVNEVLK, IVQAEGEAEAAK, VQVVDEEGDQQHQEGK, GPAISIC[+57]K, TGWTQPQLTC[+57]VDER, FLASEESQGSR, YVLTLNK, WEQAGEAER, NIIGMDKPLSLPGFLAK, TQQVIPMVK, YSNTLQEVELTVQK, EC[+57]ESYFK, VAAGIVSYGYK, VVQVVAPETGLWQC[+57]LLSEGDKVK, DETVDDFWR, TQHIGNQEENK, NSNVVPYDFNR, GEELPAEPK, SLGTDLMNEMR, GVLYGESVDK, NIILESSDSR, MVFGTGTK, YAGVFHVEK, YGFIEGNVVIPR, LVINGGNGTVEDR, SQEMVHLVNKEPSETPDQC[+57]MTAD…	4	1.28647
IKZF1	IGGVQQDTILAEGLHFR, VLPSIVNEVLK, IVQAEGEAEAAK, VQVVDEEGDQQHQEGK, GPAISIC[+57]K, TGWTQPQLTC[+57]VDER, FLASEESQGSR, YVLTLNK, WEQAGEAER, NIIGMDKPLSLPGFLAK, TQQVIPMVK, YSNTLQEVELTVQK, EC[+57]ESYFK, VAAGIVSYGYK, VVQVVAPETGLWQC[+57]LLSEGDKVK, DETVDDFWR, TQHIGNQEENK, NSNVVPYDFNR, GEELPAEPK, SLGTDLMNEMR, GVLYGESVDK, NIILESSDSR, MVFGTGTK, YAGVFHVEK, YGFIEGNVVIPR, LVINGGNGTVEDR, SQEMVHLVNKEPSETPDQC[+57]MTAD…	4	1.4869
IL2RA	IGGVQQDTILAEGLHFR, VLPSIVNEVLK, IVQAEGEAEAAK, VQVVDEEGDQQHQEGK, GPAISIC[+57]K, TGWTQPQLTC[+57]VDER, FLASEESQGSR, YVLTLNK, WEQAGEAER, NIIGMDKPLSLPGFLAK, TQQVIPMVK, YSNTLQEVELTVQK, EC[+57]ESYFK, VAAGIVSYGYK, VVQVVAPETGLWQC[+57]LLSEGDKVK, DETVDDFWR, TQHIGNQEENK, NSNVVPYDFNR, GEELPAEPK, SLGTDLMNEMR, GVLYGESVDK, NIILESSDSR, MVFGTGTK, YAGVFHVEK, YGFIEGNVVIPR, LVINGGNGTVEDR, SQEMVHLVNKEPSETPDQC[+57]MTAD…	4	-0.173848
IL2RB	IGGVQQDTILAEGLHFR, VLPSIVNEVLK, IVQAEGEAEAAK, VQVVDEEGDQQHQEGK, GPAISIC[+57]K, TGWTQPQLTC[+57]VDER, FLASEESQGSR, YVLTLNK, WEQAGEAER, NIIGMDKPLSLPGFLAK, TQQVIPMVK, YSNTLQEVELTVQK, EC[+57]ESYFK, VAAGIVSYGYK, VVQVVAPETGLWQC[+57]LLSEGDKVK, DETVDDFWR, TQHIGNQEENK, NSNVVPYDFNR, GEELPAEPK, SLGTDLMNEMR, GVLYGESVDK, NIILESSDSR, MVFGTGTK, YAGVFHVEK, YGFIEGNVVIPR, LVINGGNGTVEDR, SQEMVHLVNKEPSETPDQC[+57]MTAD…	4	2.97573
IRGM1	IGGVQQDTILAEGLHFR, VLPSIVNEVLK, IVQAEGEAEAAK, VQVVDEEGDQQHQEGK, GPAISIC[+57]K, TGWTQPQLTC[+57]VDER, FLASEESQGSR, YVLTLNK, WEQAGEAER, NIIGMDKPLSLPGFLAK, TQQVIPMVK, YSNTLQEVELTVQK, EC[+57]ESYFK, VAAGIVSYGYK, VVQVVAPETGLWQC[+57]LLSEGDKVK, DETVDDFWR, TQHIGNQEENK, NSNVVPYDFNR, GEELPAEPK, SLGTDLMNEMR, GVLYGESVDK, NIILESSDSR, MVFGTGTK, YAGVFHVEK, YGFIEGNVVIPR, LVINGGNGTVEDR, SQEMVHLVNKEPSETPDQC[+57]MTAD…	4	0.350975
ITB1	IGGVQQDTILAEGLHFR, VLPSIVNEVLK, IVQAEGEAEAAK, VQVVDEEGDQQHQEGK, GPAISIC[+57]K, TGWTQPQLTC[+57]VDER, FLASEESQGSR, YVLTLNK, WEQAGEAER, NIIGMDKPLSLPGFLAK, TQQVIPMVK, YSNTLQEVELTVQK, EC[+57]ESYFK, VAAGIVSYGYK, VVQVVAPETGLWQC[+57]LLSEGDKVK, DETVDDFWR, TQHIGNQEENK, NSNVVPYDFNR, GEELPAEPK, SLGTDLMNEMR, GVLYGESVDK, NIILESSDSR, MVFGTGTK, YAGVFHVEK, YGFIEGNVVIPR, LVINGGNGTVEDR, SQEMVHLVNKEPSETPDQC[+57]MTAD…	4	1.21216
KPCT	IGGVQQDTILAEGLHFR, VLPSIVNEVLK, IVQAEGEAEAAK, VQVVDEEGDQQHQEGK, GPAISIC[+57]K, TGWTQPQLTC[+57]VDER, FLASEESQGSR, YVLTLNK, WEQAGEAER, NIIGMDKPLSLPGFLAK, TQQVIPMVK, YSNTLQEVELTVQK, EC[+57]ESYFK, VAAGIVSYGYK, VVQVVAPETGLWQC[+57]LLSEGDKVK, DETVDDFWR, TQHIGNQEENK, NSNVVPYDFNR, GEELPAEPK, SLGTDLMNEMR, GVLYGESVDK, NIILESSDSR, MVFGTGTK, YAGVFHVEK, YGFIEGNVVIPR, LVINGGNGTVEDR, SQEMVHLVNKEPSETPDQC[+57]MTAD…	4	1.08146
NCKPL	IGGVQQDTILAEGLHFR, VLPSIVNEVLK, IVQAEGEAEAAK, VQVVDEEGDQQHQEGK, GPAISIC[+57]K, TGWTQPQLTC[+57]VDER, FLASEESQGSR, YVLTLNK, WEQAGEAER, NIIGMDKPLSLPGFLAK, TQQVIPMVK, YSNTLQEVELTVQK, EC[+57]ESYFK, VAAGIVSYGYK, VVQVVAPETGLWQC[+57]LLSEGDKVK, DETVDDFWR, TQHIGNQEENK, NSNVVPYDFNR, GEELPAEPK, SLGTDLMNEMR, GVLYGESVDK, NIILESSDSR, MVFGTGTK, YAGVFHVEK, YGFIEGNVVIPR, LVINGGNGTVEDR, SQEMVHLVNKEPSETPDQC[+57]MTAD…	4	0.648032
PHB	IGGVQQDTILAEGLHFR, VLPSIVNEVLK, IVQAEGEAEAAK, VQVVDEEGDQQHQEGK, GPAISIC[+57]K, TGWTQPQLTC[+57]VDER, FLASEESQGSR, YVLTLNK, WEQAGEAER, NIIGMDKPLSLPGFLAK, TQQVIPMVK, YSNTLQEVELTVQK, EC[+57]ESYFK, VAAGIVSYGYK, VVQVVAPETGLWQC[+57]LLSEGDKVK, DETVDDFWR, TQHIGNQEENK, NSNVVPYDFNR, GEELPAEPK, SLGTDLMNEMR, GVLYGESVDK, NIILESSDSR, MVFGTGTK, YAGVFHVEK, YGFIEGNVVIPR, LVINGGNGTVEDR, SQEMVHLVNKEPSETPDQC[+57]MTAD…	4	0.899335
PHB2	IGGVQQDTILAEGLHFR, VLPSIVNEVLK, IVQAEGEAEAAK, VQVVDEEGDQQHQEGK, GPAISIC[+57]K, TGWTQPQLTC[+57]VDER, FLASEESQGSR, YVLTLNK, WEQAGEAER, NIIGMDKPLSLPGFLAK, TQQVIPMVK, YSNTLQEVELTVQK, EC[+57]ESYFK, VAAGIVSYGYK, VVQVVAPETGLWQC[+57]LLSEGDKVK, DETVDDFWR, TQHIGNQEENK, NSNVVPYDFNR, GEELPAEPK, SLGTDLMNEMR, GVLYGESVDK, NIILESSDSR, MVFGTGTK, YAGVFHVEK, YGFIEGNVVIPR, LVINGGNGTVEDR, SQEMVHLVNKEPSETPDQC[+57]MTAD…	4	0.827174
PTN2	IGGVQQDTILAEGLHFR, VLPSIVNEVLK, IVQAEGEAEAAK, VQVVDEEGDQQHQEGK, GPAISIC[+57]K, TGWTQPQLTC[+57]VDER, FLASEESQGSR, YVLTLNK, WEQAGEAER, NIIGMDKPLSLPGFLAK, TQQVIPMVK, YSNTLQEVELTVQK, EC[+57]ESYFK, VAAGIVSYGYK, VVQVVAPETGLWQC[+57]LLSEGDKVK, DETVDDFWR, TQHIGNQEENK, NSNVVPYDFNR, GEELPAEPK, SLGTDLMNEMR, GVLYGESVDK, NIILESSDSR, MVFGTGTK, YAGVFHVEK, YGFIEGNVVIPR, LVINGGNGTVEDR, SQEMVHLVNKEPSETPDQC[+57]MTAD…	4	0.382675
PTPRC	IGGVQQDTILAEGLHFR, VLPSIVNEVLK, IVQAEGEAEAAK, VQVVDEEGDQQHQEGK, GPAISIC[+57]K, TGWTQPQLTC[+57]VDER, FLASEESQGSR, YVLTLNK, WEQAGEAER, NIIGMDKPLSLPGFLAK, TQQVIPMVK, YSNTLQEVELTVQK, EC[+57]ESYFK, VAAGIVSYGYK, VVQVVAPETGLWQC[+57]LLSEGDKVK, DETVDDFWR, TQHIGNQEENK, NSNVVPYDFNR, GEELPAEPK, SLGTDLMNEMR, GVLYGESVDK, NIILESSDSR, MVFGTGTK, YAGVFHVEK, YGFIEGNVVIPR, LVINGGNGTVEDR, SQEMVHLVNKEPSETPDQC[+57]MTAD…	4	2.224
RIPK3	IGGVQQDTILAEGLHFR, VLPSIVNEVLK, IVQAEGEAEAAK, VQVVDEEGDQQHQEGK, GPAISIC[+57]K, TGWTQPQLTC[+57]VDER, FLASEESQGSR, YVLTLNK, WEQAGEAER, NIIGMDKPLSLPGFLAK, TQQVIPMVK, YSNTLQEVELTVQK, EC[+57]ESYFK, VAAGIVSYGYK, VVQVVAPETGLWQC[+57]LLSEGDKVK, DETVDDFWR, TQHIGNQEENK, NSNVVPYDFNR, GEELPAEPK, SLGTDLMNEMR, GVLYGESVDK, NIILESSDSR, MVFGTGTK, YAGVFHVEK, YGFIEGNVVIPR, LVINGGNGTVEDR, SQEMVHLVNKEPSETPDQC[+57]MTAD…	4	0.65791
RUNX3	IGGVQQDTILAEGLHFR, VLPSIVNEVLK, IVQAEGEAEAAK, VQVVDEEGDQQHQEGK, GPAISIC[+57]K, TGWTQPQLTC[+57]VDER, FLASEESQGSR, YVLTLNK, WEQAGEAER, NIIGMDKPLSLPGFLAK, TQQVIPMVK, YSNTLQEVELTVQK, EC[+57]ESYFK, VAAGIVSYGYK, VVQVVAPETGLWQC[+57]LLSEGDKVK, DETVDDFWR, TQHIGNQEENK, NSNVVPYDFNR, GEELPAEPK, SLGTDLMNEMR, GVLYGESVDK, NIILESSDSR, MVFGTGTK, YAGVFHVEK, YGFIEGNVVIPR, LVINGGNGTVEDR, SQEMVHLVNKEPSETPDQC[+57]MTAD…	4	1.13939
SASH3	IGGVQQDTILAEGLHFR, VLPSIVNEVLK, IVQAEGEAEAAK, VQVVDEEGDQQHQEGK, GPAISIC[+57]K, TGWTQPQLTC[+57]VDER, FLASEESQGSR, YVLTLNK, WEQAGEAER, NIIGMDKPLSLPGFLAK, TQQVIPMVK, YSNTLQEVELTVQK, EC[+57]ESYFK, VAAGIVSYGYK, VVQVVAPETGLWQC[+57]LLSEGDKVK, DETVDDFWR, TQHIGNQEENK, NSNVVPYDFNR, GEELPAEPK, SLGTDLMNEMR, GVLYGESVDK, NIILESSDSR, MVFGTGTK, YAGVFHVEK, YGFIEGNVVIPR, LVINGGNGTVEDR, SQEMVHLVNKEPSETPDQC[+57]MTAD…	4	0.819543
SATB1	IGGVQQDTILAEGLHFR, VLPSIVNEVLK, IVQAEGEAEAAK, VQVVDEEGDQQHQEGK, GPAISIC[+57]K, TGWTQPQLTC[+57]VDER, FLASEESQGSR, YVLTLNK, WEQAGEAER, NIIGMDKPLSLPGFLAK, TQQVIPMVK, YSNTLQEVELTVQK, EC[+57]ESYFK, VAAGIVSYGYK, VVQVVAPETGLWQC[+57]LLSEGDKVK, DETVDDFWR, TQHIGNQEENK, NSNVVPYDFNR, GEELPAEPK, SLGTDLMNEMR, GVLYGESVDK, NIILESSDSR, MVFGTGTK, YAGVFHVEK, YGFIEGNVVIPR, LVINGGNGTVEDR, SQEMVHLVNKEPSETPDQC[+57]MTAD…	4	1.87643
SP3	IGGVQQDTILAEGLHFR, VLPSIVNEVLK, IVQAEGEAEAAK, VQVVDEEGDQQHQEGK, GPAISIC[+57]K, TGWTQPQLTC[+57]VDER, FLASEESQGSR, YVLTLNK, WEQAGEAER, NIIGMDKPLSLPGFLAK, TQQVIPMVK, YSNTLQEVELTVQK, EC[+57]ESYFK, VAAGIVSYGYK, VVQVVAPETGLWQC[+57]LLSEGDKVK, DETVDDFWR, TQHIGNQEENK, NSNVVPYDFNR, GEELPAEPK, SLGTDLMNEMR, GVLYGESVDK, NIILESSDSR, MVFGTGTK, YAGVFHVEK, YGFIEGNVVIPR, LVINGGNGTVEDR, SQEMVHLVNKEPSETPDQC[+57]MTAD…	4	0.735289
TCRG1	IGGVQQDTILAEGLHFR, VLPSIVNEVLK, IVQAEGEAEAAK, VQVVDEEGDQQHQEGK, GPAISIC[+57]K, TGWTQPQLTC[+57]VDER, FLASEESQGSR, YVLTLNK, WEQAGEAER, NIIGMDKPLSLPGFLAK, TQQVIPMVK, YSNTLQEVELTVQK, EC[+57]ESYFK, VAAGIVSYGYK, VVQVVAPETGLWQC[+57]LLSEGDKVK, DETVDDFWR, TQHIGNQEENK, NSNVVPYDFNR, GEELPAEPK, SLGTDLMNEMR, GVLYGESVDK, NIILESSDSR, MVFGTGTK, YAGVFHVEK, YGFIEGNVVIPR, LVINGGNGTVEDR, SQEMVHLVNKEPSETPDQC[+57]MTAD…	4	1.10386
ZAP70	IGGVQQDTILAEGLHFR, VLPSIVNEVLK, IVQAEGEAEAAK, VQVVDEEGDQQHQEGK, GPAISIC[+57]K, TGWTQPQLTC[+57]VDER, FLASEESQGSR, YVLTLNK, WEQAGEAER, NIIGMDKPLSLPGFLAK, TQQVIPMVK, YSNTLQEVELTVQK, EC[+57]ESYFK, VAAGIVSYGYK, VVQVVAPETGLWQC[+57]LLSEGDKVK, DETVDDFWR, TQHIGNQEENK, NSNVVPYDFNR, GEELPAEPK, SLGTDLMNEMR, GVLYGESVDK, NIILESSDSR, MVFGTGTK, YAGVFHVEK, YGFIEGNVVIPR, LVINGGNGTVEDR, SQEMVHLVNKEPSETPDQC[+57]MTAD…	4	1.0626
ADA	IGGVQQDTILAEGLHFR, VLPSIVNEVLK, IVQAEGEAEAAK, VQVVDEEGDQQHQEGK, GPAISIC[+57]K, TGWTQPQLTC[+57]VDER, FLASEESQGSR, YVLTLNK, WEQAGEAER, NIIGMDKPLSLPGFLAK, TQQVIPMVK, YSNTLQEVELTVQK, EC[+57]ESYFK, VAAGIVSYGYK, VVQVVAPETGLWQC[+57]LLSEGDKVK, DETVDDFWR, TQHIGNQEENK, NSNVVPYDFNR, GEELPAEPK, SLGTDLMNEMR, GVLYGESVDK, NIILESSDSR, MVFGTGTK, YAGVFHVEK, YGFIEGNVVIPR, LVINGGNGTVEDR, SQEMVHLVNKEPSETPDQC[+57]MTAD…	5	1.64907
CCD25	IGGVQQDTILAEGLHFR, VLPSIVNEVLK, IVQAEGEAEAAK, VQVVDEEGDQQHQEGK, GPAISIC[+57]K, TGWTQPQLTC[+57]VDER, FLASEESQGSR, YVLTLNK, WEQAGEAER, NIIGMDKPLSLPGFLAK, TQQVIPMVK, YSNTLQEVELTVQK, EC[+57]ESYFK, VAAGIVSYGYK, VVQVVAPETGLWQC[+57]LLSEGDKVK, DETVDDFWR, TQHIGNQEENK, NSNVVPYDFNR, GEELPAEPK, SLGTDLMNEMR, GVLYGESVDK, NIILESSDSR, MVFGTGTK, YAGVFHVEK, YGFIEGNVVIPR, LVINGGNGTVEDR, SQEMVHLVNKEPSETPDQC[+57]MTAD…	5	1.37566
CD11B	IGGVQQDTILAEGLHFR, VLPSIVNEVLK, IVQAEGEAEAAK, VQVVDEEGDQQHQEGK, GPAISIC[+57]K, TGWTQPQLTC[+57]VDER, FLASEESQGSR, YVLTLNK, WEQAGEAER, NIIGMDKPLSLPGFLAK, TQQVIPMVK, YSNTLQEVELTVQK, EC[+57]ESYFK, VAAGIVSYGYK, VVQVVAPETGLWQC[+57]LLSEGDKVK, DETVDDFWR, TQHIGNQEENK, NSNVVPYDFNR, GEELPAEPK, SLGTDLMNEMR, GVLYGESVDK, NIILESSDSR, MVFGTGTK, YAGVFHVEK, YGFIEGNVVIPR, LVINGGNGTVEDR, SQEMVHLVNKEPSETPDQC[+57]MTAD…	5	1.05662
CD4	IGGVQQDTILAEGLHFR, VLPSIVNEVLK, IVQAEGEAEAAK, VQVVDEEGDQQHQEGK, GPAISIC[+57]K, TGWTQPQLTC[+57]VDER, FLASEESQGSR, YVLTLNK, WEQAGEAER, NIIGMDKPLSLPGFLAK, TQQVIPMVK, YSNTLQEVELTVQK, EC[+57]ESYFK, VAAGIVSYGYK, VVQVVAPETGLWQC[+57]LLSEGDKVK, DETVDDFWR, TQHIGNQEENK, NSNVVPYDFNR, GEELPAEPK, SLGTDLMNEMR, GVLYGESVDK, NIILESSDSR, MVFGTGTK, YAGVFHVEK, YGFIEGNVVIPR, LVINGGNGTVEDR, SQEMVHLVNKEPSETPDQC[+57]MTAD…	5	-1.49868
CD44	IGGVQQDTILAEGLHFR, VLPSIVNEVLK, IVQAEGEAEAAK, VQVVDEEGDQQHQEGK, GPAISIC[+57]K, TGWTQPQLTC[+57]VDER, FLASEESQGSR, YVLTLNK, WEQAGEAER, NIIGMDKPLSLPGFLAK, TQQVIPMVK, YSNTLQEVELTVQK, EC[+57]ESYFK, VAAGIVSYGYK, VVQVVAPETGLWQC[+57]LLSEGDKVK, DETVDDFWR, TQHIGNQEENK, NSNVVPYDFNR, GEELPAEPK, SLGTDLMNEMR, GVLYGESVDK, NIILESSDSR, MVFGTGTK, YAGVFHVEK, YGFIEGNVVIPR, LVINGGNGTVEDR, SQEMVHLVNKEPSETPDQC[+57]MTAD…	5	0.524009
CD47	IGGVQQDTILAEGLHFR, VLPSIVNEVLK, IVQAEGEAEAAK, VQVVDEEGDQQHQEGK, GPAISIC[+57]K, TGWTQPQLTC[+57]VDER, FLASEESQGSR, YVLTLNK, WEQAGEAER, NIIGMDKPLSLPGFLAK, TQQVIPMVK, YSNTLQEVELTVQK, EC[+57]ESYFK, VAAGIVSYGYK, VVQVVAPETGLWQC[+57]LLSEGDKVK, DETVDDFWR, TQHIGNQEENK, NSNVVPYDFNR, GEELPAEPK, SLGTDLMNEMR, GVLYGESVDK, NIILESSDSR, MVFGTGTK, YAGVFHVEK, YGFIEGNVVIPR, LVINGGNGTVEDR, SQEMVHLVNKEPSETPDQC[+57]MTAD…	5	1.14065
CD69	IGGVQQDTILAEGLHFR, VLPSIVNEVLK, IVQAEGEAEAAK, VQVVDEEGDQQHQEGK, GPAISIC[+57]K, TGWTQPQLTC[+57]VDER, FLASEESQGSR, YVLTLNK, WEQAGEAER, NIIGMDKPLSLPGFLAK, TQQVIPMVK, YSNTLQEVELTVQK, EC[+57]ESYFK, VAAGIVSYGYK, VVQVVAPETGLWQC[+57]LLSEGDKVK, DETVDDFWR, TQHIGNQEENK, NSNVVPYDFNR, GEELPAEPK, SLGTDLMNEMR, GVLYGESVDK, NIILESSDSR, MVFGTGTK, YAGVFHVEK, YGFIEGNVVIPR, LVINGGNGTVEDR, SQEMVHLVNKEPSETPDQC[+57]MTAD…	5	0.813999
CD8A	IGGVQQDTILAEGLHFR, VLPSIVNEVLK, IVQAEGEAEAAK, VQVVDEEGDQQHQEGK, GPAISIC[+57]K, TGWTQPQLTC[+57]VDER, FLASEESQGSR, YVLTLNK, WEQAGEAER, NIIGMDKPLSLPGFLAK, TQQVIPMVK, YSNTLQEVELTVQK, EC[+57]ESYFK, VAAGIVSYGYK, VVQVVAPETGLWQC[+57]LLSEGDKVK, DETVDDFWR, TQHIGNQEENK, NSNVVPYDFNR, GEELPAEPK, SLGTDLMNEMR, GVLYGESVDK, NIILESSDSR, MVFGTGTK, YAGVFHVEK, YGFIEGNVVIPR, LVINGGNGTVEDR, SQEMVHLVNKEPSETPDQC[+57]MTAD…	5	0.441671
CD8B	IGGVQQDTILAEGLHFR, VLPSIVNEVLK, IVQAEGEAEAAK, VQVVDEEGDQQHQEGK, GPAISIC[+57]K, TGWTQPQLTC[+57]VDER, FLASEESQGSR, YVLTLNK, WEQAGEAER, NIIGMDKPLSLPGFLAK, TQQVIPMVK, YSNTLQEVELTVQK, EC[+57]ESYFK, VAAGIVSYGYK, VVQVVAPETGLWQC[+57]LLSEGDKVK, DETVDDFWR, TQHIGNQEENK, NSNVVPYDFNR, GEELPAEPK, SLGTDLMNEMR, GVLYGESVDK, NIILESSDSR, MVFGTGTK, YAGVFHVEK, YGFIEGNVVIPR, LVINGGNGTVEDR, SQEMVHLVNKEPSETPDQC[+57]MTAD…	5	1.98692
GRAB	IGGVQQDTILAEGLHFR, VLPSIVNEVLK, IVQAEGEAEAAK, VQVVDEEGDQQHQEGK, GPAISIC[+57]K, TGWTQPQLTC[+57]VDER, FLASEESQGSR, YVLTLNK, WEQAGEAER, NIIGMDKPLSLPGFLAK, TQQVIPMVK, YSNTLQEVELTVQK, EC[+57]ESYFK, VAAGIVSYGYK, VVQVVAPETGLWQC[+57]LLSEGDKVK, DETVDDFWR, TQHIGNQEENK, NSNVVPYDFNR, GEELPAEPK, SLGTDLMNEMR, GVLYGESVDK, NIILESSDSR, MVFGTGTK, YAGVFHVEK, YGFIEGNVVIPR, LVINGGNGTVEDR, SQEMVHLVNKEPSETPDQC[+57]MTAD…	5	-0.703172
HA1B	IGGVQQDTILAEGLHFR, VLPSIVNEVLK, IVQAEGEAEAAK, VQVVDEEGDQQHQEGK, GPAISIC[+57]K, TGWTQPQLTC[+57]VDER, FLASEESQGSR, YVLTLNK, WEQAGEAER, NIIGMDKPLSLPGFLAK, TQQVIPMVK, YSNTLQEVELTVQK, EC[+57]ESYFK, VAAGIVSYGYK, VVQVVAPETGLWQC[+57]LLSEGDKVK, DETVDDFWR, TQHIGNQEENK, NSNVVPYDFNR, GEELPAEPK, SLGTDLMNEMR, GVLYGESVDK, NIILESSDSR, MVFGTGTK, YAGVFHVEK, YGFIEGNVVIPR, LVINGGNGTVEDR, SQEMVHLVNKEPSETPDQC[+57]MTAD…	5	-0.00166162
HMGB1	IGGVQQDTILAEGLHFR, VLPSIVNEVLK, IVQAEGEAEAAK, VQVVDEEGDQQHQEGK, GPAISIC[+57]K, TGWTQPQLTC[+57]VDER, FLASEESQGSR, YVLTLNK, WEQAGEAER, NIIGMDKPLSLPGFLAK, TQQVIPMVK, YSNTLQEVELTVQK, EC[+57]ESYFK, VAAGIVSYGYK, VVQVVAPETGLWQC[+57]LLSEGDKVK, DETVDDFWR, TQHIGNQEENK, NSNVVPYDFNR, GEELPAEPK, SLGTDLMNEMR, GVLYGESVDK, NIILESSDSR, MVFGTGTK, YAGVFHVEK, YGFIEGNVVIPR, LVINGGNGTVEDR, SQEMVHLVNKEPSETPDQC[+57]MTAD…	5	1.86555
IKZF1	IGGVQQDTILAEGLHFR, VLPSIVNEVLK, IVQAEGEAEAAK, VQVVDEEGDQQHQEGK, GPAISIC[+57]K, TGWTQPQLTC[+57]VDER, FLASEESQGSR, YVLTLNK, WEQAGEAER, NIIGMDKPLSLPGFLAK, TQQVIPMVK, YSNTLQEVELTVQK, EC[+57]ESYFK, VAAGIVSYGYK, VVQVVAPETGLWQC[+57]LLSEGDKVK, DETVDDFWR, TQHIGNQEENK, NSNVVPYDFNR, GEELPAEPK, SLGTDLMNEMR, GVLYGESVDK, NIILESSDSR, MVFGTGTK, YAGVFHVEK, YGFIEGNVVIPR, LVINGGNGTVEDR, SQEMVHLVNKEPSETPDQC[+57]MTAD…	5	1.75505
IL2RA	IGGVQQDTILAEGLHFR, VLPSIVNEVLK, IVQAEGEAEAAK, VQVVDEEGDQQHQEGK, GPAISIC[+57]K, TGWTQPQLTC[+57]VDER, FLASEESQGSR, YVLTLNK, WEQAGEAER, NIIGMDKPLSLPGFLAK, TQQVIPMVK, YSNTLQEVELTVQK, EC[+57]ESYFK, VAAGIVSYGYK, VVQVVAPETGLWQC[+57]LLSEGDKVK, DETVDDFWR, TQHIGNQEENK, NSNVVPYDFNR, GEELPAEPK, SLGTDLMNEMR, GVLYGESVDK, NIILESSDSR, MVFGTGTK, YAGVFHVEK, YGFIEGNVVIPR, LVINGGNGTVEDR, SQEMVHLVNKEPSETPDQC[+57]MTAD…	5	0.236054
IL2RB	IGGVQQDTILAEGLHFR, VLPSIVNEVLK, IVQAEGEAEAAK, VQVVDEEGDQQHQEGK, GPAISIC[+57]K, TGWTQPQLTC[+57]VDER, FLASEESQGSR, YVLTLNK, WEQAGEAER, NIIGMDKPLSLPGFLAK, TQQVIPMVK, YSNTLQEVELTVQK, EC[+57]ESYFK, VAAGIVSYGYK, VVQVVAPETGLWQC[+57]LLSEGDKVK, DETVDDFWR, TQHIGNQEENK, NSNVVPYDFNR, GEELPAEPK, SLGTDLMNEMR, GVLYGESVDK, NIILESSDSR, MVFGTGTK, YAGVFHVEK, YGFIEGNVVIPR, LVINGGNGTVEDR, SQEMVHLVNKEPSETPDQC[+57]MTAD…	5	2.04092
IRGM1	IGGVQQDTILAEGLHFR, VLPSIVNEVLK, IVQAEGEAEAAK, VQVVDEEGDQQHQEGK, GPAISIC[+57]K, TGWTQPQLTC[+57]VDER, FLASEESQGSR, YVLTLNK, WEQAGEAER, NIIGMDKPLSLPGFLAK, TQQVIPMVK, YSNTLQEVELTVQK, EC[+57]ESYFK, VAAGIVSYGYK, VVQVVAPETGLWQC[+57]LLSEGDKVK, DETVDDFWR, TQHIGNQEENK, NSNVVPYDFNR, GEELPAEPK, SLGTDLMNEMR, GVLYGESVDK, NIILESSDSR, MVFGTGTK, YAGVFHVEK, YGFIEGNVVIPR, LVINGGNGTVEDR, SQEMVHLVNKEPSETPDQC[+57]MTAD…	5	0.590065
ITB1	IGGVQQDTILAEGLHFR, VLPSIVNEVLK, IVQAEGEAEAAK, VQVVDEEGDQQHQEGK, GPAISIC[+57]K, TGWTQPQLTC[+57]VDER, FLASEESQGSR, YVLTLNK, WEQAGEAER, NIIGMDKPLSLPGFLAK, TQQVIPMVK, YSNTLQEVELTVQK, EC[+57]ESYFK, VAAGIVSYGYK, VVQVVAPETGLWQC[+57]LLSEGDKVK, DETVDDFWR, TQHIGNQEENK, NSNVVPYDFNR, GEELPAEPK, SLGTDLMNEMR, GVLYGESVDK, NIILESSDSR, MVFGTGTK, YAGVFHVEK, YGFIEGNVVIPR, LVINGGNGTVEDR, SQEMVHLVNKEPSETPDQC[+57]MTAD…	5	1.37177
KPCT	IGGVQQDTILAEGLHFR, VLPSIVNEVLK, IVQAEGEAEAAK, VQVVDEEGDQQHQEGK, GPAISIC[+57]K, TGWTQPQLTC[+57]VDER, FLASEESQGSR, YVLTLNK, WEQAGEAER, NIIGMDKPLSLPGFLAK, TQQVIPMVK, YSNTLQEVELTVQK, EC[+57]ESYFK, VAAGIVSYGYK, VVQVVAPETGLWQC[+57]LLSEGDKVK, DETVDDFWR, TQHIGNQEENK, NSNVVPYDFNR, GEELPAEPK, SLGTDLMNEMR, GVLYGESVDK, NIILESSDSR, MVFGTGTK, YAGVFHVEK, YGFIEGNVVIPR, LVINGGNGTVEDR, SQEMVHLVNKEPSETPDQC[+57]MTAD…	5	1.5327
NCKPL	IGGVQQDTILAEGLHFR, VLPSIVNEVLK, IVQAEGEAEAAK, VQVVDEEGDQQHQEGK, GPAISIC[+57]K, TGWTQPQLTC[+57]VDER, FLASEESQGSR, YVLTLNK, WEQAGEAER, NIIGMDKPLSLPGFLAK, TQQVIPMVK, YSNTLQEVELTVQK, EC[+57]ESYFK, VAAGIVSYGYK, VVQVVAPETGLWQC[+57]LLSEGDKVK, DETVDDFWR, TQHIGNQEENK, NSNVVPYDFNR, GEELPAEPK, SLGTDLMNEMR, GVLYGESVDK, NIILESSDSR, MVFGTGTK, YAGVFHVEK, YGFIEGNVVIPR, LVINGGNGTVEDR, SQEMVHLVNKEPSETPDQC[+57]MTAD…	5	0.708572
PHB	IGGVQQDTILAEGLHFR, VLPSIVNEVLK, IVQAEGEAEAAK, VQVVDEEGDQQHQEGK, GPAISIC[+57]K, TGWTQPQLTC[+57]VDER, FLASEESQGSR, YVLTLNK, WEQAGEAER, NIIGMDKPLSLPGFLAK, TQQVIPMVK, YSNTLQEVELTVQK, EC[+57]ESYFK, VAAGIVSYGYK, VVQVVAPETGLWQC[+57]LLSEGDKVK, DETVDDFWR, TQHIGNQEENK, NSNVVPYDFNR, GEELPAEPK, SLGTDLMNEMR, GVLYGESVDK, NIILESSDSR, MVFGTGTK, YAGVFHVEK, YGFIEGNVVIPR, LVINGGNGTVEDR, SQEMVHLVNKEPSETPDQC[+57]MTAD…	5	1.11401
PHB2	IGGVQQDTILAEGLHFR, VLPSIVNEVLK, IVQAEGEAEAAK, VQVVDEEGDQQHQEGK, GPAISIC[+57]K, TGWTQPQLTC[+57]VDER, FLASEESQGSR, YVLTLNK, WEQAGEAER, NIIGMDKPLSLPGFLAK, TQQVIPMVK, YSNTLQEVELTVQK, EC[+57]ESYFK, VAAGIVSYGYK, VVQVVAPETGLWQC[+57]LLSEGDKVK, DETVDDFWR, TQHIGNQEENK, NSNVVPYDFNR, GEELPAEPK, SLGTDLMNEMR, GVLYGESVDK, NIILESSDSR, MVFGTGTK, YAGVFHVEK, YGFIEGNVVIPR, LVINGGNGTVEDR, SQEMVHLVNKEPSETPDQC[+57]MTAD…	5	0.948061
PTN2	IGGVQQDTILAEGLHFR, VLPSIVNEVLK, IVQAEGEAEAAK, VQVVDEEGDQQHQEGK, GPAISIC[+57]K, TGWTQPQLTC[+57]VDER, FLASEESQGSR, YVLTLNK, WEQAGEAER, NIIGMDKPLSLPGFLAK, TQQVIPMVK, YSNTLQEVELTVQK, EC[+57]ESYFK, VAAGIVSYGYK, VVQVVAPETGLWQC[+57]LLSEGDKVK, DETVDDFWR, TQHIGNQEENK, NSNVVPYDFNR, GEELPAEPK, SLGTDLMNEMR, GVLYGESVDK, NIILESSDSR, MVFGTGTK, YAGVFHVEK, YGFIEGNVVIPR, LVINGGNGTVEDR, SQEMVHLVNKEPSETPDQC[+57]MTAD…	5	0.692658
PTPRC	IGGVQQDTILAEGLHFR, VLPSIVNEVLK, IVQAEGEAEAAK, VQVVDEEGDQQHQEGK, GPAISIC[+57]K, TGWTQPQLTC[+57]VDER, FLASEESQGSR, YVLTLNK, WEQAGEAER, NIIGMDKPLSLPGFLAK, TQQVIPMVK, YSNTLQEVELTVQK, EC[+57]ESYFK, VAAGIVSYGYK, VVQVVAPETGLWQC[+57]LLSEGDKVK, DETVDDFWR, TQHIGNQEENK, NSNVVPYDFNR, GEELPAEPK, SLGTDLMNEMR, GVLYGESVDK, NIILESSDSR, MVFGTGTK, YAGVFHVEK, YGFIEGNVVIPR, LVINGGNGTVEDR, SQEMVHLVNKEPSETPDQC[+57]MTAD…	5	1.49741
RIPK3	IGGVQQDTILAEGLHFR, VLPSIVNEVLK, IVQAEGEAEAAK, VQVVDEEGDQQHQEGK, GPAISIC[+57]K, TGWTQPQLTC[+57]VDER, FLASEESQGSR, YVLTLNK, WEQAGEAER, NIIGMDKPLSLPGFLAK, TQQVIPMVK, YSNTLQEVELTVQK, EC[+57]ESYFK, VAAGIVSYGYK, VVQVVAPETGLWQC[+57]LLSEGDKVK, DETVDDFWR, TQHIGNQEENK, NSNVVPYDFNR, GEELPAEPK, SLGTDLMNEMR, GVLYGESVDK, NIILESSDSR, MVFGTGTK, YAGVFHVEK, YGFIEGNVVIPR, LVINGGNGTVEDR, SQEMVHLVNKEPSETPDQC[+57]MTAD…	5	1.11948
RUNX3	IGGVQQDTILAEGLHFR, VLPSIVNEVLK, IVQAEGEAEAAK, VQVVDEEGDQQHQEGK, GPAISIC[+57]K, TGWTQPQLTC[+57]VDER, FLASEESQGSR, YVLTLNK, WEQAGEAER, NIIGMDKPLSLPGFLAK, TQQVIPMVK, YSNTLQEVELTVQK, EC[+57]ESYFK, VAAGIVSYGYK, VVQVVAPETGLWQC[+57]LLSEGDKVK, DETVDDFWR, TQHIGNQEENK, NSNVVPYDFNR, GEELPAEPK, SLGTDLMNEMR, GVLYGESVDK, NIILESSDSR, MVFGTGTK, YAGVFHVEK, YGFIEGNVVIPR, LVINGGNGTVEDR, SQEMVHLVNKEPSETPDQC[+57]MTAD…	5	1.25162
SASH3	IGGVQQDTILAEGLHFR, VLPSIVNEVLK, IVQAEGEAEAAK, VQVVDEEGDQQHQEGK, GPAISIC[+57]K, TGWTQPQLTC[+57]VDER, FLASEESQGSR, YVLTLNK, WEQAGEAER, NIIGMDKPLSLPGFLAK, TQQVIPMVK, YSNTLQEVELTVQK, EC[+57]ESYFK, VAAGIVSYGYK, VVQVVAPETGLWQC[+57]LLSEGDKVK, DETVDDFWR, TQHIGNQEENK, NSNVVPYDFNR, GEELPAEPK, SLGTDLMNEMR, GVLYGESVDK, NIILESSDSR, MVFGTGTK, YAGVFHVEK, YGFIEGNVVIPR, LVINGGNGTVEDR, SQEMVHLVNKEPSETPDQC[+57]MTAD…	5	1.44328
SATB1	IGGVQQDTILAEGLHFR, VLPSIVNEVLK, IVQAEGEAEAAK, VQVVDEEGDQQHQEGK, GPAISIC[+57]K, TGWTQPQLTC[+57]VDER, FLASEESQGSR, YVLTLNK, WEQAGEAER, NIIGMDKPLSLPGFLAK, TQQVIPMVK, YSNTLQEVELTVQK, EC[+57]ESYFK, VAAGIVSYGYK, VVQVVAPETGLWQC[+57]LLSEGDKVK, DETVDDFWR, TQHIGNQEENK, NSNVVPYDFNR, GEELPAEPK, SLGTDLMNEMR, GVLYGESVDK, NIILESSDSR, MVFGTGTK, YAGVFHVEK, YGFIEGNVVIPR, LVINGGNGTVEDR, SQEMVHLVNKEPSETPDQC[+57]MTAD…	5	2.13332
SP3	IGGVQQDTILAEGLHFR, VLPSIVNEVLK, IVQAEGEAEAAK, VQVVDEEGDQQHQEGK, GPAISIC[+57]K, TGWTQPQLTC[+57]VDER, FLASEESQGSR, YVLTLNK, WEQAGEAER, NIIGMDKPLSLPGFLAK, TQQVIPMVK, YSNTLQEVELTVQK, EC[+57]ESYFK, VAAGIVSYGYK, VVQVVAPETGLWQC[+57]LLSEGDKVK, DETVDDFWR, TQHIGNQEENK, NSNVVPYDFNR, GEELPAEPK, SLGTDLMNEMR, GVLYGESVDK, NIILESSDSR, MVFGTGTK, YAGVFHVEK, YGFIEGNVVIPR, LVINGGNGTVEDR, SQEMVHLVNKEPSETPDQC[+57]MTAD…	5	1.04638
TCRG1	IGGVQQDTILAEGLHFR, VLPSIVNEVLK, IVQAEGEAEAAK, VQVVDEEGDQQHQEGK, GPAISIC[+57]K, TGWTQPQLTC[+57]VDER, FLASEESQGSR, YVLTLNK, WEQAGEAER, NIIGMDKPLSLPGFLAK, TQQVIPMVK, YSNTLQEVELTVQK, EC[+57]ESYFK, VAAGIVSYGYK, VVQVVAPETGLWQC[+57]LLSEGDKVK, DETVDDFWR, TQHIGNQEENK, NSNVVPYDFNR, GEELPAEPK, SLGTDLMNEMR, GVLYGESVDK, NIILESSDSR, MVFGTGTK, YAGVFHVEK, YGFIEGNVVIPR, LVINGGNGTVEDR, SQEMVHLVNKEPSETPDQC[+57]MTAD…	5	1.35478
ZAP70	IGGVQQDTILAEGLHFR, VLPSIVNEVLK, IVQAEGEAEAAK, VQVVDEEGDQQHQEGK, GPAISIC[+57]K, TGWTQPQLTC[+57]VDER, FLASEESQGSR, YVLTLNK, WEQAGEAER, NIIGMDKPLSLPGFLAK, TQQVIPMVK, YSNTLQEVELTVQK, EC[+57]ESYFK, VAAGIVSYGYK, VVQVVAPETGLWQC[+57]LLSEGDKVK, DETVDDFWR, TQHIGNQEENK, NSNVVPYDFNR, GEELPAEPK, SLGTDLMNEMR, GVLYGESVDK, NIILESSDSR, MVFGTGTK, YAGVFHVEK, YGFIEGNVVIPR, LVINGGNGTVEDR, SQEMVHLVNKEPSETPDQC[+57]MTAD…	5	1.17092
ADA	IGGVQQDTILAEGLHFR, VLPSIVNEVLK, IVQAEGEAEAAK, VQVVDEEGDQQHQEGK, GPAISIC[+57]K, TGWTQPQLTC[+57]VDER, FLASEESQGSR, YVLTLNK, WEQAGEAER, NIIGMDKPLSLPGFLAK, TQQVIPMVK, YSNTLQEVELTVQK, EC[+57]ESYFK, VAAGIVSYGYK, VVQVVAPETGLWQC[+57]LLSEGDKVK, DETVDDFWR, TQHIGNQEENK, NSNVVPYDFNR, GEELPAEPK, SLGTDLMNEMR, GVLYGESVDK, NIILESSDSR, MVFGTGTK, YAGVFHVEK, YGFIEGNVVIPR, LVINGGNGTVEDR, SQEMVHLVNKEPSETPDQC[+57]MTAD…	6	1.67782
CCD25	IGGVQQDTILAEGLHFR, VLPSIVNEVLK, IVQAEGEAEAAK, VQVVDEEGDQQHQEGK, GPAISIC[+57]K, TGWTQPQLTC[+57]VDER, FLASEESQGSR, YVLTLNK, WEQAGEAER, NIIGMDKPLSLPGFLAK, TQQVIPMVK, YSNTLQEVELTVQK, EC[+57]ESYFK, VAAGIVSYGYK, VVQVVAPETGLWQC[+57]LLSEGDKVK, DETVDDFWR, TQHIGNQEENK, NSNVVPYDFNR, GEELPAEPK, SLGTDLMNEMR, GVLYGESVDK, NIILESSDSR, MVFGTGTK, YAGVFHVEK, YGFIEGNVVIPR, LVINGGNGTVEDR, SQEMVHLVNKEPSETPDQC[+57]MTAD…	6	1.62271
CD11B	IGGVQQDTILAEGLHFR, VLPSIVNEVLK, IVQAEGEAEAAK, VQVVDEEGDQQHQEGK, GPAISIC[+57]K, TGWTQPQLTC[+57]VDER, FLASEESQGSR, YVLTLNK, WEQAGEAER, NIIGMDKPLSLPGFLAK, TQQVIPMVK, YSNTLQEVELTVQK, EC[+57]ESYFK, VAAGIVSYGYK, VVQVVAPETGLWQC[+57]LLSEGDKVK, DETVDDFWR, TQHIGNQEENK, NSNVVPYDFNR, GEELPAEPK, SLGTDLMNEMR, GVLYGESVDK, NIILESSDSR, MVFGTGTK, YAGVFHVEK, YGFIEGNVVIPR, LVINGGNGTVEDR, SQEMVHLVNKEPSETPDQC[+57]MTAD…	6	1.27647
CD4	IGGVQQDTILAEGLHFR, VLPSIVNEVLK, IVQAEGEAEAAK, VQVVDEEGDQQHQEGK, GPAISIC[+57]K, TGWTQPQLTC[+57]VDER, FLASEESQGSR, YVLTLNK, WEQAGEAER, NIIGMDKPLSLPGFLAK, TQQVIPMVK, YSNTLQEVELTVQK, EC[+57]ESYFK, VAAGIVSYGYK, VVQVVAPETGLWQC[+57]LLSEGDKVK, DETVDDFWR, TQHIGNQEENK, NSNVVPYDFNR, GEELPAEPK, SLGTDLMNEMR, GVLYGESVDK, NIILESSDSR, MVFGTGTK, YAGVFHVEK, YGFIEGNVVIPR, LVINGGNGTVEDR, SQEMVHLVNKEPSETPDQC[+57]MTAD…	6	-0.347023
CD44	IGGVQQDTILAEGLHFR, VLPSIVNEVLK, IVQAEGEAEAAK, VQVVDEEGDQQHQEGK, GPAISIC[+57]K, TGWTQPQLTC[+57]VDER, FLASEESQGSR, YVLTLNK, WEQAGEAER, NIIGMDKPLSLPGFLAK, TQQVIPMVK, YSNTLQEVELTVQK, EC[+57]ESYFK, VAAGIVSYGYK, VVQVVAPETGLWQC[+57]LLSEGDKVK, DETVDDFWR, TQHIGNQEENK, NSNVVPYDFNR, GEELPAEPK, SLGTDLMNEMR, GVLYGESVDK, NIILESSDSR, MVFGTGTK, YAGVFHVEK, YGFIEGNVVIPR, LVINGGNGTVEDR, SQEMVHLVNKEPSETPDQC[+57]MTAD…	6	1.07667
CD47	IGGVQQDTILAEGLHFR, VLPSIVNEVLK, IVQAEGEAEAAK, VQVVDEEGDQQHQEGK, GPAISIC[+57]K, TGWTQPQLTC[+57]VDER, FLASEESQGSR, YVLTLNK, WEQAGEAER, NIIGMDKPLSLPGFLAK, TQQVIPMVK, YSNTLQEVELTVQK, EC[+57]ESYFK, VAAGIVSYGYK, VVQVVAPETGLWQC[+57]LLSEGDKVK, DETVDDFWR, TQHIGNQEENK, NSNVVPYDFNR, GEELPAEPK, SLGTDLMNEMR, GVLYGESVDK, NIILESSDSR, MVFGTGTK, YAGVFHVEK, YGFIEGNVVIPR, LVINGGNGTVEDR, SQEMVHLVNKEPSETPDQC[+57]MTAD…	6	1.69806
CD69	IGGVQQDTILAEGLHFR, VLPSIVNEVLK, IVQAEGEAEAAK, VQVVDEEGDQQHQEGK, GPAISIC[+57]K, TGWTQPQLTC[+57]VDER, FLASEESQGSR, YVLTLNK, WEQAGEAER, NIIGMDKPLSLPGFLAK, TQQVIPMVK, YSNTLQEVELTVQK, EC[+57]ESYFK, VAAGIVSYGYK, VVQVVAPETGLWQC[+57]LLSEGDKVK, DETVDDFWR, TQHIGNQEENK, NSNVVPYDFNR, GEELPAEPK, SLGTDLMNEMR, GVLYGESVDK, NIILESSDSR, MVFGTGTK, YAGVFHVEK, YGFIEGNVVIPR, LVINGGNGTVEDR, SQEMVHLVNKEPSETPDQC[+57]MTAD…	6	1.08665
CD8A	IGGVQQDTILAEGLHFR, VLPSIVNEVLK, IVQAEGEAEAAK, VQVVDEEGDQQHQEGK, GPAISIC[+57]K, TGWTQPQLTC[+57]VDER, FLASEESQGSR, YVLTLNK, WEQAGEAER, NIIGMDKPLSLPGFLAK, TQQVIPMVK, YSNTLQEVELTVQK, EC[+57]ESYFK, VAAGIVSYGYK, VVQVVAPETGLWQC[+57]LLSEGDKVK, DETVDDFWR, TQHIGNQEENK, NSNVVPYDFNR, GEELPAEPK, SLGTDLMNEMR, GVLYGESVDK, NIILESSDSR, MVFGTGTK, YAGVFHVEK, YGFIEGNVVIPR, LVINGGNGTVEDR, SQEMVHLVNKEPSETPDQC[+57]MTAD…	6	0.746379
CD8B	IGGVQQDTILAEGLHFR, VLPSIVNEVLK, IVQAEGEAEAAK, VQVVDEEGDQQHQEGK, GPAISIC[+57]K, TGWTQPQLTC[+57]VDER, FLASEESQGSR, YVLTLNK, WEQAGEAER, NIIGMDKPLSLPGFLAK, TQQVIPMVK, YSNTLQEVELTVQK, EC[+57]ESYFK, VAAGIVSYGYK, VVQVVAPETGLWQC[+57]LLSEGDKVK, DETVDDFWR, TQHIGNQEENK, NSNVVPYDFNR, GEELPAEPK, SLGTDLMNEMR, GVLYGESVDK, NIILESSDSR, MVFGTGTK, YAGVFHVEK, YGFIEGNVVIPR, LVINGGNGTVEDR, SQEMVHLVNKEPSETPDQC[+57]MTAD…	6	1.51451
GRAB	IGGVQQDTILAEGLHFR, VLPSIVNEVLK, IVQAEGEAEAAK, VQVVDEEGDQQHQEGK, GPAISIC[+57]K, TGWTQPQLTC[+57]VDER, FLASEESQGSR, YVLTLNK, WEQAGEAER, NIIGMDKPLSLPGFLAK, TQQVIPMVK, YSNTLQEVELTVQK, EC[+57]ESYFK, VAAGIVSYGYK, VVQVVAPETGLWQC[+57]LLSEGDKVK, DETVDDFWR, TQHIGNQEENK, NSNVVPYDFNR, GEELPAEPK, SLGTDLMNEMR, GVLYGESVDK, NIILESSDSR, MVFGTGTK, YAGVFHVEK, YGFIEGNVVIPR, LVINGGNGTVEDR, SQEMVHLVNKEPSETPDQC[+57]MTAD…	6	-0.256693
HA1B	IGGVQQDTILAEGLHFR, VLPSIVNEVLK, IVQAEGEAEAAK, VQVVDEEGDQQHQEGK, GPAISIC[+57]K, TGWTQPQLTC[+57]VDER, FLASEESQGSR, YVLTLNK, WEQAGEAER, NIIGMDKPLSLPGFLAK, TQQVIPMVK, YSNTLQEVELTVQK, EC[+57]ESYFK, VAAGIVSYGYK, VVQVVAPETGLWQC[+57]LLSEGDKVK, DETVDDFWR, TQHIGNQEENK, NSNVVPYDFNR, GEELPAEPK, SLGTDLMNEMR, GVLYGESVDK, NIILESSDSR, MVFGTGTK, YAGVFHVEK, YGFIEGNVVIPR, LVINGGNGTVEDR, SQEMVHLVNKEPSETPDQC[+57]MTAD…	6	0.127421
HMGB1	IGGVQQDTILAEGLHFR, VLPSIVNEVLK, IVQAEGEAEAAK, VQVVDEEGDQQHQEGK, GPAISIC[+57]K, TGWTQPQLTC[+57]VDER, FLASEESQGSR, YVLTLNK, WEQAGEAER, NIIGMDKPLSLPGFLAK, TQQVIPMVK, YSNTLQEVELTVQK, EC[+57]ESYFK, VAAGIVSYGYK, VVQVVAPETGLWQC[+57]LLSEGDKVK, DETVDDFWR, TQHIGNQEENK, NSNVVPYDFNR, GEELPAEPK, SLGTDLMNEMR, GVLYGESVDK, NIILESSDSR, MVFGTGTK, YAGVFHVEK, YGFIEGNVVIPR, LVINGGNGTVEDR, SQEMVHLVNKEPSETPDQC[+57]MTAD…	6	1.39862
IKZF1	IGGVQQDTILAEGLHFR, VLPSIVNEVLK, IVQAEGEAEAAK, VQVVDEEGDQQHQEGK, GPAISIC[+57]K, TGWTQPQLTC[+57]VDER, FLASEESQGSR, YVLTLNK, WEQAGEAER, NIIGMDKPLSLPGFLAK, TQQVIPMVK, YSNTLQEVELTVQK, EC[+57]ESYFK, VAAGIVSYGYK, VVQVVAPETGLWQC[+57]LLSEGDKVK, DETVDDFWR, TQHIGNQEENK, NSNVVPYDFNR, GEELPAEPK, SLGTDLMNEMR, GVLYGESVDK, NIILESSDSR, MVFGTGTK, YAGVFHVEK, YGFIEGNVVIPR, LVINGGNGTVEDR, SQEMVHLVNKEPSETPDQC[+57]MTAD…	6	1.79429
IL2RA	IGGVQQDTILAEGLHFR, VLPSIVNEVLK, IVQAEGEAEAAK, VQVVDEEGDQQHQEGK, GPAISIC[+57]K, TGWTQPQLTC[+57]VDER, FLASEESQGSR, YVLTLNK, WEQAGEAER, NIIGMDKPLSLPGFLAK, TQQVIPMVK, YSNTLQEVELTVQK, EC[+57]ESYFK, VAAGIVSYGYK, VVQVVAPETGLWQC[+57]LLSEGDKVK, DETVDDFWR, TQHIGNQEENK, NSNVVPYDFNR, GEELPAEPK, SLGTDLMNEMR, GVLYGESVDK, NIILESSDSR, MVFGTGTK, YAGVFHVEK, YGFIEGNVVIPR, LVINGGNGTVEDR, SQEMVHLVNKEPSETPDQC[+57]MTAD…	6	0.309174
IL2RB	IGGVQQDTILAEGLHFR, VLPSIVNEVLK, IVQAEGEAEAAK, VQVVDEEGDQQHQEGK, GPAISIC[+57]K, TGWTQPQLTC[+57]VDER, FLASEESQGSR, YVLTLNK, WEQAGEAER, NIIGMDKPLSLPGFLAK, TQQVIPMVK, YSNTLQEVELTVQK, EC[+57]ESYFK, VAAGIVSYGYK, VVQVVAPETGLWQC[+57]LLSEGDKVK, DETVDDFWR, TQHIGNQEENK, NSNVVPYDFNR, GEELPAEPK, SLGTDLMNEMR, GVLYGESVDK, NIILESSDSR, MVFGTGTK, YAGVFHVEK, YGFIEGNVVIPR, LVINGGNGTVEDR, SQEMVHLVNKEPSETPDQC[+57]MTAD…	6	2.31467
IRGM1	IGGVQQDTILAEGLHFR, VLPSIVNEVLK, IVQAEGEAEAAK, VQVVDEEGDQQHQEGK, GPAISIC[+57]K, TGWTQPQLTC[+57]VDER, FLASEESQGSR, YVLTLNK, WEQAGEAER, NIIGMDKPLSLPGFLAK, TQQVIPMVK, YSNTLQEVELTVQK, EC[+57]ESYFK, VAAGIVSYGYK, VVQVVAPETGLWQC[+57]LLSEGDKVK, DETVDDFWR, TQHIGNQEENK, NSNVVPYDFNR, GEELPAEPK, SLGTDLMNEMR, GVLYGESVDK, NIILESSDSR, MVFGTGTK, YAGVFHVEK, YGFIEGNVVIPR, LVINGGNGTVEDR, SQEMVHLVNKEPSETPDQC[+57]MTAD…	6	1.52081
ITB1	IGGVQQDTILAEGLHFR, VLPSIVNEVLK, IVQAEGEAEAAK, VQVVDEEGDQQHQEGK, GPAISIC[+57]K, TGWTQPQLTC[+57]VDER, FLASEESQGSR, YVLTLNK, WEQAGEAER, NIIGMDKPLSLPGFLAK, TQQVIPMVK, YSNTLQEVELTVQK, EC[+57]ESYFK, VAAGIVSYGYK, VVQVVAPETGLWQC[+57]LLSEGDKVK, DETVDDFWR, TQHIGNQEENK, NSNVVPYDFNR, GEELPAEPK, SLGTDLMNEMR, GVLYGESVDK, NIILESSDSR, MVFGTGTK, YAGVFHVEK, YGFIEGNVVIPR, LVINGGNGTVEDR, SQEMVHLVNKEPSETPDQC[+57]MTAD…	6	1.90361
KPCT	IGGVQQDTILAEGLHFR, VLPSIVNEVLK, IVQAEGEAEAAK, VQVVDEEGDQQHQEGK, GPAISIC[+57]K, TGWTQPQLTC[+57]VDER, FLASEESQGSR, YVLTLNK, WEQAGEAER, NIIGMDKPLSLPGFLAK, TQQVIPMVK, YSNTLQEVELTVQK, EC[+57]ESYFK, VAAGIVSYGYK, VVQVVAPETGLWQC[+57]LLSEGDKVK, DETVDDFWR, TQHIGNQEENK, NSNVVPYDFNR, GEELPAEPK, SLGTDLMNEMR, GVLYGESVDK, NIILESSDSR, MVFGTGTK, YAGVFHVEK, YGFIEGNVVIPR, LVINGGNGTVEDR, SQEMVHLVNKEPSETPDQC[+57]MTAD…	6	1.88428
NCKPL	IGGVQQDTILAEGLHFR, VLPSIVNEVLK, IVQAEGEAEAAK, VQVVDEEGDQQHQEGK, GPAISIC[+57]K, TGWTQPQLTC[+57]VDER, FLASEESQGSR, YVLTLNK, WEQAGEAER, NIIGMDKPLSLPGFLAK, TQQVIPMVK, YSNTLQEVELTVQK, EC[+57]ESYFK, VAAGIVSYGYK, VVQVVAPETGLWQC[+57]LLSEGDKVK, DETVDDFWR, TQHIGNQEENK, NSNVVPYDFNR, GEELPAEPK, SLGTDLMNEMR, GVLYGESVDK, NIILESSDSR, MVFGTGTK, YAGVFHVEK, YGFIEGNVVIPR, LVINGGNGTVEDR, SQEMVHLVNKEPSETPDQC[+57]MTAD…	6	1.36119
PHB	IGGVQQDTILAEGLHFR, VLPSIVNEVLK, IVQAEGEAEAAK, VQVVDEEGDQQHQEGK, GPAISIC[+57]K, TGWTQPQLTC[+57]VDER, FLASEESQGSR, YVLTLNK, WEQAGEAER, NIIGMDKPLSLPGFLAK, TQQVIPMVK, YSNTLQEVELTVQK, EC[+57]ESYFK, VAAGIVSYGYK, VVQVVAPETGLWQC[+57]LLSEGDKVK, DETVDDFWR, TQHIGNQEENK, NSNVVPYDFNR, GEELPAEPK, SLGTDLMNEMR, GVLYGESVDK, NIILESSDSR, MVFGTGTK, YAGVFHVEK, YGFIEGNVVIPR, LVINGGNGTVEDR, SQEMVHLVNKEPSETPDQC[+57]MTAD…	6	1.59469
PHB2	IGGVQQDTILAEGLHFR, VLPSIVNEVLK, IVQAEGEAEAAK, VQVVDEEGDQQHQEGK, GPAISIC[+57]K, TGWTQPQLTC[+57]VDER, FLASEESQGSR, YVLTLNK, WEQAGEAER, NIIGMDKPLSLPGFLAK, TQQVIPMVK, YSNTLQEVELTVQK, EC[+57]ESYFK, VAAGIVSYGYK, VVQVVAPETGLWQC[+57]LLSEGDKVK, DETVDDFWR, TQHIGNQEENK, NSNVVPYDFNR, GEELPAEPK, SLGTDLMNEMR, GVLYGESVDK, NIILESSDSR, MVFGTGTK, YAGVFHVEK, YGFIEGNVVIPR, LVINGGNGTVEDR, SQEMVHLVNKEPSETPDQC[+57]MTAD…	6	1.542
PTN2	IGGVQQDTILAEGLHFR, VLPSIVNEVLK, IVQAEGEAEAAK, VQVVDEEGDQQHQEGK, GPAISIC[+57]K, TGWTQPQLTC[+57]VDER, FLASEESQGSR, YVLTLNK, WEQAGEAER, NIIGMDKPLSLPGFLAK, TQQVIPMVK, YSNTLQEVELTVQK, EC[+57]ESYFK, VAAGIVSYGYK, VVQVVAPETGLWQC[+57]LLSEGDKVK, DETVDDFWR, TQHIGNQEENK, NSNVVPYDFNR, GEELPAEPK, SLGTDLMNEMR, GVLYGESVDK, NIILESSDSR, MVFGTGTK, YAGVFHVEK, YGFIEGNVVIPR, LVINGGNGTVEDR, SQEMVHLVNKEPSETPDQC[+57]MTAD…	6	1.3764
PTPRC	IGGVQQDTILAEGLHFR, VLPSIVNEVLK, IVQAEGEAEAAK, VQVVDEEGDQQHQEGK, GPAISIC[+57]K, TGWTQPQLTC[+57]VDER, FLASEESQGSR, YVLTLNK, WEQAGEAER, NIIGMDKPLSLPGFLAK, TQQVIPMVK, YSNTLQEVELTVQK, EC[+57]ESYFK, VAAGIVSYGYK, VVQVVAPETGLWQC[+57]LLSEGDKVK, DETVDDFWR, TQHIGNQEENK, NSNVVPYDFNR, GEELPAEPK, SLGTDLMNEMR, GVLYGESVDK, NIILESSDSR, MVFGTGTK, YAGVFHVEK, YGFIEGNVVIPR, LVINGGNGTVEDR, SQEMVHLVNKEPSETPDQC[+57]MTAD…	6	1.69713
RIPK3	IGGVQQDTILAEGLHFR, VLPSIVNEVLK, IVQAEGEAEAAK, VQVVDEEGDQQHQEGK, GPAISIC[+57]K, TGWTQPQLTC[+57]VDER, FLASEESQGSR, YVLTLNK, WEQAGEAER, NIIGMDKPLSLPGFLAK, TQQVIPMVK, YSNTLQEVELTVQK, EC[+57]ESYFK, VAAGIVSYGYK, VVQVVAPETGLWQC[+57]LLSEGDKVK, DETVDDFWR, TQHIGNQEENK, NSNVVPYDFNR, GEELPAEPK, SLGTDLMNEMR, GVLYGESVDK, NIILESSDSR, MVFGTGTK, YAGVFHVEK, YGFIEGNVVIPR, LVINGGNGTVEDR, SQEMVHLVNKEPSETPDQC[+57]MTAD…	6	0.964441
RUNX3	IGGVQQDTILAEGLHFR, VLPSIVNEVLK, IVQAEGEAEAAK, VQVVDEEGDQQHQEGK, GPAISIC[+57]K, TGWTQPQLTC[+57]VDER, FLASEESQGSR, YVLTLNK, WEQAGEAER, NIIGMDKPLSLPGFLAK, TQQVIPMVK, YSNTLQEVELTVQK, EC[+57]ESYFK, VAAGIVSYGYK, VVQVVAPETGLWQC[+57]LLSEGDKVK, DETVDDFWR, TQHIGNQEENK, NSNVVPYDFNR, GEELPAEPK, SLGTDLMNEMR, GVLYGESVDK, NIILESSDSR, MVFGTGTK, YAGVFHVEK, YGFIEGNVVIPR, LVINGGNGTVEDR, SQEMVHLVNKEPSETPDQC[+57]MTAD…	6	2.03689
SASH3	IGGVQQDTILAEGLHFR, VLPSIVNEVLK, IVQAEGEAEAAK, VQVVDEEGDQQHQEGK, GPAISIC[+57]K, TGWTQPQLTC[+57]VDER, FLASEESQGSR, YVLTLNK, WEQAGEAER, NIIGMDKPLSLPGFLAK, TQQVIPMVK, YSNTLQEVELTVQK, EC[+57]ESYFK, VAAGIVSYGYK, VVQVVAPETGLWQC[+57]LLSEGDKVK, DETVDDFWR, TQHIGNQEENK, NSNVVPYDFNR, GEELPAEPK, SLGTDLMNEMR, GVLYGESVDK, NIILESSDSR, MVFGTGTK, YAGVFHVEK, YGFIEGNVVIPR, LVINGGNGTVEDR, SQEMVHLVNKEPSETPDQC[+57]MTAD…	6	1.31328
SATB1	IGGVQQDTILAEGLHFR, VLPSIVNEVLK, IVQAEGEAEAAK, VQVVDEEGDQQHQEGK, GPAISIC[+57]K, TGWTQPQLTC[+57]VDER, FLASEESQGSR, YVLTLNK, WEQAGEAER, NIIGMDKPLSLPGFLAK, TQQVIPMVK, YSNTLQEVELTVQK, EC[+57]ESYFK, VAAGIVSYGYK, VVQVVAPETGLWQC[+57]LLSEGDKVK, DETVDDFWR, TQHIGNQEENK, NSNVVPYDFNR, GEELPAEPK, SLGTDLMNEMR, GVLYGESVDK, NIILESSDSR, MVFGTGTK, YAGVFHVEK, YGFIEGNVVIPR, LVINGGNGTVEDR, SQEMVHLVNKEPSETPDQC[+57]MTAD…	6	3.22932
SP3	IGGVQQDTILAEGLHFR, VLPSIVNEVLK, IVQAEGEAEAAK, VQVVDEEGDQQHQEGK, GPAISIC[+57]K, TGWTQPQLTC[+57]VDER, FLASEESQGSR, YVLTLNK, WEQAGEAER, NIIGMDKPLSLPGFLAK, TQQVIPMVK, YSNTLQEVELTVQK, EC[+57]ESYFK, VAAGIVSYGYK, VVQVVAPETGLWQC[+57]LLSEGDKVK, DETVDDFWR, TQHIGNQEENK, NSNVVPYDFNR, GEELPAEPK, SLGTDLMNEMR, GVLYGESVDK, NIILESSDSR, MVFGTGTK, YAGVFHVEK, YGFIEGNVVIPR, LVINGGNGTVEDR, SQEMVHLVNKEPSETPDQC[+57]MTAD…	6	1.35472
TCRG1	IGGVQQDTILAEGLHFR, VLPSIVNEVLK, IVQAEGEAEAAK, VQVVDEEGDQQHQEGK, GPAISIC[+57]K, TGWTQPQLTC[+57]VDER, FLASEESQGSR, YVLTLNK, WEQAGEAER, NIIGMDKPLSLPGFLAK, TQQVIPMVK, YSNTLQEVELTVQK, EC[+57]ESYFK, VAAGIVSYGYK, VVQVVAPETGLWQC[+57]LLSEGDKVK, DETVDDFWR, TQHIGNQEENK, NSNVVPYDFNR, GEELPAEPK, SLGTDLMNEMR, GVLYGESVDK, NIILESSDSR, MVFGTGTK, YAGVFHVEK, YGFIEGNVVIPR, LVINGGNGTVEDR, SQEMVHLVNKEPSETPDQC[+57]MTAD…	6	1.81707
ZAP70	IGGVQQDTILAEGLHFR, VLPSIVNEVLK, IVQAEGEAEAAK, VQVVDEEGDQQHQEGK, GPAISIC[+57]K, TGWTQPQLTC[+57]VDER, FLASEESQGSR, YVLTLNK, WEQAGEAER, NIIGMDKPLSLPGFLAK, TQQVIPMVK, YSNTLQEVELTVQK, EC[+57]ESYFK, VAAGIVSYGYK, VVQVVAPETGLWQC[+57]LLSEGDKVK, DETVDDFWR, TQHIGNQEENK, NSNVVPYDFNR, GEELPAEPK, SLGTDLMNEMR, GVLYGESVDK, NIILESSDSR, MVFGTGTK, YAGVFHVEK, YGFIEGNVVIPR, LVINGGNGTVEDR, SQEMVHLVNKEPSETPDQC[+57]MTAD…	6	2.4051
ADA	IGGVQQDTILAEGLHFR, VLPSIVNEVLK, IVQAEGEAEAAK, VQVVDEEGDQQHQEGK, GPAISIC[+57]K, TGWTQPQLTC[+57]VDER, FLASEESQGSR, YVLTLNK, WEQAGEAER, NIIGMDKPLSLPGFLAK, TQQVIPMVK, YSNTLQEVELTVQK, EC[+57]ESYFK, VAAGIVSYGYK, VVQVVAPETGLWQC[+57]LLSEGDKVK, DETVDDFWR, TQHIGNQEENK, NSNVVPYDFNR, GEELPAEPK, SLGTDLMNEMR, GVLYGESVDK, NIILESSDSR, MVFGTGTK, YAGVFHVEK, YGFIEGNVVIPR, LVINGGNGTVEDR, SQEMVHLVNKEPSETPDQC[+57]MTAD…	7	0.125546
CCD25	IGGVQQDTILAEGLHFR, VLPSIVNEVLK, IVQAEGEAEAAK, VQVVDEEGDQQHQEGK, GPAISIC[+57]K, TGWTQPQLTC[+57]VDER, FLASEESQGSR, YVLTLNK, WEQAGEAER, NIIGMDKPLSLPGFLAK, TQQVIPMVK, YSNTLQEVELTVQK, EC[+57]ESYFK, VAAGIVSYGYK, VVQVVAPETGLWQC[+57]LLSEGDKVK, DETVDDFWR, TQHIGNQEENK, NSNVVPYDFNR, GEELPAEPK, SLGTDLMNEMR, GVLYGESVDK, NIILESSDSR, MVFGTGTK, YAGVFHVEK, YGFIEGNVVIPR, LVINGGNGTVEDR, SQEMVHLVNKEPSETPDQC[+57]MTAD…	7	0.814068
CD11B	IGGVQQDTILAEGLHFR, VLPSIVNEVLK, IVQAEGEAEAAK, VQVVDEEGDQQHQEGK, GPAISIC[+57]K, TGWTQPQLTC[+57]VDER, FLASEESQGSR, YVLTLNK, WEQAGEAER, NIIGMDKPLSLPGFLAK, TQQVIPMVK, YSNTLQEVELTVQK, EC[+57]ESYFK, VAAGIVSYGYK, VVQVVAPETGLWQC[+57]LLSEGDKVK, DETVDDFWR, TQHIGNQEENK, NSNVVPYDFNR, GEELPAEPK, SLGTDLMNEMR, GVLYGESVDK, NIILESSDSR, MVFGTGTK, YAGVFHVEK, YGFIEGNVVIPR, LVINGGNGTVEDR, SQEMVHLVNKEPSETPDQC[+57]MTAD…	7	0.788505
CD4	IGGVQQDTILAEGLHFR, VLPSIVNEVLK, IVQAEGEAEAAK, VQVVDEEGDQQHQEGK, GPAISIC[+57]K, TGWTQPQLTC[+57]VDER, FLASEESQGSR, YVLTLNK, WEQAGEAER, NIIGMDKPLSLPGFLAK, TQQVIPMVK, YSNTLQEVELTVQK, EC[+57]ESYFK, VAAGIVSYGYK, VVQVVAPETGLWQC[+57]LLSEGDKVK, DETVDDFWR, TQHIGNQEENK, NSNVVPYDFNR, GEELPAEPK, SLGTDLMNEMR, GVLYGESVDK, NIILESSDSR, MVFGTGTK, YAGVFHVEK, YGFIEGNVVIPR, LVINGGNGTVEDR, SQEMVHLVNKEPSETPDQC[+57]MTAD…	7	-0.65438
CD44	IGGVQQDTILAEGLHFR, VLPSIVNEVLK, IVQAEGEAEAAK, VQVVDEEGDQQHQEGK, GPAISIC[+57]K, TGWTQPQLTC[+57]VDER, FLASEESQGSR, YVLTLNK, WEQAGEAER, NIIGMDKPLSLPGFLAK, TQQVIPMVK, YSNTLQEVELTVQK, EC[+57]ESYFK, VAAGIVSYGYK, VVQVVAPETGLWQC[+57]LLSEGDKVK, DETVDDFWR, TQHIGNQEENK, NSNVVPYDFNR, GEELPAEPK, SLGTDLMNEMR, GVLYGESVDK, NIILESSDSR, MVFGTGTK, YAGVFHVEK, YGFIEGNVVIPR, LVINGGNGTVEDR, SQEMVHLVNKEPSETPDQC[+57]MTAD…	7	0.260298
CD47	IGGVQQDTILAEGLHFR, VLPSIVNEVLK, IVQAEGEAEAAK, VQVVDEEGDQQHQEGK, GPAISIC[+57]K, TGWTQPQLTC[+57]VDER, FLASEESQGSR, YVLTLNK, WEQAGEAER, NIIGMDKPLSLPGFLAK, TQQVIPMVK, YSNTLQEVELTVQK, EC[+57]ESYFK, VAAGIVSYGYK, VVQVVAPETGLWQC[+57]LLSEGDKVK, DETVDDFWR, TQHIGNQEENK, NSNVVPYDFNR, GEELPAEPK, SLGTDLMNEMR, GVLYGESVDK, NIILESSDSR, MVFGTGTK, YAGVFHVEK, YGFIEGNVVIPR, LVINGGNGTVEDR, SQEMVHLVNKEPSETPDQC[+57]MTAD…	7	0.838639
CD69	IGGVQQDTILAEGLHFR, VLPSIVNEVLK, IVQAEGEAEAAK, VQVVDEEGDQQHQEGK, GPAISIC[+57]K, TGWTQPQLTC[+57]VDER, FLASEESQGSR, YVLTLNK, WEQAGEAER, NIIGMDKPLSLPGFLAK, TQQVIPMVK, YSNTLQEVELTVQK, EC[+57]ESYFK, VAAGIVSYGYK, VVQVVAPETGLWQC[+57]LLSEGDKVK, DETVDDFWR, TQHIGNQEENK, NSNVVPYDFNR, GEELPAEPK, SLGTDLMNEMR, GVLYGESVDK, NIILESSDSR, MVFGTGTK, YAGVFHVEK, YGFIEGNVVIPR, LVINGGNGTVEDR, SQEMVHLVNKEPSETPDQC[+57]MTAD…	7	0.104803
CD8A	IGGVQQDTILAEGLHFR, VLPSIVNEVLK, IVQAEGEAEAAK, VQVVDEEGDQQHQEGK, GPAISIC[+57]K, TGWTQPQLTC[+57]VDER, FLASEESQGSR, YVLTLNK, WEQAGEAER, NIIGMDKPLSLPGFLAK, TQQVIPMVK, YSNTLQEVELTVQK, EC[+57]ESYFK, VAAGIVSYGYK, VVQVVAPETGLWQC[+57]LLSEGDKVK, DETVDDFWR, TQHIGNQEENK, NSNVVPYDFNR, GEELPAEPK, SLGTDLMNEMR, GVLYGESVDK, NIILESSDSR, MVFGTGTK, YAGVFHVEK, YGFIEGNVVIPR, LVINGGNGTVEDR, SQEMVHLVNKEPSETPDQC[+57]MTAD…	7	0.344438
CD8B	IGGVQQDTILAEGLHFR, VLPSIVNEVLK, IVQAEGEAEAAK, VQVVDEEGDQQHQEGK, GPAISIC[+57]K, TGWTQPQLTC[+57]VDER, FLASEESQGSR, YVLTLNK, WEQAGEAER, NIIGMDKPLSLPGFLAK, TQQVIPMVK, YSNTLQEVELTVQK, EC[+57]ESYFK, VAAGIVSYGYK, VVQVVAPETGLWQC[+57]LLSEGDKVK, DETVDDFWR, TQHIGNQEENK, NSNVVPYDFNR, GEELPAEPK, SLGTDLMNEMR, GVLYGESVDK, NIILESSDSR, MVFGTGTK, YAGVFHVEK, YGFIEGNVVIPR, LVINGGNGTVEDR, SQEMVHLVNKEPSETPDQC[+57]MTAD…	7	1.37697
GRAB	IGGVQQDTILAEGLHFR, VLPSIVNEVLK, IVQAEGEAEAAK, VQVVDEEGDQQHQEGK, GPAISIC[+57]K, TGWTQPQLTC[+57]VDER, FLASEESQGSR, YVLTLNK, WEQAGEAER, NIIGMDKPLSLPGFLAK, TQQVIPMVK, YSNTLQEVELTVQK, EC[+57]ESYFK, VAAGIVSYGYK, VVQVVAPETGLWQC[+57]LLSEGDKVK, DETVDDFWR, TQHIGNQEENK, NSNVVPYDFNR, GEELPAEPK, SLGTDLMNEMR, GVLYGESVDK, NIILESSDSR, MVFGTGTK, YAGVFHVEK, YGFIEGNVVIPR, LVINGGNGTVEDR, SQEMVHLVNKEPSETPDQC[+57]MTAD…	7	-1.0091
HA1B	IGGVQQDTILAEGLHFR, VLPSIVNEVLK, IVQAEGEAEAAK, VQVVDEEGDQQHQEGK, GPAISIC[+57]K, TGWTQPQLTC[+57]VDER, FLASEESQGSR, YVLTLNK, WEQAGEAER, NIIGMDKPLSLPGFLAK, TQQVIPMVK, YSNTLQEVELTVQK, EC[+57]ESYFK, VAAGIVSYGYK, VVQVVAPETGLWQC[+57]LLSEGDKVK, DETVDDFWR, TQHIGNQEENK, NSNVVPYDFNR, GEELPAEPK, SLGTDLMNEMR, GVLYGESVDK, NIILESSDSR, MVFGTGTK, YAGVFHVEK, YGFIEGNVVIPR, LVINGGNGTVEDR, SQEMVHLVNKEPSETPDQC[+57]MTAD…	7	-0.365883
HMGB1	IGGVQQDTILAEGLHFR, VLPSIVNEVLK, IVQAEGEAEAAK, VQVVDEEGDQQHQEGK, GPAISIC[+57]K, TGWTQPQLTC[+57]VDER, FLASEESQGSR, YVLTLNK, WEQAGEAER, NIIGMDKPLSLPGFLAK, TQQVIPMVK, YSNTLQEVELTVQK, EC[+57]ESYFK, VAAGIVSYGYK, VVQVVAPETGLWQC[+57]LLSEGDKVK, DETVDDFWR, TQHIGNQEENK, NSNVVPYDFNR, GEELPAEPK, SLGTDLMNEMR, GVLYGESVDK, NIILESSDSR, MVFGTGTK, YAGVFHVEK, YGFIEGNVVIPR, LVINGGNGTVEDR, SQEMVHLVNKEPSETPDQC[+57]MTAD…	7	1.33292
IKZF1	IGGVQQDTILAEGLHFR, VLPSIVNEVLK, IVQAEGEAEAAK, VQVVDEEGDQQHQEGK, GPAISIC[+57]K, TGWTQPQLTC[+57]VDER, FLASEESQGSR, YVLTLNK, WEQAGEAER, NIIGMDKPLSLPGFLAK, TQQVIPMVK, YSNTLQEVELTVQK, EC[+57]ESYFK, VAAGIVSYGYK, VVQVVAPETGLWQC[+57]LLSEGDKVK, DETVDDFWR, TQHIGNQEENK, NSNVVPYDFNR, GEELPAEPK, SLGTDLMNEMR, GVLYGESVDK, NIILESSDSR, MVFGTGTK, YAGVFHVEK, YGFIEGNVVIPR, LVINGGNGTVEDR, SQEMVHLVNKEPSETPDQC[+57]MTAD…	7	1.31695
IL2RA	IGGVQQDTILAEGLHFR, VLPSIVNEVLK, IVQAEGEAEAAK, VQVVDEEGDQQHQEGK, GPAISIC[+57]K, TGWTQPQLTC[+57]VDER, FLASEESQGSR, YVLTLNK, WEQAGEAER, NIIGMDKPLSLPGFLAK, TQQVIPMVK, YSNTLQEVELTVQK, EC[+57]ESYFK, VAAGIVSYGYK, VVQVVAPETGLWQC[+57]LLSEGDKVK, DETVDDFWR, TQHIGNQEENK, NSNVVPYDFNR, GEELPAEPK, SLGTDLMNEMR, GVLYGESVDK, NIILESSDSR, MVFGTGTK, YAGVFHVEK, YGFIEGNVVIPR, LVINGGNGTVEDR, SQEMVHLVNKEPSETPDQC[+57]MTAD…	7	-0.282676
IL2RB	IGGVQQDTILAEGLHFR, VLPSIVNEVLK, IVQAEGEAEAAK, VQVVDEEGDQQHQEGK, GPAISIC[+57]K, TGWTQPQLTC[+57]VDER, FLASEESQGSR, YVLTLNK, WEQAGEAER, NIIGMDKPLSLPGFLAK, TQQVIPMVK, YSNTLQEVELTVQK, EC[+57]ESYFK, VAAGIVSYGYK, VVQVVAPETGLWQC[+57]LLSEGDKVK, DETVDDFWR, TQHIGNQEENK, NSNVVPYDFNR, GEELPAEPK, SLGTDLMNEMR, GVLYGESVDK, NIILESSDSR, MVFGTGTK, YAGVFHVEK, YGFIEGNVVIPR, LVINGGNGTVEDR, SQEMVHLVNKEPSETPDQC[+57]MTAD…	7	2.57041
IRGM1	IGGVQQDTILAEGLHFR, VLPSIVNEVLK, IVQAEGEAEAAK, VQVVDEEGDQQHQEGK, GPAISIC[+57]K, TGWTQPQLTC[+57]VDER, FLASEESQGSR, YVLTLNK, WEQAGEAER, NIIGMDKPLSLPGFLAK, TQQVIPMVK, YSNTLQEVELTVQK, EC[+57]ESYFK, VAAGIVSYGYK, VVQVVAPETGLWQC[+57]LLSEGDKVK, DETVDDFWR, TQHIGNQEENK, NSNVVPYDFNR, GEELPAEPK, SLGTDLMNEMR, GVLYGESVDK, NIILESSDSR, MVFGTGTK, YAGVFHVEK, YGFIEGNVVIPR, LVINGGNGTVEDR, SQEMVHLVNKEPSETPDQC[+57]MTAD…	7	-0.253948
ITB1	IGGVQQDTILAEGLHFR, VLPSIVNEVLK, IVQAEGEAEAAK, VQVVDEEGDQQHQEGK, GPAISIC[+57]K, TGWTQPQLTC[+57]VDER, FLASEESQGSR, YVLTLNK, WEQAGEAER, NIIGMDKPLSLPGFLAK, TQQVIPMVK, YSNTLQEVELTVQK, EC[+57]ESYFK, VAAGIVSYGYK, VVQVVAPETGLWQC[+57]LLSEGDKVK, DETVDDFWR, TQHIGNQEENK, NSNVVPYDFNR, GEELPAEPK, SLGTDLMNEMR, GVLYGESVDK, NIILESSDSR, MVFGTGTK, YAGVFHVEK, YGFIEGNVVIPR, LVINGGNGTVEDR, SQEMVHLVNKEPSETPDQC[+57]MTAD…	7	0.824217
KPCT	IGGVQQDTILAEGLHFR, VLPSIVNEVLK, IVQAEGEAEAAK, VQVVDEEGDQQHQEGK, GPAISIC[+57]K, TGWTQPQLTC[+57]VDER, FLASEESQGSR, YVLTLNK, WEQAGEAER, NIIGMDKPLSLPGFLAK, TQQVIPMVK, YSNTLQEVELTVQK, EC[+57]ESYFK, VAAGIVSYGYK, VVQVVAPETGLWQC[+57]LLSEGDKVK, DETVDDFWR, TQHIGNQEENK, NSNVVPYDFNR, GEELPAEPK, SLGTDLMNEMR, GVLYGESVDK, NIILESSDSR, MVFGTGTK, YAGVFHVEK, YGFIEGNVVIPR, LVINGGNGTVEDR, SQEMVHLVNKEPSETPDQC[+57]MTAD…	7	0.858509
NCKPL	IGGVQQDTILAEGLHFR, VLPSIVNEVLK, IVQAEGEAEAAK, VQVVDEEGDQQHQEGK, GPAISIC[+57]K, TGWTQPQLTC[+57]VDER, FLASEESQGSR, YVLTLNK, WEQAGEAER, NIIGMDKPLSLPGFLAK, TQQVIPMVK, YSNTLQEVELTVQK, EC[+57]ESYFK, VAAGIVSYGYK, VVQVVAPETGLWQC[+57]LLSEGDKVK, DETVDDFWR, TQHIGNQEENK, NSNVVPYDFNR, GEELPAEPK, SLGTDLMNEMR, GVLYGESVDK, NIILESSDSR, MVFGTGTK, YAGVFHVEK, YGFIEGNVVIPR, LVINGGNGTVEDR, SQEMVHLVNKEPSETPDQC[+57]MTAD…	7	0.379288
PHB	IGGVQQDTILAEGLHFR, VLPSIVNEVLK, IVQAEGEAEAAK, VQVVDEEGDQQHQEGK, GPAISIC[+57]K, TGWTQPQLTC[+57]VDER, FLASEESQGSR, YVLTLNK, WEQAGEAER, NIIGMDKPLSLPGFLAK, TQQVIPMVK, YSNTLQEVELTVQK, EC[+57]ESYFK, VAAGIVSYGYK, VVQVVAPETGLWQC[+57]LLSEGDKVK, DETVDDFWR, TQHIGNQEENK, NSNVVPYDFNR, GEELPAEPK, SLGTDLMNEMR, GVLYGESVDK, NIILESSDSR, MVFGTGTK, YAGVFHVEK, YGFIEGNVVIPR, LVINGGNGTVEDR, SQEMVHLVNKEPSETPDQC[+57]MTAD…	7	0.644937
PHB2	IGGVQQDTILAEGLHFR, VLPSIVNEVLK, IVQAEGEAEAAK, VQVVDEEGDQQHQEGK, GPAISIC[+57]K, TGWTQPQLTC[+57]VDER, FLASEESQGSR, YVLTLNK, WEQAGEAER, NIIGMDKPLSLPGFLAK, TQQVIPMVK, YSNTLQEVELTVQK, EC[+57]ESYFK, VAAGIVSYGYK, VVQVVAPETGLWQC[+57]LLSEGDKVK, DETVDDFWR, TQHIGNQEENK, NSNVVPYDFNR, GEELPAEPK, SLGTDLMNEMR, GVLYGESVDK, NIILESSDSR, MVFGTGTK, YAGVFHVEK, YGFIEGNVVIPR, LVINGGNGTVEDR, SQEMVHLVNKEPSETPDQC[+57]MTAD…	7	0.490933
PTN2	IGGVQQDTILAEGLHFR, VLPSIVNEVLK, IVQAEGEAEAAK, VQVVDEEGDQQHQEGK, GPAISIC[+57]K, TGWTQPQLTC[+57]VDER, FLASEESQGSR, YVLTLNK, WEQAGEAER, NIIGMDKPLSLPGFLAK, TQQVIPMVK, YSNTLQEVELTVQK, EC[+57]ESYFK, VAAGIVSYGYK, VVQVVAPETGLWQC[+57]LLSEGDKVK, DETVDDFWR, TQHIGNQEENK, NSNVVPYDFNR, GEELPAEPK, SLGTDLMNEMR, GVLYGESVDK, NIILESSDSR, MVFGTGTK, YAGVFHVEK, YGFIEGNVVIPR, LVINGGNGTVEDR, SQEMVHLVNKEPSETPDQC[+57]MTAD…	7	0.0890508
PTPRC	IGGVQQDTILAEGLHFR, VLPSIVNEVLK, IVQAEGEAEAAK, VQVVDEEGDQQHQEGK, GPAISIC[+57]K, TGWTQPQLTC[+57]VDER, FLASEESQGSR, YVLTLNK, WEQAGEAER, NIIGMDKPLSLPGFLAK, TQQVIPMVK, YSNTLQEVELTVQK, EC[+57]ESYFK, VAAGIVSYGYK, VVQVVAPETGLWQC[+57]LLSEGDKVK, DETVDDFWR, TQHIGNQEENK, NSNVVPYDFNR, GEELPAEPK, SLGTDLMNEMR, GVLYGESVDK, NIILESSDSR, MVFGTGTK, YAGVFHVEK, YGFIEGNVVIPR, LVINGGNGTVEDR, SQEMVHLVNKEPSETPDQC[+57]MTAD…	7	2.18753
RIPK3	IGGVQQDTILAEGLHFR, VLPSIVNEVLK, IVQAEGEAEAAK, VQVVDEEGDQQHQEGK, GPAISIC[+57]K, TGWTQPQLTC[+57]VDER, FLASEESQGSR, YVLTLNK, WEQAGEAER, NIIGMDKPLSLPGFLAK, TQQVIPMVK, YSNTLQEVELTVQK, EC[+57]ESYFK, VAAGIVSYGYK, VVQVVAPETGLWQC[+57]LLSEGDKVK, DETVDDFWR, TQHIGNQEENK, NSNVVPYDFNR, GEELPAEPK, SLGTDLMNEMR, GVLYGESVDK, NIILESSDSR, MVFGTGTK, YAGVFHVEK, YGFIEGNVVIPR, LVINGGNGTVEDR, SQEMVHLVNKEPSETPDQC[+57]MTAD…	7	0.866651
RUNX3	IGGVQQDTILAEGLHFR, VLPSIVNEVLK, IVQAEGEAEAAK, VQVVDEEGDQQHQEGK, GPAISIC[+57]K, TGWTQPQLTC[+57]VDER, FLASEESQGSR, YVLTLNK, WEQAGEAER, NIIGMDKPLSLPGFLAK, TQQVIPMVK, YSNTLQEVELTVQK, EC[+57]ESYFK, VAAGIVSYGYK, VVQVVAPETGLWQC[+57]LLSEGDKVK, DETVDDFWR, TQHIGNQEENK, NSNVVPYDFNR, GEELPAEPK, SLGTDLMNEMR, GVLYGESVDK, NIILESSDSR, MVFGTGTK, YAGVFHVEK, YGFIEGNVVIPR, LVINGGNGTVEDR, SQEMVHLVNKEPSETPDQC[+57]MTAD…	7	0.805152
SASH3	IGGVQQDTILAEGLHFR, VLPSIVNEVLK, IVQAEGEAEAAK, VQVVDEEGDQQHQEGK, GPAISIC[+57]K, TGWTQPQLTC[+57]VDER, FLASEESQGSR, YVLTLNK, WEQAGEAER, NIIGMDKPLSLPGFLAK, TQQVIPMVK, YSNTLQEVELTVQK, EC[+57]ESYFK, VAAGIVSYGYK, VVQVVAPETGLWQC[+57]LLSEGDKVK, DETVDDFWR, TQHIGNQEENK, NSNVVPYDFNR, GEELPAEPK, SLGTDLMNEMR, GVLYGESVDK, NIILESSDSR, MVFGTGTK, YAGVFHVEK, YGFIEGNVVIPR, LVINGGNGTVEDR, SQEMVHLVNKEPSETPDQC[+57]MTAD…	7	1.1115
SATB1	IGGVQQDTILAEGLHFR, VLPSIVNEVLK, IVQAEGEAEAAK, VQVVDEEGDQQHQEGK, GPAISIC[+57]K, TGWTQPQLTC[+57]VDER, FLASEESQGSR, YVLTLNK, WEQAGEAER, NIIGMDKPLSLPGFLAK, TQQVIPMVK, YSNTLQEVELTVQK, EC[+57]ESYFK, VAAGIVSYGYK, VVQVVAPETGLWQC[+57]LLSEGDKVK, DETVDDFWR, TQHIGNQEENK, NSNVVPYDFNR, GEELPAEPK, SLGTDLMNEMR, GVLYGESVDK, NIILESSDSR, MVFGTGTK, YAGVFHVEK, YGFIEGNVVIPR, LVINGGNGTVEDR, SQEMVHLVNKEPSETPDQC[+57]MTAD…	7	1.14946
SP3	IGGVQQDTILAEGLHFR, VLPSIVNEVLK, IVQAEGEAEAAK, VQVVDEEGDQQHQEGK, GPAISIC[+57]K, TGWTQPQLTC[+57]VDER, FLASEESQGSR, YVLTLNK, WEQAGEAER, NIIGMDKPLSLPGFLAK, TQQVIPMVK, YSNTLQEVELTVQK, EC[+57]ESYFK, VAAGIVSYGYK, VVQVVAPETGLWQC[+57]LLSEGDKVK, DETVDDFWR, TQHIGNQEENK, NSNVVPYDFNR, GEELPAEPK, SLGTDLMNEMR, GVLYGESVDK, NIILESSDSR, MVFGTGTK, YAGVFHVEK, YGFIEGNVVIPR, LVINGGNGTVEDR, SQEMVHLVNKEPSETPDQC[+57]MTAD…	7	0.428327
TCRG1	IGGVQQDTILAEGLHFR, VLPSIVNEVLK, IVQAEGEAEAAK, VQVVDEEGDQQHQEGK, GPAISIC[+57]K, TGWTQPQLTC[+57]VDER, FLASEESQGSR, YVLTLNK, WEQAGEAER, NIIGMDKPLSLPGFLAK, TQQVIPMVK, YSNTLQEVELTVQK, EC[+57]ESYFK, VAAGIVSYGYK, VVQVVAPETGLWQC[+57]LLSEGDKVK, DETVDDFWR, TQHIGNQEENK, NSNVVPYDFNR, GEELPAEPK, SLGTDLMNEMR, GVLYGESVDK, NIILESSDSR, MVFGTGTK, YAGVFHVEK, YGFIEGNVVIPR, LVINGGNGTVEDR, SQEMVHLVNKEPSETPDQC[+57]MTAD…	7	0.932302
ZAP70	IGGVQQDTILAEGLHFR, VLPSIVNEVLK, IVQAEGEAEAAK, VQVVDEEGDQQHQEGK, GPAISIC[+57]K, TGWTQPQLTC[+57]VDER, FLASEESQGSR, YVLTLNK, WEQAGEAER, NIIGMDKPLSLPGFLAK, TQQVIPMVK, YSNTLQEVELTVQK, EC[+57]ESYFK, VAAGIVSYGYK, VVQVVAPETGLWQC[+57]LLSEGDKVK, DETVDDFWR, TQHIGNQEENK, NSNVVPYDFNR, GEELPAEPK, SLGTDLMNEMR, GVLYGESVDK, NIILESSDSR, MVFGTGTK, YAGVFHVEK, YGFIEGNVVIPR, LVINGGNGTVEDR, SQEMVHLVNKEPSETPDQC[+57]MTAD…	7	0.362134
ADA	IGGVQQDTILAEGLHFR, VLPSIVNEVLK, IVQAEGEAEAAK, VQVVDEEGDQQHQEGK, GPAISIC[+57]K, TGWTQPQLTC[+57]VDER, FLASEESQGSR, YVLTLNK, WEQAGEAER, NIIGMDKPLSLPGFLAK, TQQVIPMVK, YSNTLQEVELTVQK, EC[+57]ESYFK, VAAGIVSYGYK, VVQVVAPETGLWQC[+57]LLSEGDKVK, DETVDDFWR, TQHIGNQEENK, NSNVVPYDFNR, GEELPAEPK, SLGTDLMNEMR, GVLYGESVDK, NIILESSDSR, MVFGTGTK, YAGVFHVEK, YGFIEGNVVIPR, LVINGGNGTVEDR, SQEMVHLVNKEPSETPDQC[+57]MTAD…	8	1.01932
CCD25	IGGVQQDTILAEGLHFR, VLPSIVNEVLK, IVQAEGEAEAAK, VQVVDEEGDQQHQEGK, GPAISIC[+57]K, TGWTQPQLTC[+57]VDER, FLASEESQGSR, YVLTLNK, WEQAGEAER, NIIGMDKPLSLPGFLAK, TQQVIPMVK, YSNTLQEVELTVQK, EC[+57]ESYFK, VAAGIVSYGYK, VVQVVAPETGLWQC[+57]LLSEGDKVK, DETVDDFWR, TQHIGNQEENK, NSNVVPYDFNR, GEELPAEPK, SLGTDLMNEMR, GVLYGESVDK, NIILESSDSR, MVFGTGTK, YAGVFHVEK, YGFIEGNVVIPR, LVINGGNGTVEDR, SQEMVHLVNKEPSETPDQC[+57]MTAD…	8	1.2284
CD11B	IGGVQQDTILAEGLHFR, VLPSIVNEVLK, IVQAEGEAEAAK, VQVVDEEGDQQHQEGK, GPAISIC[+57]K, TGWTQPQLTC[+57]VDER, FLASEESQGSR, YVLTLNK, WEQAGEAER, NIIGMDKPLSLPGFLAK, TQQVIPMVK, YSNTLQEVELTVQK, EC[+57]ESYFK, VAAGIVSYGYK, VVQVVAPETGLWQC[+57]LLSEGDKVK, DETVDDFWR, TQHIGNQEENK, NSNVVPYDFNR, GEELPAEPK, SLGTDLMNEMR, GVLYGESVDK, NIILESSDSR, MVFGTGTK, YAGVFHVEK, YGFIEGNVVIPR, LVINGGNGTVEDR, SQEMVHLVNKEPSETPDQC[+57]MTAD…	8	0.97471
CD4	IGGVQQDTILAEGLHFR, VLPSIVNEVLK, IVQAEGEAEAAK, VQVVDEEGDQQHQEGK, GPAISIC[+57]K, TGWTQPQLTC[+57]VDER, FLASEESQGSR, YVLTLNK, WEQAGEAER, NIIGMDKPLSLPGFLAK, TQQVIPMVK, YSNTLQEVELTVQK, EC[+57]ESYFK, VAAGIVSYGYK, VVQVVAPETGLWQC[+57]LLSEGDKVK, DETVDDFWR, TQHIGNQEENK, NSNVVPYDFNR, GEELPAEPK, SLGTDLMNEMR, GVLYGESVDK, NIILESSDSR, MVFGTGTK, YAGVFHVEK, YGFIEGNVVIPR, LVINGGNGTVEDR, SQEMVHLVNKEPSETPDQC[+57]MTAD…	8	-0.663708
CD44	IGGVQQDTILAEGLHFR, VLPSIVNEVLK, IVQAEGEAEAAK, VQVVDEEGDQQHQEGK, GPAISIC[+57]K, TGWTQPQLTC[+57]VDER, FLASEESQGSR, YVLTLNK, WEQAGEAER, NIIGMDKPLSLPGFLAK, TQQVIPMVK, YSNTLQEVELTVQK, EC[+57]ESYFK, VAAGIVSYGYK, VVQVVAPETGLWQC[+57]LLSEGDKVK, DETVDDFWR, TQHIGNQEENK, NSNVVPYDFNR, GEELPAEPK, SLGTDLMNEMR, GVLYGESVDK, NIILESSDSR, MVFGTGTK, YAGVFHVEK, YGFIEGNVVIPR, LVINGGNGTVEDR, SQEMVHLVNKEPSETPDQC[+57]MTAD…	8	0.457459
CD47	IGGVQQDTILAEGLHFR, VLPSIVNEVLK, IVQAEGEAEAAK, VQVVDEEGDQQHQEGK, GPAISIC[+57]K, TGWTQPQLTC[+57]VDER, FLASEESQGSR, YVLTLNK, WEQAGEAER, NIIGMDKPLSLPGFLAK, TQQVIPMVK, YSNTLQEVELTVQK, EC[+57]ESYFK, VAAGIVSYGYK, VVQVVAPETGLWQC[+57]LLSEGDKVK, DETVDDFWR, TQHIGNQEENK, NSNVVPYDFNR, GEELPAEPK, SLGTDLMNEMR, GVLYGESVDK, NIILESSDSR, MVFGTGTK, YAGVFHVEK, YGFIEGNVVIPR, LVINGGNGTVEDR, SQEMVHLVNKEPSETPDQC[+57]MTAD…	8	1.01346
CD69	IGGVQQDTILAEGLHFR, VLPSIVNEVLK, IVQAEGEAEAAK, VQVVDEEGDQQHQEGK, GPAISIC[+57]K, TGWTQPQLTC[+57]VDER, FLASEESQGSR, YVLTLNK, WEQAGEAER, NIIGMDKPLSLPGFLAK, TQQVIPMVK, YSNTLQEVELTVQK, EC[+57]ESYFK, VAAGIVSYGYK, VVQVVAPETGLWQC[+57]LLSEGDKVK, DETVDDFWR, TQHIGNQEENK, NSNVVPYDFNR, GEELPAEPK, SLGTDLMNEMR, GVLYGESVDK, NIILESSDSR, MVFGTGTK, YAGVFHVEK, YGFIEGNVVIPR, LVINGGNGTVEDR, SQEMVHLVNKEPSETPDQC[+57]MTAD…	8	0.308228
CD8A	IGGVQQDTILAEGLHFR, VLPSIVNEVLK, IVQAEGEAEAAK, VQVVDEEGDQQHQEGK, GPAISIC[+57]K, TGWTQPQLTC[+57]VDER, FLASEESQGSR, YVLTLNK, WEQAGEAER, NIIGMDKPLSLPGFLAK, TQQVIPMVK, YSNTLQEVELTVQK, EC[+57]ESYFK, VAAGIVSYGYK, VVQVVAPETGLWQC[+57]LLSEGDKVK, DETVDDFWR, TQHIGNQEENK, NSNVVPYDFNR, GEELPAEPK, SLGTDLMNEMR, GVLYGESVDK, NIILESSDSR, MVFGTGTK, YAGVFHVEK, YGFIEGNVVIPR, LVINGGNGTVEDR, SQEMVHLVNKEPSETPDQC[+57]MTAD…	8	0.4518
CD8B	IGGVQQDTILAEGLHFR, VLPSIVNEVLK, IVQAEGEAEAAK, VQVVDEEGDQQHQEGK, GPAISIC[+57]K, TGWTQPQLTC[+57]VDER, FLASEESQGSR, YVLTLNK, WEQAGEAER, NIIGMDKPLSLPGFLAK, TQQVIPMVK, YSNTLQEVELTVQK, EC[+57]ESYFK, VAAGIVSYGYK, VVQVVAPETGLWQC[+57]LLSEGDKVK, DETVDDFWR, TQHIGNQEENK, NSNVVPYDFNR, GEELPAEPK, SLGTDLMNEMR, GVLYGESVDK, NIILESSDSR, MVFGTGTK, YAGVFHVEK, YGFIEGNVVIPR, LVINGGNGTVEDR, SQEMVHLVNKEPSETPDQC[+57]MTAD…	8	1.92811
GRAB	IGGVQQDTILAEGLHFR, VLPSIVNEVLK, IVQAEGEAEAAK, VQVVDEEGDQQHQEGK, GPAISIC[+57]K, TGWTQPQLTC[+57]VDER, FLASEESQGSR, YVLTLNK, WEQAGEAER, NIIGMDKPLSLPGFLAK, TQQVIPMVK, YSNTLQEVELTVQK, EC[+57]ESYFK, VAAGIVSYGYK, VVQVVAPETGLWQC[+57]LLSEGDKVK, DETVDDFWR, TQHIGNQEENK, NSNVVPYDFNR, GEELPAEPK, SLGTDLMNEMR, GVLYGESVDK, NIILESSDSR, MVFGTGTK, YAGVFHVEK, YGFIEGNVVIPR, LVINGGNGTVEDR, SQEMVHLVNKEPSETPDQC[+57]MTAD…	8	-0.801691
HA1B	IGGVQQDTILAEGLHFR, VLPSIVNEVLK, IVQAEGEAEAAK, VQVVDEEGDQQHQEGK, GPAISIC[+57]K, TGWTQPQLTC[+57]VDER, FLASEESQGSR, YVLTLNK, WEQAGEAER, NIIGMDKPLSLPGFLAK, TQQVIPMVK, YSNTLQEVELTVQK, EC[+57]ESYFK, VAAGIVSYGYK, VVQVVAPETGLWQC[+57]LLSEGDKVK, DETVDDFWR, TQHIGNQEENK, NSNVVPYDFNR, GEELPAEPK, SLGTDLMNEMR, GVLYGESVDK, NIILESSDSR, MVFGTGTK, YAGVFHVEK, YGFIEGNVVIPR, LVINGGNGTVEDR, SQEMVHLVNKEPSETPDQC[+57]MTAD…	8	-0.0139391
HMGB1	IGGVQQDTILAEGLHFR, VLPSIVNEVLK, IVQAEGEAEAAK, VQVVDEEGDQQHQEGK, GPAISIC[+57]K, TGWTQPQLTC[+57]VDER, FLASEESQGSR, YVLTLNK, WEQAGEAER, NIIGMDKPLSLPGFLAK, TQQVIPMVK, YSNTLQEVELTVQK, EC[+57]ESYFK, VAAGIVSYGYK, VVQVVAPETGLWQC[+57]LLSEGDKVK, DETVDDFWR, TQHIGNQEENK, NSNVVPYDFNR, GEELPAEPK, SLGTDLMNEMR, GVLYGESVDK, NIILESSDSR, MVFGTGTK, YAGVFHVEK, YGFIEGNVVIPR, LVINGGNGTVEDR, SQEMVHLVNKEPSETPDQC[+57]MTAD…	8	1.91201
IKZF1	IGGVQQDTILAEGLHFR, VLPSIVNEVLK, IVQAEGEAEAAK, VQVVDEEGDQQHQEGK, GPAISIC[+57]K, TGWTQPQLTC[+57]VDER, FLASEESQGSR, YVLTLNK, WEQAGEAER, NIIGMDKPLSLPGFLAK, TQQVIPMVK, YSNTLQEVELTVQK, EC[+57]ESYFK, VAAGIVSYGYK, VVQVVAPETGLWQC[+57]LLSEGDKVK, DETVDDFWR, TQHIGNQEENK, NSNVVPYDFNR, GEELPAEPK, SLGTDLMNEMR, GVLYGESVDK, NIILESSDSR, MVFGTGTK, YAGVFHVEK, YGFIEGNVVIPR, LVINGGNGTVEDR, SQEMVHLVNKEPSETPDQC[+57]MTAD…	8	1.5851
IL2RA	IGGVQQDTILAEGLHFR, VLPSIVNEVLK, IVQAEGEAEAAK, VQVVDEEGDQQHQEGK, GPAISIC[+57]K, TGWTQPQLTC[+57]VDER, FLASEESQGSR, YVLTLNK, WEQAGEAER, NIIGMDKPLSLPGFLAK, TQQVIPMVK, YSNTLQEVELTVQK, EC[+57]ESYFK, VAAGIVSYGYK, VVQVVAPETGLWQC[+57]LLSEGDKVK, DETVDDFWR, TQHIGNQEENK, NSNVVPYDFNR, GEELPAEPK, SLGTDLMNEMR, GVLYGESVDK, NIILESSDSR, MVFGTGTK, YAGVFHVEK, YGFIEGNVVIPR, LVINGGNGTVEDR, SQEMVHLVNKEPSETPDQC[+57]MTAD…	8	0.127227
IL2RB	IGGVQQDTILAEGLHFR, VLPSIVNEVLK, IVQAEGEAEAAK, VQVVDEEGDQQHQEGK, GPAISIC[+57]K, TGWTQPQLTC[+57]VDER, FLASEESQGSR, YVLTLNK, WEQAGEAER, NIIGMDKPLSLPGFLAK, TQQVIPMVK, YSNTLQEVELTVQK, EC[+57]ESYFK, VAAGIVSYGYK, VVQVVAPETGLWQC[+57]LLSEGDKVK, DETVDDFWR, TQHIGNQEENK, NSNVVPYDFNR, GEELPAEPK, SLGTDLMNEMR, GVLYGESVDK, NIILESSDSR, MVFGTGTK, YAGVFHVEK, YGFIEGNVVIPR, LVINGGNGTVEDR, SQEMVHLVNKEPSETPDQC[+57]MTAD…	8	1.63559
IRGM1	IGGVQQDTILAEGLHFR, VLPSIVNEVLK, IVQAEGEAEAAK, VQVVDEEGDQQHQEGK, GPAISIC[+57]K, TGWTQPQLTC[+57]VDER, FLASEESQGSR, YVLTLNK, WEQAGEAER, NIIGMDKPLSLPGFLAK, TQQVIPMVK, YSNTLQEVELTVQK, EC[+57]ESYFK, VAAGIVSYGYK, VVQVVAPETGLWQC[+57]LLSEGDKVK, DETVDDFWR, TQHIGNQEENK, NSNVVPYDFNR, GEELPAEPK, SLGTDLMNEMR, GVLYGESVDK, NIILESSDSR, MVFGTGTK, YAGVFHVEK, YGFIEGNVVIPR, LVINGGNGTVEDR, SQEMVHLVNKEPSETPDQC[+57]MTAD…	8	-0.014858
ITB1	IGGVQQDTILAEGLHFR, VLPSIVNEVLK, IVQAEGEAEAAK, VQVVDEEGDQQHQEGK, GPAISIC[+57]K, TGWTQPQLTC[+57]VDER, FLASEESQGSR, YVLTLNK, WEQAGEAER, NIIGMDKPLSLPGFLAK, TQQVIPMVK, YSNTLQEVELTVQK, EC[+57]ESYFK, VAAGIVSYGYK, VVQVVAPETGLWQC[+57]LLSEGDKVK, DETVDDFWR, TQHIGNQEENK, NSNVVPYDFNR, GEELPAEPK, SLGTDLMNEMR, GVLYGESVDK, NIILESSDSR, MVFGTGTK, YAGVFHVEK, YGFIEGNVVIPR, LVINGGNGTVEDR, SQEMVHLVNKEPSETPDQC[+57]MTAD…	8	0.983823
KPCT	IGGVQQDTILAEGLHFR, VLPSIVNEVLK, IVQAEGEAEAAK, VQVVDEEGDQQHQEGK, GPAISIC[+57]K, TGWTQPQLTC[+57]VDER, FLASEESQGSR, YVLTLNK, WEQAGEAER, NIIGMDKPLSLPGFLAK, TQQVIPMVK, YSNTLQEVELTVQK, EC[+57]ESYFK, VAAGIVSYGYK, VVQVVAPETGLWQC[+57]LLSEGDKVK, DETVDDFWR, TQHIGNQEENK, NSNVVPYDFNR, GEELPAEPK, SLGTDLMNEMR, GVLYGESVDK, NIILESSDSR, MVFGTGTK, YAGVFHVEK, YGFIEGNVVIPR, LVINGGNGTVEDR, SQEMVHLVNKEPSETPDQC[+57]MTAD…	8	1.30975
NCKPL	IGGVQQDTILAEGLHFR, VLPSIVNEVLK, IVQAEGEAEAAK, VQVVDEEGDQQHQEGK, GPAISIC[+57]K, TGWTQPQLTC[+57]VDER, FLASEESQGSR, YVLTLNK, WEQAGEAER, NIIGMDKPLSLPGFLAK, TQQVIPMVK, YSNTLQEVELTVQK, EC[+57]ESYFK, VAAGIVSYGYK, VVQVVAPETGLWQC[+57]LLSEGDKVK, DETVDDFWR, TQHIGNQEENK, NSNVVPYDFNR, GEELPAEPK, SLGTDLMNEMR, GVLYGESVDK, NIILESSDSR, MVFGTGTK, YAGVFHVEK, YGFIEGNVVIPR, LVINGGNGTVEDR, SQEMVHLVNKEPSETPDQC[+57]MTAD…	8	0.439828
PHB	IGGVQQDTILAEGLHFR, VLPSIVNEVLK, IVQAEGEAEAAK, VQVVDEEGDQQHQEGK, GPAISIC[+57]K, TGWTQPQLTC[+57]VDER, FLASEESQGSR, YVLTLNK, WEQAGEAER, NIIGMDKPLSLPGFLAK, TQQVIPMVK, YSNTLQEVELTVQK, EC[+57]ESYFK, VAAGIVSYGYK, VVQVVAPETGLWQC[+57]LLSEGDKVK, DETVDDFWR, TQHIGNQEENK, NSNVVPYDFNR, GEELPAEPK, SLGTDLMNEMR, GVLYGESVDK, NIILESSDSR, MVFGTGTK, YAGVFHVEK, YGFIEGNVVIPR, LVINGGNGTVEDR, SQEMVHLVNKEPSETPDQC[+57]MTAD…	8	0.859616
PHB2	IGGVQQDTILAEGLHFR, VLPSIVNEVLK, IVQAEGEAEAAK, VQVVDEEGDQQHQEGK, GPAISIC[+57]K, TGWTQPQLTC[+57]VDER, FLASEESQGSR, YVLTLNK, WEQAGEAER, NIIGMDKPLSLPGFLAK, TQQVIPMVK, YSNTLQEVELTVQK, EC[+57]ESYFK, VAAGIVSYGYK, VVQVVAPETGLWQC[+57]LLSEGDKVK, DETVDDFWR, TQHIGNQEENK, NSNVVPYDFNR, GEELPAEPK, SLGTDLMNEMR, GVLYGESVDK, NIILESSDSR, MVFGTGTK, YAGVFHVEK, YGFIEGNVVIPR, LVINGGNGTVEDR, SQEMVHLVNKEPSETPDQC[+57]MTAD…	8	0.61182
PTN2	IGGVQQDTILAEGLHFR, VLPSIVNEVLK, IVQAEGEAEAAK, VQVVDEEGDQQHQEGK, GPAISIC[+57]K, TGWTQPQLTC[+57]VDER, FLASEESQGSR, YVLTLNK, WEQAGEAER, NIIGMDKPLSLPGFLAK, TQQVIPMVK, YSNTLQEVELTVQK, EC[+57]ESYFK, VAAGIVSYGYK, VVQVVAPETGLWQC[+57]LLSEGDKVK, DETVDDFWR, TQHIGNQEENK, NSNVVPYDFNR, GEELPAEPK, SLGTDLMNEMR, GVLYGESVDK, NIILESSDSR, MVFGTGTK, YAGVFHVEK, YGFIEGNVVIPR, LVINGGNGTVEDR, SQEMVHLVNKEPSETPDQC[+57]MTAD…	8	0.399033
PTPRC	IGGVQQDTILAEGLHFR, VLPSIVNEVLK, IVQAEGEAEAAK, VQVVDEEGDQQHQEGK, GPAISIC[+57]K, TGWTQPQLTC[+57]VDER, FLASEESQGSR, YVLTLNK, WEQAGEAER, NIIGMDKPLSLPGFLAK, TQQVIPMVK, YSNTLQEVELTVQK, EC[+57]ESYFK, VAAGIVSYGYK, VVQVVAPETGLWQC[+57]LLSEGDKVK, DETVDDFWR, TQHIGNQEENK, NSNVVPYDFNR, GEELPAEPK, SLGTDLMNEMR, GVLYGESVDK, NIILESSDSR, MVFGTGTK, YAGVFHVEK, YGFIEGNVVIPR, LVINGGNGTVEDR, SQEMVHLVNKEPSETPDQC[+57]MTAD…	8	1.46094
RIPK3	IGGVQQDTILAEGLHFR, VLPSIVNEVLK, IVQAEGEAEAAK, VQVVDEEGDQQHQEGK, GPAISIC[+57]K, TGWTQPQLTC[+57]VDER, FLASEESQGSR, YVLTLNK, WEQAGEAER, NIIGMDKPLSLPGFLAK, TQQVIPMVK, YSNTLQEVELTVQK, EC[+57]ESYFK, VAAGIVSYGYK, VVQVVAPETGLWQC[+57]LLSEGDKVK, DETVDDFWR, TQHIGNQEENK, NSNVVPYDFNR, GEELPAEPK, SLGTDLMNEMR, GVLYGESVDK, NIILESSDSR, MVFGTGTK, YAGVFHVEK, YGFIEGNVVIPR, LVINGGNGTVEDR, SQEMVHLVNKEPSETPDQC[+57]MTAD…	8	1.32822
RUNX3	IGGVQQDTILAEGLHFR, VLPSIVNEVLK, IVQAEGEAEAAK, VQVVDEEGDQQHQEGK, GPAISIC[+57]K, TGWTQPQLTC[+57]VDER, FLASEESQGSR, YVLTLNK, WEQAGEAER, NIIGMDKPLSLPGFLAK, TQQVIPMVK, YSNTLQEVELTVQK, EC[+57]ESYFK, VAAGIVSYGYK, VVQVVAPETGLWQC[+57]LLSEGDKVK, DETVDDFWR, TQHIGNQEENK, NSNVVPYDFNR, GEELPAEPK, SLGTDLMNEMR, GVLYGESVDK, NIILESSDSR, MVFGTGTK, YAGVFHVEK, YGFIEGNVVIPR, LVINGGNGTVEDR, SQEMVHLVNKEPSETPDQC[+57]MTAD…	8	0.91738
SASH3	IGGVQQDTILAEGLHFR, VLPSIVNEVLK, IVQAEGEAEAAK, VQVVDEEGDQQHQEGK, GPAISIC[+57]K, TGWTQPQLTC[+57]VDER, FLASEESQGSR, YVLTLNK, WEQAGEAER, NIIGMDKPLSLPGFLAK, TQQVIPMVK, YSNTLQEVELTVQK, EC[+57]ESYFK, VAAGIVSYGYK, VVQVVAPETGLWQC[+57]LLSEGDKVK, DETVDDFWR, TQHIGNQEENK, NSNVVPYDFNR, GEELPAEPK, SLGTDLMNEMR, GVLYGESVDK, NIILESSDSR, MVFGTGTK, YAGVFHVEK, YGFIEGNVVIPR, LVINGGNGTVEDR, SQEMVHLVNKEPSETPDQC[+57]MTAD…	8	1.73525
SATB1	IGGVQQDTILAEGLHFR, VLPSIVNEVLK, IVQAEGEAEAAK, VQVVDEEGDQQHQEGK, GPAISIC[+57]K, TGWTQPQLTC[+57]VDER, FLASEESQGSR, YVLTLNK, WEQAGEAER, NIIGMDKPLSLPGFLAK, TQQVIPMVK, YSNTLQEVELTVQK, EC[+57]ESYFK, VAAGIVSYGYK, VVQVVAPETGLWQC[+57]LLSEGDKVK, DETVDDFWR, TQHIGNQEENK, NSNVVPYDFNR, GEELPAEPK, SLGTDLMNEMR, GVLYGESVDK, NIILESSDSR, MVFGTGTK, YAGVFHVEK, YGFIEGNVVIPR, LVINGGNGTVEDR, SQEMVHLVNKEPSETPDQC[+57]MTAD…	8	1.40634
SP3	IGGVQQDTILAEGLHFR, VLPSIVNEVLK, IVQAEGEAEAAK, VQVVDEEGDQQHQEGK, GPAISIC[+57]K, TGWTQPQLTC[+57]VDER, FLASEESQGSR, YVLTLNK, WEQAGEAER, NIIGMDKPLSLPGFLAK, TQQVIPMVK, YSNTLQEVELTVQK, EC[+57]ESYFK, VAAGIVSYGYK, VVQVVAPETGLWQC[+57]LLSEGDKVK, DETVDDFWR, TQHIGNQEENK, NSNVVPYDFNR, GEELPAEPK, SLGTDLMNEMR, GVLYGESVDK, NIILESSDSR, MVFGTGTK, YAGVFHVEK, YGFIEGNVVIPR, LVINGGNGTVEDR, SQEMVHLVNKEPSETPDQC[+57]MTAD…	8	0.739413
TCRG1	IGGVQQDTILAEGLHFR, VLPSIVNEVLK, IVQAEGEAEAAK, VQVVDEEGDQQHQEGK, GPAISIC[+57]K, TGWTQPQLTC[+57]VDER, FLASEESQGSR, YVLTLNK, WEQAGEAER, NIIGMDKPLSLPGFLAK, TQQVIPMVK, YSNTLQEVELTVQK, EC[+57]ESYFK, VAAGIVSYGYK, VVQVVAPETGLWQC[+57]LLSEGDKVK, DETVDDFWR, TQHIGNQEENK, NSNVVPYDFNR, GEELPAEPK, SLGTDLMNEMR, GVLYGESVDK, NIILESSDSR, MVFGTGTK, YAGVFHVEK, YGFIEGNVVIPR, LVINGGNGTVEDR, SQEMVHLVNKEPSETPDQC[+57]MTAD…	8	1.18322
ZAP70	IGGVQQDTILAEGLHFR, VLPSIVNEVLK, IVQAEGEAEAAK, VQVVDEEGDQQHQEGK, GPAISIC[+57]K, TGWTQPQLTC[+57]VDER, FLASEESQGSR, YVLTLNK, WEQAGEAER, NIIGMDKPLSLPGFLAK, TQQVIPMVK, YSNTLQEVELTVQK, EC[+57]ESYFK, VAAGIVSYGYK, VVQVVAPETGLWQC[+57]LLSEGDKVK, DETVDDFWR, TQHIGNQEENK, NSNVVPYDFNR, GEELPAEPK, SLGTDLMNEMR, GVLYGESVDK, NIILESSDSR, MVFGTGTK, YAGVFHVEK, YGFIEGNVVIPR, LVINGGNGTVEDR, SQEMVHLVNKEPSETPDQC[+57]MTAD…	8	0.470455
ADA	IGGVQQDTILAEGLHFR, VLPSIVNEVLK, IVQAEGEAEAAK, VQVVDEEGDQQHQEGK, GPAISIC[+57]K, TGWTQPQLTC[+57]VDER, FLASEESQGSR, YVLTLNK, WEQAGEAER, NIIGMDKPLSLPGFLAK, TQQVIPMVK, YSNTLQEVELTVQK, EC[+57]ESYFK, VAAGIVSYGYK, VVQVVAPETGLWQC[+57]LLSEGDKVK, DETVDDFWR, TQHIGNQEENK, NSNVVPYDFNR, GEELPAEPK, SLGTDLMNEMR, GVLYGESVDK, NIILESSDSR, MVFGTGTK, YAGVFHVEK, YGFIEGNVVIPR, LVINGGNGTVEDR, SQEMVHLVNKEPSETPDQC[+57]MTAD…	9	1.04807
CCD25	IGGVQQDTILAEGLHFR, VLPSIVNEVLK, IVQAEGEAEAAK, VQVVDEEGDQQHQEGK, GPAISIC[+57]K, TGWTQPQLTC[+57]VDER, FLASEESQGSR, YVLTLNK, WEQAGEAER, NIIGMDKPLSLPGFLAK, TQQVIPMVK, YSNTLQEVELTVQK, EC[+57]ESYFK, VAAGIVSYGYK, VVQVVAPETGLWQC[+57]LLSEGDKVK, DETVDDFWR, TQHIGNQEENK, NSNVVPYDFNR, GEELPAEPK, SLGTDLMNEMR, GVLYGESVDK, NIILESSDSR, MVFGTGTK, YAGVFHVEK, YGFIEGNVVIPR, LVINGGNGTVEDR, SQEMVHLVNKEPSETPDQC[+57]MTAD…	9	1.47546
CD11B	IGGVQQDTILAEGLHFR, VLPSIVNEVLK, IVQAEGEAEAAK, VQVVDEEGDQQHQEGK, GPAISIC[+57]K, TGWTQPQLTC[+57]VDER, FLASEESQGSR, YVLTLNK, WEQAGEAER, NIIGMDKPLSLPGFLAK, TQQVIPMVK, YSNTLQEVELTVQK, EC[+57]ESYFK, VAAGIVSYGYK, VVQVVAPETGLWQC[+57]LLSEGDKVK, DETVDDFWR, TQHIGNQEENK, NSNVVPYDFNR, GEELPAEPK, SLGTDLMNEMR, GVLYGESVDK, NIILESSDSR, MVFGTGTK, YAGVFHVEK, YGFIEGNVVIPR, LVINGGNGTVEDR, SQEMVHLVNKEPSETPDQC[+57]MTAD…	9	1.19455
CD4	IGGVQQDTILAEGLHFR, VLPSIVNEVLK, IVQAEGEAEAAK, VQVVDEEGDQQHQEGK, GPAISIC[+57]K, TGWTQPQLTC[+57]VDER, FLASEESQGSR, YVLTLNK, WEQAGEAER, NIIGMDKPLSLPGFLAK, TQQVIPMVK, YSNTLQEVELTVQK, EC[+57]ESYFK, VAAGIVSYGYK, VVQVVAPETGLWQC[+57]LLSEGDKVK, DETVDDFWR, TQHIGNQEENK, NSNVVPYDFNR, GEELPAEPK, SLGTDLMNEMR, GVLYGESVDK, NIILESSDSR, MVFGTGTK, YAGVFHVEK, YGFIEGNVVIPR, LVINGGNGTVEDR, SQEMVHLVNKEPSETPDQC[+57]MTAD…	9	0.487951
CD44	IGGVQQDTILAEGLHFR, VLPSIVNEVLK, IVQAEGEAEAAK, VQVVDEEGDQQHQEGK, GPAISIC[+57]K, TGWTQPQLTC[+57]VDER, FLASEESQGSR, YVLTLNK, WEQAGEAER, NIIGMDKPLSLPGFLAK, TQQVIPMVK, YSNTLQEVELTVQK, EC[+57]ESYFK, VAAGIVSYGYK, VVQVVAPETGLWQC[+57]LLSEGDKVK, DETVDDFWR, TQHIGNQEENK, NSNVVPYDFNR, GEELPAEPK, SLGTDLMNEMR, GVLYGESVDK, NIILESSDSR, MVFGTGTK, YAGVFHVEK, YGFIEGNVVIPR, LVINGGNGTVEDR, SQEMVHLVNKEPSETPDQC[+57]MTAD…	9	1.01012
CD47	IGGVQQDTILAEGLHFR, VLPSIVNEVLK, IVQAEGEAEAAK, VQVVDEEGDQQHQEGK, GPAISIC[+57]K, TGWTQPQLTC[+57]VDER, FLASEESQGSR, YVLTLNK, WEQAGEAER, NIIGMDKPLSLPGFLAK, TQQVIPMVK, YSNTLQEVELTVQK, EC[+57]ESYFK, VAAGIVSYGYK, VVQVVAPETGLWQC[+57]LLSEGDKVK, DETVDDFWR, TQHIGNQEENK, NSNVVPYDFNR, GEELPAEPK, SLGTDLMNEMR, GVLYGESVDK, NIILESSDSR, MVFGTGTK, YAGVFHVEK, YGFIEGNVVIPR, LVINGGNGTVEDR, SQEMVHLVNKEPSETPDQC[+57]MTAD…	9	1.57086
CD69	IGGVQQDTILAEGLHFR, VLPSIVNEVLK, IVQAEGEAEAAK, VQVVDEEGDQQHQEGK, GPAISIC[+57]K, TGWTQPQLTC[+57]VDER, FLASEESQGSR, YVLTLNK, WEQAGEAER, NIIGMDKPLSLPGFLAK, TQQVIPMVK, YSNTLQEVELTVQK, EC[+57]ESYFK, VAAGIVSYGYK, VVQVVAPETGLWQC[+57]LLSEGDKVK, DETVDDFWR, TQHIGNQEENK, NSNVVPYDFNR, GEELPAEPK, SLGTDLMNEMR, GVLYGESVDK, NIILESSDSR, MVFGTGTK, YAGVFHVEK, YGFIEGNVVIPR, LVINGGNGTVEDR, SQEMVHLVNKEPSETPDQC[+57]MTAD…	9	0.580883
CD8A	IGGVQQDTILAEGLHFR, VLPSIVNEVLK, IVQAEGEAEAAK, VQVVDEEGDQQHQEGK, GPAISIC[+57]K, TGWTQPQLTC[+57]VDER, FLASEESQGSR, YVLTLNK, WEQAGEAER, NIIGMDKPLSLPGFLAK, TQQVIPMVK, YSNTLQEVELTVQK, EC[+57]ESYFK, VAAGIVSYGYK, VVQVVAPETGLWQC[+57]LLSEGDKVK, DETVDDFWR, TQHIGNQEENK, NSNVVPYDFNR, GEELPAEPK, SLGTDLMNEMR, GVLYGESVDK, NIILESSDSR, MVFGTGTK, YAGVFHVEK, YGFIEGNVVIPR, LVINGGNGTVEDR, SQEMVHLVNKEPSETPDQC[+57]MTAD…	9	0.756507
CD8B	IGGVQQDTILAEGLHFR, VLPSIVNEVLK, IVQAEGEAEAAK, VQVVDEEGDQQHQEGK, GPAISIC[+57]K, TGWTQPQLTC[+57]VDER, FLASEESQGSR, YVLTLNK, WEQAGEAER, NIIGMDKPLSLPGFLAK, TQQVIPMVK, YSNTLQEVELTVQK, EC[+57]ESYFK, VAAGIVSYGYK, VVQVVAPETGLWQC[+57]LLSEGDKVK, DETVDDFWR, TQHIGNQEENK, NSNVVPYDFNR, GEELPAEPK, SLGTDLMNEMR, GVLYGESVDK, NIILESSDSR, MVFGTGTK, YAGVFHVEK, YGFIEGNVVIPR, LVINGGNGTVEDR, SQEMVHLVNKEPSETPDQC[+57]MTAD…	9	1.4557
GRAB	IGGVQQDTILAEGLHFR, VLPSIVNEVLK, IVQAEGEAEAAK, VQVVDEEGDQQHQEGK, GPAISIC[+57]K, TGWTQPQLTC[+57]VDER, FLASEESQGSR, YVLTLNK, WEQAGEAER, NIIGMDKPLSLPGFLAK, TQQVIPMVK, YSNTLQEVELTVQK, EC[+57]ESYFK, VAAGIVSYGYK, VVQVVAPETGLWQC[+57]LLSEGDKVK, DETVDDFWR, TQHIGNQEENK, NSNVVPYDFNR, GEELPAEPK, SLGTDLMNEMR, GVLYGESVDK, NIILESSDSR, MVFGTGTK, YAGVFHVEK, YGFIEGNVVIPR, LVINGGNGTVEDR, SQEMVHLVNKEPSETPDQC[+57]MTAD…	9	-0.355212
HA1B	IGGVQQDTILAEGLHFR, VLPSIVNEVLK, IVQAEGEAEAAK, VQVVDEEGDQQHQEGK, GPAISIC[+57]K, TGWTQPQLTC[+57]VDER, FLASEESQGSR, YVLTLNK, WEQAGEAER, NIIGMDKPLSLPGFLAK, TQQVIPMVK, YSNTLQEVELTVQK, EC[+57]ESYFK, VAAGIVSYGYK, VVQVVAPETGLWQC[+57]LLSEGDKVK, DETVDDFWR, TQHIGNQEENK, NSNVVPYDFNR, GEELPAEPK, SLGTDLMNEMR, GVLYGESVDK, NIILESSDSR, MVFGTGTK, YAGVFHVEK, YGFIEGNVVIPR, LVINGGNGTVEDR, SQEMVHLVNKEPSETPDQC[+57]MTAD…	9	0.115143
HMGB1	IGGVQQDTILAEGLHFR, VLPSIVNEVLK, IVQAEGEAEAAK, VQVVDEEGDQQHQEGK, GPAISIC[+57]K, TGWTQPQLTC[+57]VDER, FLASEESQGSR, YVLTLNK, WEQAGEAER, NIIGMDKPLSLPGFLAK, TQQVIPMVK, YSNTLQEVELTVQK, EC[+57]ESYFK, VAAGIVSYGYK, VVQVVAPETGLWQC[+57]LLSEGDKVK, DETVDDFWR, TQHIGNQEENK, NSNVVPYDFNR, GEELPAEPK, SLGTDLMNEMR, GVLYGESVDK, NIILESSDSR, MVFGTGTK, YAGVFHVEK, YGFIEGNVVIPR, LVINGGNGTVEDR, SQEMVHLVNKEPSETPDQC[+57]MTAD…	9	1.44508
IKZF1	IGGVQQDTILAEGLHFR, VLPSIVNEVLK, IVQAEGEAEAAK, VQVVDEEGDQQHQEGK, GPAISIC[+57]K, TGWTQPQLTC[+57]VDER, FLASEESQGSR, YVLTLNK, WEQAGEAER, NIIGMDKPLSLPGFLAK, TQQVIPMVK, YSNTLQEVELTVQK, EC[+57]ESYFK, VAAGIVSYGYK, VVQVVAPETGLWQC[+57]LLSEGDKVK, DETVDDFWR, TQHIGNQEENK, NSNVVPYDFNR, GEELPAEPK, SLGTDLMNEMR, GVLYGESVDK, NIILESSDSR, MVFGTGTK, YAGVFHVEK, YGFIEGNVVIPR, LVINGGNGTVEDR, SQEMVHLVNKEPSETPDQC[+57]MTAD…	9	1.62434
IL2RA	IGGVQQDTILAEGLHFR, VLPSIVNEVLK, IVQAEGEAEAAK, VQVVDEEGDQQHQEGK, GPAISIC[+57]K, TGWTQPQLTC[+57]VDER, FLASEESQGSR, YVLTLNK, WEQAGEAER, NIIGMDKPLSLPGFLAK, TQQVIPMVK, YSNTLQEVELTVQK, EC[+57]ESYFK, VAAGIVSYGYK, VVQVVAPETGLWQC[+57]LLSEGDKVK, DETVDDFWR, TQHIGNQEENK, NSNVVPYDFNR, GEELPAEPK, SLGTDLMNEMR, GVLYGESVDK, NIILESSDSR, MVFGTGTK, YAGVFHVEK, YGFIEGNVVIPR, LVINGGNGTVEDR, SQEMVHLVNKEPSETPDQC[+57]MTAD…	9	0.200346
IL2RB	IGGVQQDTILAEGLHFR, VLPSIVNEVLK, IVQAEGEAEAAK, VQVVDEEGDQQHQEGK, GPAISIC[+57]K, TGWTQPQLTC[+57]VDER, FLASEESQGSR, YVLTLNK, WEQAGEAER, NIIGMDKPLSLPGFLAK, TQQVIPMVK, YSNTLQEVELTVQK, EC[+57]ESYFK, VAAGIVSYGYK, VVQVVAPETGLWQC[+57]LLSEGDKVK, DETVDDFWR, TQHIGNQEENK, NSNVVPYDFNR, GEELPAEPK, SLGTDLMNEMR, GVLYGESVDK, NIILESSDSR, MVFGTGTK, YAGVFHVEK, YGFIEGNVVIPR, LVINGGNGTVEDR, SQEMVHLVNKEPSETPDQC[+57]MTAD…	9	1.90935
IRGM1	IGGVQQDTILAEGLHFR, VLPSIVNEVLK, IVQAEGEAEAAK, VQVVDEEGDQQHQEGK, GPAISIC[+57]K, TGWTQPQLTC[+57]VDER, FLASEESQGSR, YVLTLNK, WEQAGEAER, NIIGMDKPLSLPGFLAK, TQQVIPMVK, YSNTLQEVELTVQK, EC[+57]ESYFK, VAAGIVSYGYK, VVQVVAPETGLWQC[+57]LLSEGDKVK, DETVDDFWR, TQHIGNQEENK, NSNVVPYDFNR, GEELPAEPK, SLGTDLMNEMR, GVLYGESVDK, NIILESSDSR, MVFGTGTK, YAGVFHVEK, YGFIEGNVVIPR, LVINGGNGTVEDR, SQEMVHLVNKEPSETPDQC[+57]MTAD…	9	0.915883
ITB1	IGGVQQDTILAEGLHFR, VLPSIVNEVLK, IVQAEGEAEAAK, VQVVDEEGDQQHQEGK, GPAISIC[+57]K, TGWTQPQLTC[+57]VDER, FLASEESQGSR, YVLTLNK, WEQAGEAER, NIIGMDKPLSLPGFLAK, TQQVIPMVK, YSNTLQEVELTVQK, EC[+57]ESYFK, VAAGIVSYGYK, VVQVVAPETGLWQC[+57]LLSEGDKVK, DETVDDFWR, TQHIGNQEENK, NSNVVPYDFNR, GEELPAEPK, SLGTDLMNEMR, GVLYGESVDK, NIILESSDSR, MVFGTGTK, YAGVFHVEK, YGFIEGNVVIPR, LVINGGNGTVEDR, SQEMVHLVNKEPSETPDQC[+57]MTAD…	9	1.51567
KPCT	IGGVQQDTILAEGLHFR, VLPSIVNEVLK, IVQAEGEAEAAK, VQVVDEEGDQQHQEGK, GPAISIC[+57]K, TGWTQPQLTC[+57]VDER, FLASEESQGSR, YVLTLNK, WEQAGEAER, NIIGMDKPLSLPGFLAK, TQQVIPMVK, YSNTLQEVELTVQK, EC[+57]ESYFK, VAAGIVSYGYK, VVQVVAPETGLWQC[+57]LLSEGDKVK, DETVDDFWR, TQHIGNQEENK, NSNVVPYDFNR, GEELPAEPK, SLGTDLMNEMR, GVLYGESVDK, NIILESSDSR, MVFGTGTK, YAGVFHVEK, YGFIEGNVVIPR, LVINGGNGTVEDR, SQEMVHLVNKEPSETPDQC[+57]MTAD…	9	1.66134
NCKPL	IGGVQQDTILAEGLHFR, VLPSIVNEVLK, IVQAEGEAEAAK, VQVVDEEGDQQHQEGK, GPAISIC[+57]K, TGWTQPQLTC[+57]VDER, FLASEESQGSR, YVLTLNK, WEQAGEAER, NIIGMDKPLSLPGFLAK, TQQVIPMVK, YSNTLQEVELTVQK, EC[+57]ESYFK, VAAGIVSYGYK, VVQVVAPETGLWQC[+57]LLSEGDKVK, DETVDDFWR, TQHIGNQEENK, NSNVVPYDFNR, GEELPAEPK, SLGTDLMNEMR, GVLYGESVDK, NIILESSDSR, MVFGTGTK, YAGVFHVEK, YGFIEGNVVIPR, LVINGGNGTVEDR, SQEMVHLVNKEPSETPDQC[+57]MTAD…	9	1.09245
PHB	IGGVQQDTILAEGLHFR, VLPSIVNEVLK, IVQAEGEAEAAK, VQVVDEEGDQQHQEGK, GPAISIC[+57]K, TGWTQPQLTC[+57]VDER, FLASEESQGSR, YVLTLNK, WEQAGEAER, NIIGMDKPLSLPGFLAK, TQQVIPMVK, YSNTLQEVELTVQK, EC[+57]ESYFK, VAAGIVSYGYK, VVQVVAPETGLWQC[+57]LLSEGDKVK, DETVDDFWR, TQHIGNQEENK, NSNVVPYDFNR, GEELPAEPK, SLGTDLMNEMR, GVLYGESVDK, NIILESSDSR, MVFGTGTK, YAGVFHVEK, YGFIEGNVVIPR, LVINGGNGTVEDR, SQEMVHLVNKEPSETPDQC[+57]MTAD…	9	1.34029
PHB2	IGGVQQDTILAEGLHFR, VLPSIVNEVLK, IVQAEGEAEAAK, VQVVDEEGDQQHQEGK, GPAISIC[+57]K, TGWTQPQLTC[+57]VDER, FLASEESQGSR, YVLTLNK, WEQAGEAER, NIIGMDKPLSLPGFLAK, TQQVIPMVK, YSNTLQEVELTVQK, EC[+57]ESYFK, VAAGIVSYGYK, VVQVVAPETGLWQC[+57]LLSEGDKVK, DETVDDFWR, TQHIGNQEENK, NSNVVPYDFNR, GEELPAEPK, SLGTDLMNEMR, GVLYGESVDK, NIILESSDSR, MVFGTGTK, YAGVFHVEK, YGFIEGNVVIPR, LVINGGNGTVEDR, SQEMVHLVNKEPSETPDQC[+57]MTAD…	9	1.20576
PTN2	IGGVQQDTILAEGLHFR, VLPSIVNEVLK, IVQAEGEAEAAK, VQVVDEEGDQQHQEGK, GPAISIC[+57]K, TGWTQPQLTC[+57]VDER, FLASEESQGSR, YVLTLNK, WEQAGEAER, NIIGMDKPLSLPGFLAK, TQQVIPMVK, YSNTLQEVELTVQK, EC[+57]ESYFK, VAAGIVSYGYK, VVQVVAPETGLWQC[+57]LLSEGDKVK, DETVDDFWR, TQHIGNQEENK, NSNVVPYDFNR, GEELPAEPK, SLGTDLMNEMR, GVLYGESVDK, NIILESSDSR, MVFGTGTK, YAGVFHVEK, YGFIEGNVVIPR, LVINGGNGTVEDR, SQEMVHLVNKEPSETPDQC[+57]MTAD…	9	1.08277
PTPRC	IGGVQQDTILAEGLHFR, VLPSIVNEVLK, IVQAEGEAEAAK, VQVVDEEGDQQHQEGK, GPAISIC[+57]K, TGWTQPQLTC[+57]VDER, FLASEESQGSR, YVLTLNK, WEQAGEAER, NIIGMDKPLSLPGFLAK, TQQVIPMVK, YSNTLQEVELTVQK, EC[+57]ESYFK, VAAGIVSYGYK, VVQVVAPETGLWQC[+57]LLSEGDKVK, DETVDDFWR, TQHIGNQEENK, NSNVVPYDFNR, GEELPAEPK, SLGTDLMNEMR, GVLYGESVDK, NIILESSDSR, MVFGTGTK, YAGVFHVEK, YGFIEGNVVIPR, LVINGGNGTVEDR, SQEMVHLVNKEPSETPDQC[+57]MTAD…	9	1.66067
RIPK3	IGGVQQDTILAEGLHFR, VLPSIVNEVLK, IVQAEGEAEAAK, VQVVDEEGDQQHQEGK, GPAISIC[+57]K, TGWTQPQLTC[+57]VDER, FLASEESQGSR, YVLTLNK, WEQAGEAER, NIIGMDKPLSLPGFLAK, TQQVIPMVK, YSNTLQEVELTVQK, EC[+57]ESYFK, VAAGIVSYGYK, VVQVVAPETGLWQC[+57]LLSEGDKVK, DETVDDFWR, TQHIGNQEENK, NSNVVPYDFNR, GEELPAEPK, SLGTDLMNEMR, GVLYGESVDK, NIILESSDSR, MVFGTGTK, YAGVFHVEK, YGFIEGNVVIPR, LVINGGNGTVEDR, SQEMVHLVNKEPSETPDQC[+57]MTAD…	9	1.17318
RUNX3	IGGVQQDTILAEGLHFR, VLPSIVNEVLK, IVQAEGEAEAAK, VQVVDEEGDQQHQEGK, GPAISIC[+57]K, TGWTQPQLTC[+57]VDER, FLASEESQGSR, YVLTLNK, WEQAGEAER, NIIGMDKPLSLPGFLAK, TQQVIPMVK, YSNTLQEVELTVQK, EC[+57]ESYFK, VAAGIVSYGYK, VVQVVAPETGLWQC[+57]LLSEGDKVK, DETVDDFWR, TQHIGNQEENK, NSNVVPYDFNR, GEELPAEPK, SLGTDLMNEMR, GVLYGESVDK, NIILESSDSR, MVFGTGTK, YAGVFHVEK, YGFIEGNVVIPR, LVINGGNGTVEDR, SQEMVHLVNKEPSETPDQC[+57]MTAD…	9	1.70265
SASH3	IGGVQQDTILAEGLHFR, VLPSIVNEVLK, IVQAEGEAEAAK, VQVVDEEGDQQHQEGK, GPAISIC[+57]K, TGWTQPQLTC[+57]VDER, FLASEESQGSR, YVLTLNK, WEQAGEAER, NIIGMDKPLSLPGFLAK, TQQVIPMVK, YSNTLQEVELTVQK, EC[+57]ESYFK, VAAGIVSYGYK, VVQVVAPETGLWQC[+57]LLSEGDKVK, DETVDDFWR, TQHIGNQEENK, NSNVVPYDFNR, GEELPAEPK, SLGTDLMNEMR, GVLYGESVDK, NIILESSDSR, MVFGTGTK, YAGVFHVEK, YGFIEGNVVIPR, LVINGGNGTVEDR, SQEMVHLVNKEPSETPDQC[+57]MTAD…	9	1.60524
SATB1	IGGVQQDTILAEGLHFR, VLPSIVNEVLK, IVQAEGEAEAAK, VQVVDEEGDQQHQEGK, GPAISIC[+57]K, TGWTQPQLTC[+57]VDER, FLASEESQGSR, YVLTLNK, WEQAGEAER, NIIGMDKPLSLPGFLAK, TQQVIPMVK, YSNTLQEVELTVQK, EC[+57]ESYFK, VAAGIVSYGYK, VVQVVAPETGLWQC[+57]LLSEGDKVK, DETVDDFWR, TQHIGNQEENK, NSNVVPYDFNR, GEELPAEPK, SLGTDLMNEMR, GVLYGESVDK, NIILESSDSR, MVFGTGTK, YAGVFHVEK, YGFIEGNVVIPR, LVINGGNGTVEDR, SQEMVHLVNKEPSETPDQC[+57]MTAD…	9	2.50235
SP3	IGGVQQDTILAEGLHFR, VLPSIVNEVLK, IVQAEGEAEAAK, VQVVDEEGDQQHQEGK, GPAISIC[+57]K, TGWTQPQLTC[+57]VDER, FLASEESQGSR, YVLTLNK, WEQAGEAER, NIIGMDKPLSLPGFLAK, TQQVIPMVK, YSNTLQEVELTVQK, EC[+57]ESYFK, VAAGIVSYGYK, VVQVVAPETGLWQC[+57]LLSEGDKVK, DETVDDFWR, TQHIGNQEENK, NSNVVPYDFNR, GEELPAEPK, SLGTDLMNEMR, GVLYGESVDK, NIILESSDSR, MVFGTGTK, YAGVFHVEK, YGFIEGNVVIPR, LVINGGNGTVEDR, SQEMVHLVNKEPSETPDQC[+57]MTAD…	9	1.04775
TCRG1	IGGVQQDTILAEGLHFR, VLPSIVNEVLK, IVQAEGEAEAAK, VQVVDEEGDQQHQEGK, GPAISIC[+57]K, TGWTQPQLTC[+57]VDER, FLASEESQGSR, YVLTLNK, WEQAGEAER, NIIGMDKPLSLPGFLAK, TQQVIPMVK, YSNTLQEVELTVQK, EC[+57]ESYFK, VAAGIVSYGYK, VVQVVAPETGLWQC[+57]LLSEGDKVK, DETVDDFWR, TQHIGNQEENK, NSNVVPYDFNR, GEELPAEPK, SLGTDLMNEMR, GVLYGESVDK, NIILESSDSR, MVFGTGTK, YAGVFHVEK, YGFIEGNVVIPR, LVINGGNGTVEDR, SQEMVHLVNKEPSETPDQC[+57]MTAD…	9	1.64551
ZAP70	IGGVQQDTILAEGLHFR, VLPSIVNEVLK, IVQAEGEAEAAK, VQVVDEEGDQQHQEGK, GPAISIC[+57]K, TGWTQPQLTC[+57]VDER, FLASEESQGSR, YVLTLNK, WEQAGEAER, NIIGMDKPLSLPGFLAK, TQQVIPMVK, YSNTLQEVELTVQK, EC[+57]ESYFK, VAAGIVSYGYK, VVQVVAPETGLWQC[+57]LLSEGDKVK, DETVDDFWR, TQHIGNQEENK, NSNVVPYDFNR, GEELPAEPK, SLGTDLMNEMR, GVLYGESVDK, NIILESSDSR, MVFGTGTK, YAGVFHVEK, YGFIEGNVVIPR, LVINGGNGTVEDR, SQEMVHLVNKEPSETPDQC[+57]MTAD…	9	1.70463

[truncated: 9 more sheets: Figure6b, SuppFigure1a, SuppFigure2a b c, SuppFigure3a b c d e f, SuppFigure4a b c, SuppFigure5a b, SuppFigure 6a , SuppFigure6b, SuppFigure8]
